# Supplementary material for: Virus-induced transposable element expression up-regulation in human and mouse host cells
Source: Life Sci Alliance. 2020 Jan 21;3(2):e201900536. doi: 10.26508/lsa.201900536 (PMC6977392; doi:10.26508/lsa.201900536)
Supplement: Supplementary file 2 [file LSA-2019-00536_TableS2.xlsx]

## Sheet: hg38.TEtrans.genes.FDR0.05
# TEtranscripts DE gene results for human virus data sets
# hg38; TEtranscripts; gene quantification; FDR < 0.05
Ensembl ID	DFV	EBOV	EBOV_MDM	EBOVtcell	EBV	HCMV	HCV	HIVact	HIVrest	HPV	HRSV	HSV1	IAV	KSHVhuvec	KSHVmc116	MeV	ORFV	RESTV	RVFV	SeV	SINV	VZV	ZKV	totDE	DEup	DEdown	notDE
ENSG00000162772	1	1	1	0	1	0	1	1	0	0	1	1	1	0	0	1	1	1	1	1	0	1	1	16	16	0	7
ENSG00000130766	1	1	1	0	1	0	1	1	1	-1	1	1	1	0	-1	0	0	1	1	1	0	1	1	17	15	2	6
ENSG00000119922	0	1	1	0	1	0	1	1	-1	0	1	1	1	0	1	1	1	0	1	1	0	0	1	15	14	1	8
ENSG00000203812	0	0	1	1	1	0	-1	1	1	1	1	-1	1	0	0	1	0	1	-1	1	1	1	0	16	13	3	7
ENSG00000125347	1	1	1	0	0	0	1	1	0	0	1	1	1	0	0	0	0	1	1	1	0	1	1	13	13	0	10
ENSG00000059728	1	1	1	0	0	0	1	1	1	-1	1	1	1	0	0	0	0	1	1	1	0	1	0	14	13	1	9
ENSG00000116717	1	1	1	0	1	0	1	0	1	0	0	1	1	0	0	1	-1	1	1	-1	0	1	1	15	13	2	8
ENSG00000172183	1	0	1	1	0	0	1	-1	-1	0	1	1	1	0	1	0	1	1	1	1	0	0	1	15	13	2	8
ENSG00000272196	0	0	1	1	1	0	-1	1	1	1	1	-1	1	0	0	1	0	1	-1	1	1	1	0	16	13	3	7
ENSG00000141682	1	1	1	0	0	0	1	0	0	0	1	1	1	0	0	1	1	0	1	1	0	1	1	13	13	0	10
ENSG00000175197	1	1	1	0	0	-1	1	0	1	1	1	0	1	0	0	1	0	1	0	1	0	1	1	14	13	1	9
ENSG00000119917	0	1	1	0	1	0	1	0	-1	0	1	1	1	0	1	1	1	0	1	1	0	-1	1	15	13	2	8
ENSG00000099860	1	-1	1	0	1	-1	1	1	1	-1	1	1	1	0	0	0	-1	0	0	1	0	1	1	16	12	4	7
ENSG00000135114	0	1	1	0	1	0	1	-1	0	0	1	1	1	0	1	0	1	0	1	1	0	0	1	13	12	1	10
ENSG00000178607	1	1	1	0	1	0	1	1	0	0	1	1	0	0	0	0	0	1	1	-1	0	1	1	13	12	1	10
ENSG00000169155	1	1	1	0	0	0	1	1	0	-1	1	1	1	0	0	0	0	1	1	1	0	1	0	13	12	1	10
ENSG00000110925	1	1	0	0	0	0	1	1	1	0	1	1	1	0	-1	0	0	0	1	1	0	1	1	13	12	1	10
ENSG00000087074	1	1	1	0	-1	-1	1	1	0	-1	1	0	0	0	0	1	-1	1	1	1	0	1	1	16	12	4	7
ENSG00000115267	0	1	1	0	1	0	1	-1	-1	0	1	1	1	0	0	1	1	0	1	1	0	0	1	14	12	2	9
ENSG00000185507	0	0	1	0	1	1	0	1	1	0	1	1	1	0	0	0	1	0	1	1	0	0	1	12	12	0	11
ENSG00000196428	1	1	1	0	-1	0	1	1	1	-1	1	0	0	0	0	0	0	1	1	1	0	1	1	14	12	2	9
ENSG00000006652	1	1	1	0	0	-1	1	0	1	0	1	1	0	0	-1	0	0	1	0	1	0	1	1	13	11	2	10
ENSG00000126709	0	1	1	0	1	0	0	0	0	0	1	0	1	1	1	1	0	0	1	1	0	0	1	11	11	0	12
ENSG00000131979	0	1	1	0	1	0	0	1	1	0	1	0	0	0	1	0	1	0	0	1	0	1	1	11	11	0	12
ENSG00000138166	1	1	1	1	1	0	-1	0	0	0	1	1	0	0	0	0	0	1	-1	1	0	1	1	13	11	2	10
ENSG00000166016	0	1	1	1	1	0	1	0	1	0	1	1	-1	0	0	0	0	1	0	-1	0	1	1	13	11	2	10
ENSG00000177606	1	1	1	0	-1	0	1	1	1	0	1	-1	0	0	0	0	0	1	1	1	0	1	0	13	11	2	10
ENSG00000175105	1	1	0	0	-1	-1	1	1	0	-1	0	1	1	0	0	0	1	0	1	1	0	1	1	14	11	3	9
ENSG00000184979	0	1	1	0	1	0	-1	-1	-1	0	1	1	1	1	1	0	1	0	1	1	0	0	0	14	11	3	9
ENSG00000117036	1	1	1	0	0	0	1	0	0	0	1	1	1	0	0	0	0	0	1	1	0	1	1	11	11	0	12
ENSG00000197019	0	1	0	0	0	0	1	1	1	0	1	1	1	0	0	0	0	0	1	1	0	1	1	11	11	0	12
ENSG00000205189	1	1	1	0	-1	0	1	0	0	0	1	1	0	0	0	0	0	1	1	1	0	1	1	12	11	1	11
ENSG00000113742	1	1	1	0	0	0	1	0	0	-1	1	1	-1	0	1	0	1	1	0	-1	0	1	1	14	11	3	9
ENSG00000154640	0	1	1	0	1	-1	1	0	1	0	1	0	1	0	0	0	1	0	0	1	0	1	1	12	11	1	11
ENSG00000162231	0	1	1	0	-1	0	0	1	1	0	1	1	1	0	0	0	0	0	1	1	0	1	1	12	11	1	11
ENSG00000151014	1	1	1	0	0	0	1	0	1	-1	0	1	1	0	0	0	0	0	1	1	0	1	1	12	11	1	11
ENSG00000165030	1	1	1	0	0	0	1	1	1	0	0	-1	0	0	0	1	1	1	-1	1	0	1	0	13	11	2	10
ENSG00000137331	1	0	1	1	1	0	1	1	0	0	0	1	0	0	0	0	1	1	-1	1	0	1	0	12	11	1	11
ENSG00000185745	0	1	1	0	1	0	0	0	-1	0	1	0	1	0	1	1	1	0	1	1	0	-1	1	13	11	2	10
ENSG00000197536	1	0	1	0	-1	0	1	0	0	0	1	1	1	0	-1	1	0	0	1	1	0	1	1	13	11	2	10
ENSG00000169429	1	1	1	1	1	0	1	0	0	1	1	0	0	0	0	1	0	1	0	0	0	1	-1	12	11	1	11
ENSG00000185950	1	1	1	0	-1	0	1	1	1	0	-1	1	0	0	0	0	-1	1	1	-1	0	1	1	15	11	4	8
ENSG00000105939	0	1	1	0	-1	0	1	0	0	0	1	1	1	0	0	1	1	0	1	1	0	0	1	12	11	1	11
ENSG00000145365	1	1	0	0	1	0	1	0	0	1	1	1	0	0	-1	0	1	0	-1	1	0	1	1	13	11	2	10
ENSG00000197976	1	1	0	0	0	-1	1	0	1	0	0	1	1	0	0	0	1	0	1	1	0	1	1	12	11	1	11
ENSG00000120539	-1	1	1	0	1	-1	1	1	0	1	1	0	0	0	0	0	1	0	0	1	0	1	1	13	11	2	10
ENSG00000118503	1	1	1	0	1	0	1	-1	0	0	1	1	1	0	-1	0	-1	1	1	1	0	-1	0	15	11	4	8
ENSG00000139289	1	1	0	1	1	1	1	1	0	0	0	0	-1	0	0	0	1	1	-1	1	0	1	0	13	11	2	10
ENSG00000138646	0	1	1	0	1	0	0	0	1	0	1	1	1	0	0	0	1	0	1	1	0	0	1	11	11	0	12
ENSG00000184205	1	0	1	0	-1	0	1	1	1	0	1	1	1	0	0	0	0	0	1	1	0	1	0	12	11	1	11
ENSG00000152439	1	1	1	0	-1	0	1	1	1	0	0	1	1	0	0	0	0	0	1	1	0	1	0	12	11	1	11
ENSG00000137965	0	1	1	0	1	0	0	-1	-1	0	1	1	1	1	1	1	0	0	1	1	0	0	0	13	11	2	10
ENSG00000135913	-1	1	0	0	-1	0	1	1	1	1	0	1	0	0	0	0	1	0	1	1	0	1	0	12	10	2	11
ENSG00000146592	1	1	1	0	0	0	1	0	0	0	1	1	0	0	0	0	0	1	1	-1	0	1	1	11	10	1	12
ENSG00000112715	1	1	1	0	1	0	1	0	0	0	0	1	1	0	-1	0	0	1	-1	-1	0	1	1	13	10	3	10
ENSG00000168394	0	1	1	0	1	0	0	0	0	0	1	-1	1	0	-1	1	0	0	1	1	0	1	1	12	10	2	11
ENSG00000166750	0	1	1	0	1	0	0	1	1	0	1	0	1	0	0	1	0	0	0	1	0	0	1	10	10	0	13
ENSG00000196152	0	1	0	0	0	0	1	1	0	0	1	1	0	0	0	0	1	0	1	1	0	1	1	10	10	0	13
ENSG00000162783	0	1	1	0	0	0	0	1	1	-1	1	0	1	0	0	0	0	0	1	1	0	1	1	11	10	1	12
ENSG00000107201	0	1	1	0	0	0	1	-1	-1	0	1	1	1	0	0	0	1	0	1	1	0	0	1	12	10	2	11
ENSG00000155744	0	1	1	0	-1	0	1	1	1	-1	1	1	0	0	0	0	1	0	1	1	0	0	0	12	10	2	11
ENSG00000184545	1	1	1	0	-1	0	1	0	0	0	1	0	0	0	0	0	1	1	1	0	0	1	1	11	10	1	12
ENSG00000258666	1	1	1	0	1	1	0	0	0	0	1	-1	1	0	0	1	0	0	0	1	0	0	1	11	10	1	12
ENSG00000179532	0	1	1	0	-1	0	0	0	1	0	1	1	0	0	0	0	1	0	1	1	0	1	1	11	10	1	12
ENSG00000137947	1	-1	1	0	1	0	0	1	0	0	1	1	0	0	0	0	0	0	1	1	0	1	1	11	10	1	12
ENSG00000105835	0	1	1	0	1	0	1	0	1	0	1	0	0	0	0	1	0	1	-1	1	0	1	0	11	10	1	12
ENSG00000163659	0	0	1	0	1	0	1	0	0	0	1	0	-1	0	1	0	1	0	1	1	0	1	1	11	10	1	12
ENSG00000272273	1	0	0	1	1	1	1	1	0	0	0	1	0	0	0	0	1	1	-1	0	0	1	0	11	10	1	12
ENSG00000134326	0	0	1	0	1	0	0	-1	-1	0	1	1	1	1	0	0	1	0	1	1	0	0	1	12	10	2	11
ENSG00000134321	0	1	1	0	1	0	0	-1	-1	-1	1	0	1	0	0	1	1	0	1	1	0	0	1	13	10	3	10
ENSG00000185880	1	0	1	0	1	0	1	0	-1	0	1	1	1	0	-1	0	0	0	1	1	0	-1	1	13	10	3	10
ENSG00000130589	0	1	1	0	0	0	1	0	1	0	1	1	1	0	0	0	1	0	0	1	0	0	1	10	10	0	13
ENSG00000116514	0	1	1	0	0	0	1	1	1	0	1	1	0	0	0	0	0	0	1	-1	0	1	1	11	10	1	12
ENSG00000137628	0	1	1	0	1	0	1	-1	-1	0	1	1	1	0	0	0	0	0	1	1	0	-1	1	13	10	3	10
ENSG00000187608	0	1	1	0	1	0	1	0	0	0	1	0	1	0	0	1	0	0	1	1	0	0	1	10	10	0	13
ENSG00000138642	0	1	1	0	1	0	0	-1	-1	0	1	1	1	0	0	1	0	0	1	1	0	-1	1	13	10	3	10
ENSG00000197852	0	1	0	0	1	0	1	1	1	0	0	1	0	0	0	1	1	0	1	-1	0	1	0	11	10	1	12
ENSG00000169245	0	0	1	-1	1	0	1	0	0	0	1	0	1	0	1	0	1	0	1	1	0	0	1	11	10	1	12
ENSG00000173846	0	1	1	0	1	0	1	1	0	-1	1	1	0	0	0	0	0	1	0	-1	0	1	1	12	10	2	11
ENSG00000013441	1	0	1	0	-1	0	1	1	0	0	1	1	0	0	0	0	0	1	1	1	0	1	0	11	10	1	12
ENSG00000184260	0	0	1	1	1	0	-1	1	1	1	1	-1	0	0	0	0	0	1	-1	1	0	1	0	13	10	3	10
ENSG00000261716	0	0	1	0	-1	0	-1	1	0	0	0	1	1	0	0	1	0	0	1	1	1	1	1	12	10	2	11
ENSG00000161010	1	1	1	0	0	1	1	1	1	0	1	0	0	0	0	1	0	0	-1	0	1	0	0	11	10	1	12
ENSG00000221963	1	1	1	0	1	0	1	-1	-1	0	1	0	1	0	0	0	0	0	1	1	0	0	1	12	10	2	11
ENSG00000163874	0	1	1	0	0	0	1	0	0	0	1	1	1	0	0	0	0	0	1	1	0	1	1	10	10	0	13
ENSG00000160888	1	1	0	0	-1	0	1	0	0	0	1	1	1	0	0	0	0	0	1	1	0	1	1	11	10	1	12
ENSG00000144802	0	1	1	0	-1	0	1	1	0	-1	1	1	-1	0	0	0	0	1	1	1	0	0	1	13	10	3	10
ENSG00000010818	1	1	1	0	-1	0	1	0	-1	-1	0	1	-1	0	0	0	1	1	1	-1	0	1	1	15	10	5	8
ENSG00000023445	1	1	1	0	-1	0	1	-1	-1	1	1	1	-1	0	0	0	0	0	1	1	0	0	1	14	10	4	9
ENSG00000204389	-1	1	1	0	1	-1	-1	0	1	0	1	1	1	0	0	0	1	1	-1	-1	0	1	0	15	10	5	8
ENSG00000204388	-1	1	1	0	1	-1	-1	0	1	0	1	1	1	0	0	0	1	1	-1	-1	0	1	0	15	10	5	8
ENSG00000137094	1	1	1	0	1	-1	1	0	0	0	1	0	0	0	0	0	0	1	1	1	0	0	1	11	10	1	12
ENSG00000117475	1	1	1	0	0	0	1	1	0	0	1	0	0	0	1	0	0	0	1	1	0	1	0	10	10	0	13
ENSG00000105327	1	1	1	0	1	0	1	0	0	0	1	1	1	0	0	0	0	1	0	-1	0	0	1	11	10	1	12
ENSG00000077150	1	1	1	0	1	0	1	0	0	0	1	0	0	0	0	0	0	0	1	1	0	1	1	10	10	0	13
ENSG00000134070	1	1	1	0	0	0	1	-1	-1	0	1	1	0	0	0	0	1	1	0	0	0	1	1	12	10	2	11
ENSG00000056558	0	1	1	0	1	0	1	0	-1	0	1	0	0	0	0	0	0	1	1	1	0	1	1	11	10	1	12
ENSG00000050344	0	0	1	0	1	-1	0	-1	1	1	1	1	0	0	-1	-1	0	0	1	1	1	0	1	14	10	4	9
ENSG00000116761	1	1	0	1	1	0	1	0	0	0	1	1	0	0	-1	0	0	0	1	1	0	1	0	11	10	1	12
ENSG00000204256	1	1	1	0	0	0	1	1	1	0	0	1	1	0	0	0	0	0	1	1	0	0	0	10	10	0	13
ENSG00000157557	0	0	1	0	1	0	1	1	0	0	0	1	0	0	1	0	0	1	1	-1	0	1	1	11	10	1	12
ENSG00000140105	1	1	1	0	1	0	1	0	0	0	1	-1	1	0	0	1	0	0	0	1	0	0	1	11	10	1	12
ENSG00000170100	0	1	0	0	0	0	1	1	0	0	1	1	0	0	1	0	0	0	0	1	0	1	1	9	9	0	14
ENSG00000249786	1	0	0	0	0	-1	1	0	0	0	0	1	1	0	0	1	0	0	1	1	0	1	1	10	9	1	13
ENSG00000180596	0	0	1	0	1	0	-1	1	1	1	1	-1	0	0	-1	0	0	1	-1	1	0	1	0	13	9	4	10
ENSG00000147050	1	-1	1	0	-1	0	1	0	0	0	1	1	0	0	0	0	0	0	1	1	0	1	1	11	9	2	12
ENSG00000184014	1	1	1	0	0	0	1	0	0	0	1	0	0	0	1	0	0	0	1	1	0	0	1	9	9	0	14
ENSG00000109220	1	1	1	0	0	0	1	0	0	-1	1	0	0	0	0	0	0	1	1	1	0	1	0	10	9	1	13
ENSG00000171988	1	1	1	0	-1	0	1	0	0	0	1	0	0	0	0	0	0	1	1	1	0	1	0	10	9	1	13
ENSG00000102908	1	1	1	0	0	0	0	0	1	-1	-1	1	0	0	0	0	0	0	1	1	0	1	1	11	9	2	12
ENSG00000144655	0	1	1	0	-1	0	1	0	0	0	1	1	0	0	0	0	1	0	1	-1	0	1	1	11	9	2	12
ENSG00000184678	1	0	1	0	-1	0	-1	1	1	1	1	-1	0	0	0	0	-1	1	-1	1	0	1	0	14	9	5	9
ENSG00000188786	0	1	1	0	0	0	1	0	0	-1	1	1	0	0	0	0	1	0	1	1	0	1	0	10	9	1	13
ENSG00000080802	1	0	1	0	0	0	1	1	0	0	1	1	0	0	0	0	0	0	1	1	0	1	0	9	9	0	14
ENSG00000152495	0	1	0	0	1	0	0	0	0	1	0	1	0	0	0	1	1	0	1	1	0	0	1	9	9	0	14
ENSG00000104856	1	1	1	0	0	0	1	0	0	0	1	0	0	0	0	0	0	0	1	1	0	1	1	9	9	0	14
ENSG00000128335	0	1	0	0	1	0	1	1	-1	0	1	-1	1	0	0	1	0	0	1	1	0	0	0	11	9	2	12
ENSG00000158373	0	1	1	0	1	0	-1	1	1	1	0	-1	0	0	0	1	0	1	-1	0	0	1	0	12	9	3	11
ENSG00000272886	1	1	1	0	0	0	1	0	0	0	1	1	0	0	0	0	0	0	1	1	0	0	1	9	9	0	14
ENSG00000167550	0	0	1	0	1	0	0	0	0	1	1	0	1	0	0	0	1	0	1	1	0	0	1	9	9	0	14
ENSG00000102780	0	1	0	0	1	0	1	-1	1	0	1	1	-1	0	0	0	1	0	1	0	0	0	1	11	9	2	12
ENSG00000155975	1	1	1	0	1	0	0	0	0	0	1	0	0	0	1	0	0	0	1	1	0	1	0	9	9	0	14
ENSG00000008294	1	1	0	0	0	0	1	1	1	0	1	0	0	0	0	1	0	0	1	1	0	0	0	9	9	0	14
ENSG00000159399	1	1	0	0	1	1	1	-1	0	-1	1	1	0	0	0	0	0	1	-1	-1	0	1	0	13	9	4	10
ENSG00000113369	1	1	1	0	-1	-1	-1	1	0	0	-1	1	1	0	0	0	0	0	1	1	0	1	0	13	9	4	10
ENSG00000105287	0	1	1	0	0	0	1	-1	0	-1	1	1	1	0	0	0	0	0	1	1	0	1	0	11	9	2	12
ENSG00000090339	1	1	1	0	1	0	1	-1	-1	1	1	0	1	0	0	0	-1	0	0	1	0	0	0	12	9	3	11
ENSG00000164327	1	1	1	0	-1	1	1	0	0	0	1	1	-1	0	0	-1	0	0	1	1	0	0	0	12	9	3	11
ENSG00000204261	0	0	1	0	1	-1	0	0	0	0	1	0	1	0	0	1	0	0	1	1	0	1	1	10	9	1	13
ENSG00000188313	0	1	1	0	1	0	0	-1	0	0	1	1	0	0	1	0	1	0	1	1	0	0	0	10	9	1	13
ENSG00000143398	1	1	0	0	1	0	1	0	0	0	1	0	0	0	0	0	0	0	1	1	0	1	1	9	9	0	14
ENSG00000124201	0	1	1	0	0	-1	1	0	-1	0	1	0	1	0	1	0	0	0	1	1	0	1	0	11	9	2	12
ENSG00000140534	0	1	-1	0	1	1	1	0	0	1	1	0	0	0	0	0	1	0	-1	1	0	1	0	11	9	2	12
ENSG00000099875	1	1	0	0	0	0	0	1	1	0	0	1	1	0	0	0	0	0	-1	1	0	1	1	10	9	1	13
ENSG00000165046	0	0	0	0	0	0	1	0	1	0	1	1	0	0	1	0	1	0	0	1	0	1	1	9	9	0	14
ENSG00000136826	1	1	1	0	-1	-1	1	0	0	-1	1	0	1	0	0	0	0	0	1	0	0	1	1	12	9	3	11
ENSG00000120889	1	1	0	0	0	0	1	0	0	0	1	1	0	0	1	0	0	0	1	1	0	0	1	9	9	0	14
ENSG00000271503	0	0	1	0	1	0	0	0	0	0	1	0	1	0	-1	0	1	1	1	1	0	0	1	10	9	1	13
ENSG00000149289	0	1	1	0	1	0	1	0	0	0	1	1	-1	0	0	0	1	1	1	0	0	0	0	10	9	1	13
ENSG00000139734	1	1	-1	1	1	0	1	0	0	1	0	0	-1	0	0	0	1	0	1	1	0	0	0	11	9	2	12
ENSG00000234289	0	1	1	0	1	0	-1	1	1	1	0	-1	0	0	0	0	0	1	-1	1	0	1	0	12	9	3	11
ENSG00000153094	-1	-1	1	0	-1	0	-1	1	1	0	0	1	1	0	0	0	1	0	1	-1	0	1	1	14	9	5	9
ENSG00000075702	-1	1	-1	0	1	-1	1	1	1	1	1	0	0	0	0	0	1	0	-1	-1	0	1	0	14	9	5	9
ENSG00000137959	0	1	1	0	1	0	0	-1	-1	0	1	1	0	0	0	1	0	0	1	1	0	0	1	11	9	2	12
ENSG00000089127	0	1	1	0	1	0	0	-1	-1	0	1	1	1	0	0	0	1	0	1	1	0	0	0	11	9	2	12
ENSG00000170836	0	-1	1	0	0	0	1	1	0	0	1	1	1	0	0	0	1	0	1	-1	0	1	0	11	9	2	12
ENSG00000197903	-1	1	1	0	1	0	-1	1	1	1	0	-1	0	0	0	0	0	1	-1	1	0	1	0	13	9	4	10
ENSG00000124635	0	1	1	0	1	0	-1	1	1	1	1	-1	0	0	0	0	0	1	-1	1	0	0	0	12	9	3	11
ENSG00000119508	0	0	1	0	0	0	1	0	0	0	1	1	-1	0	0	0	1	1	0	1	0	1	1	10	9	1	13
ENSG00000130066	1	1	1	0	0	0	-1	1	1	0	0	0	0	0	1	0	0	1	1	1	0	0	-1	11	9	2	12
ENSG00000198855	1	1	1	0	1	0	0	0	0	0	0	1	1	0	0	0	1	0	0	1	0	0	1	9	9	0	14
ENSG00000204947	0	0	0	0	0	0	1	1	1	0	-1	1	1	0	0	0	0	0	1	1	0	1	1	10	9	1	13
ENSG00000145819	0	1	-1	0	1	0	1	1	1	0	0	1	-1	0	0	0	0	0	1	1	0	1	-1	12	9	3	11
ENSG00000094804	1	1	-1	0	1	0	0	1	0	1	1	0	-1	0	0	0	1	0	-1	1	0	1	0	12	9	3	11
ENSG00000139372	1	0	0	0	1	1	1	0	0	0	1	1	0	0	0	0	0	0	1	1	0	1	0	9	9	0	14
ENSG00000233822	0	0	1	0	1	1	-1	0	1	1	1	-1	0	0	0	1	0	0	-1	1	-1	1	0	13	9	4	10
ENSG00000187764	0	1	1	0	1	1	0	0	0	0	0	1	1	0	0	0	1	0	0	-1	1	0	1	10	9	1	13
ENSG00000180263	0	-1	0	-1	0	1	1	1	1	0	1	1	-1	0	0	0	0	0	1	1	0	1	0	12	9	3	11
ENSG00000106546	1	1	1	0	1	0	1	0	1	0	-1	0	-1	0	0	0	0	1	1	0	0	1	0	11	9	2	12
ENSG00000127481	0	1	1	0	0	0	1	1	1	-1	1	0	-1	0	0	0	1	0	1	1	0	0	0	11	9	2	12
ENSG00000117000	0	1	1	0	-1	0	1	1	0	0	1	1	0	0	0	0	0	0	1	1	0	1	0	10	9	1	13
ENSG00000274559	0	1	1	0	1	0	-1	1	1	1	0	-1	0	0	0	0	0	1	-1	1	0	1	0	12	9	3	11
ENSG00000101384	1	1	0	0	1	0	1	0	0	0	1	1	0	0	0	0	0	0	1	-1	0	1	1	10	9	1	13
ENSG00000143367	1	1	0	0	0	0	1	1	1	-1	1	1	0	0	0	0	-1	0	0	1	0	0	1	11	9	2	12
ENSG00000083844	1	1	1	0	-1	0	1	0	0	-1	0	1	1	0	-1	0	0	0	1	1	0	1	0	12	9	3	11
ENSG00000251136	1	1	1	0	-1	0	1	0	-1	-1	0	1	0	0	0	0	0	1	1	1	0	0	1	12	9	3	11
ENSG00000172244	1	0	0	0	1	0	1	0	0	1	1	0	0	0	0	0	1	0	1	1	0	1	0	9	9	0	14
ENSG00000100906	1	0	1	0	0	0	1	1	0	0	1	1	0	0	0	0	-1	0	1	1	0	1	-1	11	9	2	12
ENSG00000234127	0	-1	1	0	0	0	1	0	0	0	1	0	1	0	0	0	1	0	1	1	0	1	1	10	9	1	13
ENSG00000130513	1	0	0	0	1	0	1	0	0	0	1	1	1	0	0	0	1	0	0	0	0	1	0	8	8	0	15
ENSG00000159082	0	0	0	0	0	0	1	1	0	0	1	1	0	0	0	0	1	0	1	1	0	1	0	8	8	0	15
ENSG00000198160	0	0	1	0	0	1	1	0	0	0	0	1	0	0	0	0	1	0	1	1	0	1	0	8	8	0	15
ENSG00000141068	0	1	1	0	1	0	0	-1	1	0	-1	1	-1	0	1	0	0	0	1	1	0	0	0	11	8	3	12
ENSG00000070495	0	1	0	0	1	0	1	-1	0	0	1	1	1	0	0	0	0	0	-1	0	0	1	1	10	8	2	13
ENSG00000105011	-1	0	-1	0	1	0	-1	1	1	1	1	-1	0	0	0	0	1	0	-1	1	0	1	0	13	8	5	10
ENSG00000174010	0	1	1	0	-1	0	0	0	1	0	1	1	0	0	0	0	1	0	0	-1	0	1	1	10	8	2	13
ENSG00000108771	0	1	1	0	0	0	0	-1	0	0	1	1	1	0	0	0	0	0	1	1	0	0	1	9	8	1	14
ENSG00000185947	0	1	1	0	1	0	1	0	0	0	1	1	0	0	0	0	0	0	0	1	0	1	0	8	8	0	15
ENSG00000110497	0	0	0	0	1	0	1	1	0	0	1	1	0	0	0	0	0	0	1	1	0	1	0	8	8	0	15
ENSG00000101255	1	1	1	0	1	0	1	-1	-1	1	0	-1	1	0	-1	0	0	1	-1	-1	0	0	0	14	8	6	9
ENSG00000151229	0	1	0	0	1	0	-1	1	1	0	-1	1	0	0	0	0	1	0	1	1	0	0	0	10	8	2	13
ENSG00000145901	1	1	1	0	1	0	1	0	0	0	1	0	0	0	0	0	0	0	1	1	0	0	0	8	8	0	15
ENSG00000143384	1	1	1	0	0	0	1	1	0	0	1	0	0	0	0	0	0	0	0	1	0	1	0	8	8	0	15
ENSG00000182782	0	0	1	0	1	0	1	0	0	0	1	0	1	0	0	0	0	1	1	0	0	0	1	8	8	0	15
ENSG00000165806	0	1	1	0	1	0	-1	0	0	0	1	0	0	0	1	0	1	0	0	1	0	1	0	9	8	1	14
ENSG00000138709	1	1	0	0	1	0	1	0	1	0	0	1	0	0	-1	0	0	0	0	1	0	1	0	9	8	1	14
ENSG00000113070	0	1	0	0	0	0	1	-1	0	0	1	1	1	0	0	0	0	1	1	-1	0	1	0	10	8	2	13
ENSG00000092853	-1	0	-1	1	1	0	1	1	1	1	0	-1	-1	0	0	0	1	0	-1	1	0	0	0	13	8	5	10
ENSG00000164236	0	-1	1	1	1	0	1	0	0	0	1	0	-1	0	0	0	0	0	1	1	0	0	1	10	8	2	13
ENSG00000158201	0	0	0	0	0	0	-1	1	1	0	1	1	0	0	0	0	1	0	1	1	0	1	0	9	8	1	14
ENSG00000116285	1	1	0	0	0	0	1	1	1	0	1	0	-1	0	0	0	0	0	-1	0	0	1	1	10	8	2	13
ENSG00000026103	0	0	1	0	1	1	0	-1	0	0	1	0	0	0	0	1	0	0	1	1	0	0	1	9	8	1	14
ENSG00000113615	1	1	1	0	1	0	0	0	0	-1	0	0	0	0	0	0	1	0	1	1	0	1	0	9	8	1	14
ENSG00000189060	1	0	1	0	1	-1	1	1	1	0	1	-1	0	0	0	1	-1	0	-1	0	0	0	-1	13	8	5	10
ENSG00000198408	1	1	0	0	-1	0	1	1	1	0	1	1	0	0	0	0	0	0	1	0	0	0	0	9	8	1	14
ENSG00000234290	0	0	1	0	-1	1	0	0	-1	0	1	1	0	0	0	1	0	0	1	1	0	0	1	10	8	2	13
ENSG00000122257	0	1	1	0	-1	0	1	0	0	0	0	1	1	0	0	0	0	0	1	0	0	1	1	9	8	1	14
ENSG00000159873	0	1	1	0	0	0	0	0	0	0	0	0	1	0	1	0	1	0	1	1	0	0	1	8	8	0	15
ENSG00000130449	0	1	0	0	-1	0	1	1	1	-1	1	1	-1	0	0	0	0	0	1	0	0	1	0	11	8	3	12
ENSG00000171223	1	0	1	0	-1	0	1	0	1	-1	0	1	1	0	0	0	-1	0	0	1	0	1	0	11	8	3	12
ENSG00000148339	1	1	0	0	0	0	1	0	0	0	1	1	0	0	0	0	0	0	1	-1	0	1	1	9	8	1	14
ENSG00000073712	0	1	0	1	1	0	1	0	0	0	1	0	0	0	0	0	0	0	-1	1	0	1	1	9	8	1	14
ENSG00000055609	0	1	0	0	-1	0	1	0	1	-1	0	1	-1	0	0	0	1	0	1	1	0	1	0	11	8	3	12
ENSG00000172071	1	1	0	0	0	0	1	0	0	0	0	1	0	0	0	0	0	1	1	1	0	0	1	8	8	0	15
ENSG00000181381	0	1	1	0	-1	0	1	0	0	0	1	1	1	0	1	0	0	0	1	0	0	-1	0	10	8	2	13
ENSG00000284707	1	1	0	0	0	0	1	1	0	0	1	-1	1	0	-1	0	0	0	-1	1	0	1	0	11	8	3	12
ENSG00000138496	0	1	1	0	1	0	0	-1	-1	0	1	0	1	0	0	1	0	0	1	1	0	0	0	10	8	2	13
ENSG00000183963	0	1	0	0	1	1	1	1	1	0	1	0	0	0	0	0	-1	0	0	-1	0	1	0	10	8	2	13
ENSG00000280138	0	1	0	0	-1	0	1	0	0	-1	1	1	1	0	0	1	0	0	1	-1	0	1	0	11	8	3	12
ENSG00000102786	1	1	0	0	0	0	1	0	0	0	0	1	0	0	0	0	1	0	1	1	0	0	1	8	8	0	15
ENSG00000144597	0	1	0	0	0	0	1	0	0	0	1	0	1	0	0	0	0	0	1	1	0	1	1	8	8	0	15
ENSG00000270882	1	-1	1	0	0	0	-1	1	1	1	0	-1	0	0	0	0	0	1	-1	1	0	0	1	12	8	4	11
ENSG00000101624	0	1	0	0	1	0	0	1	0	0	1	1	0	0	0	0	1	0	1	-1	0	1	0	9	8	1	14
ENSG00000164430	0	1	1	0	0	0	0	-1	0	1	0	1	1	0	0	0	1	1	-1	0	0	1	0	10	8	2	13
ENSG00000124145	1	0	0	0	1	0	1	0	0	0	1	0	1	0	0	0	-1	0	1	0	0	1	1	9	8	1	14
ENSG00000083799	1	1	1	0	0	0	1	0	0	0	0	1	0	0	0	0	0	0	1	1	0	1	0	8	8	0	15
ENSG00000258890	1	1	0	0	-1	1	1	0	0	0	0	1	-1	0	0	0	1	0	1	-1	0	1	0	11	8	3	12
ENSG00000168685	0	1	1	0	0	0	0	-1	0	1	1	-1	0	1	1	0	-1	1	0	-1	0	1	0	12	8	4	11
ENSG00000112773	-1	0	1	0	-1	0	1	1	1	-1	0	0	1	0	0	0	1	0	1	0	0	1	0	11	8	3	12
ENSG00000138134	0	1	0	0	1	1	0	-1	-1	1	1	-1	0	0	0	0	1	0	1	-1	0	1	0	12	8	4	11
ENSG00000188215	1	1	1	0	0	0	1	0	0	0	1	1	0	0	0	0	0	0	0	1	0	1	0	8	8	0	15
ENSG00000120129	1	1	1	0	-1	0	1	1	0	-1	1	0	0	0	-1	0	0	1	-1	-1	0	1	-1	14	8	6	9
ENSG00000157601	0	1	1	0	1	0	0	-1	-1	0	0	1	1	0	0	1	0	0	1	0	0	0	1	10	8	2	13
ENSG00000198355	1	0	1	0	0	0	1	0	1	0	1	1	0	0	0	0	0	1	-1	-1	0	1	0	10	8	2	13
ENSG00000143751	1	0	0	0	0	0	1	0	0	0	1	1	1	0	0	0	0	0	0	1	0	1	1	8	8	0	15
ENSG00000171848	-1	0	-1	1	1	0	-1	1	0	1	1	0	-1	0	1	-1	1	0	-1	1	0	0	0	14	8	6	9
ENSG00000204267	0	1	1	0	0	0	1	0	0	0	1	0	1	0	0	0	0	0	1	1	0	0	1	8	8	0	15
ENSG00000257453	1	1	0	1	0	1	1	1	0	0	0	-1	-1	0	0	0	0	1	-1	0	0	1	0	11	8	3	12
ENSG00000163602	0	1	1	0	1	0	0	0	1	0	0	1	0	0	0	0	0	1	0	0	0	1	1	8	8	0	15
ENSG00000111331	0	1	1	0	1	0	0	-1	-1	0	1	1	1	1	0	0	0	0	1	0	0	-1	0	11	8	3	12
ENSG00000111335	0	0	1	0	1	0	0	-1	-1	0	1	1	1	0	0	0	0	0	1	1	0	0	1	10	8	2	13
ENSG00000124762	0	0	1	0	1	0	1	1	0	-1	1	0	0	0	0	0	0	0	1	1	0	1	0	9	8	1	14
ENSG00000105136	1	0	0	0	-1	0	1	1	1	0	1	0	1	0	0	0	0	0	0	1	0	1	0	9	8	1	14
ENSG00000146232	1	1	0	0	1	0	1	-1	0	0	1	1	0	0	0	0	0	0	0	1	0	1	0	9	8	1	14
ENSG00000128567	0	1	0	0	-1	0	-1	1	1	0	1	1	0	0	0	0	0	0	1	1	0	0	1	10	8	2	13
ENSG00000229644	0	1	1	0	1	0	1	0	0	0	1	0	0	0	0	0	0	1	-1	1	0	1	0	9	8	1	14
ENSG00000179454	1	1	1	0	-1	0	1	0	0	-1	0	1	0	0	0	0	0	0	0	1	0	1	1	10	8	2	13
ENSG00000125733	0	0	1	0	1	0	1	-1	0	0	1	0	0	0	0	0	1	0	0	1	0	1	1	9	8	1	14
ENSG00000213762	0	1	0	0	-1	0	1	1	0	0	1	0	1	0	-1	0	0	0	1	1	0	1	0	10	8	2	13
ENSG00000109920	0	1	1	0	-1	0	1	0	0	0	0	1	0	0	0	0	0	1	1	1	0	0	1	9	8	1	14
ENSG00000023330	1	1	0	0	1	0	1	0	0	0	1	0	0	0	0	0	0	0	0	1	0	1	1	8	8	0	15
ENSG00000162616	1	1	1	0	0	0	0	1	0	0	0	-1	0	0	0	0	0	0	1	1	0	1	1	9	8	1	14
ENSG00000206503	0	0	1	0	1	0	1	0	0	0	1	0	1	0	0	1	0	0	1	1	0	0	0	8	8	0	15
ENSG00000144645	0	1	0	0	-1	-1	1	0	0	0	1	1	0	0	0	0	0	0	1	1	0	1	1	10	8	2	13
ENSG00000008300	0	1	1	0	0	0	1	-1	0	1	0	1	0	0	0	0	0	1	1	1	0	0	0	9	8	1	14
ENSG00000184661	0	1	-1	1	1	0	0	1	0	1	1	0	-1	0	1	0	0	0	0	0	0	1	0	10	8	2	13
ENSG00000157514	1	1	1	0	-1	0	1	0	0	1	1	0	1	0	0	0	0	1	-1	0	0	0	0	10	8	2	13
ENSG00000232956	0	1	1	0	1	0	1	-1	1	0	1	0	1	0	0	0	-1	0	0	-1	0	0	1	11	8	3	12
ENSG00000065911	1	1	0	0	1	0	1	0	1	1	0	-1	0	0	0	0	1	0	-1	1	0	0	0	10	8	2	13
ENSG00000173875	1	1	0	0	-1	0	1	0	0	0	1	1	0	0	0	0	0	0	1	1	0	1	0	9	8	1	14
ENSG00000117228	0	0	1	0	1	0	1	-1	-1	0	1	0	1	0	0	0	0	0	1	1	0	0	1	10	8	2	13
ENSG00000120217	0	1	1	0	1	0	0	0	-1	0	1	0	1	0	0	0	0	1	1	0	0	0	1	9	8	1	14
ENSG00000008405	1	1	0	0	0	0	0	1	1	0	1	1	0	0	0	0	1	0	0	0	0	1	0	8	8	0	15
ENSG00000002549	0	1	1	0	1	0	-1	0	0	0	0	1	1	0	0	0	0	0	1	1	0	0	1	9	8	1	14
ENSG00000137449	0	1	1	0	0	-1	1	0	1	-1	0	1	0	0	0	0	0	1	1	-1	0	0	1	11	8	3	12
ENSG00000165997	1	1	1	0	0	0	0	-1	0	0	1	0	0	0	0	0	0	0	1	1	0	1	1	9	8	1	14
ENSG00000274290	0	1	1	0	1	0	-1	0	1	1	0	-1	0	0	0	1	0	1	-1	1	0	0	0	11	8	3	12
ENSG00000176700	1	1	0	0	-1	1	1	0	0	0	-1	1	0	0	0	0	0	0	1	1	1	0	0	10	8	2	13
ENSG00000115520	1	1	1	0	0	0	1	0	0	0	1	0	0	0	0	0	0	0	0	1	0	1	1	8	8	0	15
ENSG00000135297	1	1	0	0	-1	0	1	0	0	0	1	1	0	0	0	0	1	0	1	0	1	0	0	9	8	1	14
ENSG00000081059	0	0	0	0	0	1	0	-1	0	-1	0	1	0	0	0	0	1	0	1	1	1	1	1	10	8	2	13
ENSG00000100226	0	1	1	0	0	-1	1	0	0	0	1	1	0	0	0	-1	0	0	1	1	-1	0	1	11	8	3	12
ENSG00000165312	0	0	1	0	-1	0	1	0	0	0	0	0	1	0	0	0	0	1	1	1	0	1	1	9	8	1	14
ENSG00000163840	0	1	1	0	1	-1	1	-1	-1	0	0	0	1	0	0	0	1	0	1	1	0	0	0	11	8	3	12
ENSG00000173530	0	0	0	0	-1	0	-1	1	1	0	0	1	1	0	1	0	1	0	1	0	0	0	1	10	8	2	13
ENSG00000267607	1	0	1	0	1	-1	1	-1	0	0	1	1	0	0	0	1	-1	0	0	1	0	0	0	11	8	3	12
ENSG00000141582	1	0	0	0	-1	0	1	1	1	0	0	1	1	0	0	0	1	0	0	-1	0	1	0	10	8	2	13
ENSG00000111266	1	0	1	0	1	0	1	-1	0	-1	1	0	0	0	0	0	1	0	1	1	0	0	0	10	8	2	13
ENSG00000023608	1	1	1	0	0	0	1	0	0	0	0	1	0	0	0	0	0	1	0	-1	0	1	1	9	8	1	14
ENSG00000131115	1	-1	0	0	0	1	1	0	0	0	0	1	0	0	0	1	1	0	0	1	0	1	0	9	8	1	14
ENSG00000023318	1	1	1	0	1	0	-1	0	0	0	1	0	0	0	1	0	0	0	0	1	0	1	0	9	8	1	14
ENSG00000270276	1	0	1	0	0	0	-1	1	1	1	0	-1	0	0	0	0	0	1	-1	1	0	0	1	11	8	3	12
ENSG00000228570	0	1	1	0	-1	0	1	1	1	-1	0	1	1	0	0	0	0	0	1	-1	0	0	0	11	8	3	12
ENSG00000183486	0	0	1	0	1	0	-1	-1	0	0	1	1	1	0	0	1	0	0	1	1	0	-1	0	11	8	3	12
ENSG00000180573	1	0	1	0	0	0	-1	1	1	0	0	-1	0	0	-1	1	-1	1	-1	1	0	1	0	13	8	5	10
ENSG00000142627	1	1	0	0	0	0	1	0	0	0	1	1	1	0	0	0	0	0	1	0	0	1	0	8	8	0	15
ENSG00000091651	0	0	0	1	1	0	0	1	1	1	1	0	0	0	0	0	1	0	-1	0	0	1	0	9	8	1	14
ENSG00000259660	0	0	0	0	-1	0	0	1	0	1	0	0	1	0	0	0	1	1	0	1	1	-1	1	10	8	2	13
ENSG00000135407	0	1	1	0	0	-1	0	0	0	0	0	1	1	0	0	0	1	0	1	-1	0	1	1	10	8	2	13
ENSG00000142867	1	1	1	0	-1	0	1	0	0	0	1	0	0	0	0	0	0	0	1	1	0	1	0	9	8	1	14
ENSG00000038210	0	1	0	1	1	0	0	0	1	1	1	-1	0	0	0	0	1	0	0	1	0	0	0	9	8	1	14
ENSG00000159882	0	0	1	0	0	0	1	0	-1	0	1	1	1	0	0	0	1	0	0	1	0	1	0	9	8	1	14
ENSG00000131470	1	1	0	0	1	-1	1	0	0	1	1	0	0	0	0	0	1	0	-1	1	0	0	0	10	8	2	13
ENSG00000109046	1	1	0	0	0	0	1	1	1	-1	0	1	0	-1	0	0	0	0	1	1	0	0	0	10	8	2	13
ENSG00000102921	1	1	1	0	0	0	1	1	0	0	1	0	0	0	0	0	0	0	1	1	0	0	0	8	8	0	15
ENSG00000153879	1	1	0	0	-1	-1	1	0	0	0	1	-1	1	0	0	0	1	0	-1	1	0	1	0	12	8	4	11
ENSG00000105559	0	0	1	0	0	0	0	0	0	1	1	0	1	0	0	1	0	0	1	1	0	0	1	8	8	0	15
ENSG00000166881	0	1	1	0	0	0	0	0	1	1	1	0	-1	0	0	0	1	0	-1	1	0	0	1	10	8	2	13
ENSG00000184923	0	1	1	0	0	0	1	1	1	-1	0	1	1	0	0	0	0	0	1	-1	0	0	0	10	8	2	13
ENSG00000225151	1	1	1	0	0	1	-1	1	1	0	0	1	-1	0	-1	0	0	1	0	0	0	0	0	11	8	3	12
ENSG00000156273	1	1	1	0	-1	0	1	0	0	0	0	0	-1	0	1	0	0	0	1	1	0	1	0	10	8	2	13
ENSG00000188199	0	1	1	0	0	0	1	1	1	-1	0	1	1	0	0	0	0	0	1	-1	0	0	0	10	8	2	13
ENSG00000159388	1	0	0	0	0	0	1	1	0	-1	1	1	1	0	0	0	0	0	1	-1	0	1	0	10	8	2	13
ENSG00000077152	0	1	-1	1	1	0	0	0	1	1	1	-1	0	0	0	0	1	0	-1	0	0	1	0	11	8	3	12
ENSG00000163644	0	0	1	0	-1	0	-1	0	1	0	1	0	1	0	0	0	1	0	1	1	0	-1	1	11	8	3	12
ENSG00000033030	1	1	1	0	0	0	1	-1	-1	0	0	1	0	0	0	0	1	0	0	1	0	1	0	10	8	2	13
ENSG00000133106	0	1	1	0	1	0	0	-1	-1	1	0	1	0	0	1	0	0	0	0	1	0	0	1	10	8	2	13
ENSG00000185022	1	1	0	0	0	0	1	-1	-1	0	1	1	0	0	0	0	0	0	1	0	0	1	1	10	8	2	13
ENSG00000276710	1	0	1	0	0	-1	0	1	1	0	0	1	0	0	-1	1	0	1	0	0	0	0	1	10	8	2	13
ENSG00000162654	0	0	1	0	1	0	0	-1	-1	0	1	0	1	0	-1	0	1	0	1	1	0	0	1	11	8	3	12
ENSG00000163249	1	0	0	0	-1	0	0	1	1	0	1	1	0	0	0	0	0	0	1	1	0	1	0	9	8	1	14
ENSG00000128016	0	1	0	0	-1	0	1	1	0	-1	1	1	0	0	0	0	-1	0	1	1	0	1	0	11	8	3	12
ENSG00000176102	0	1	0	0	1	0	0	0	0	0	0	1	0	0	0	0	1	0	1	1	0	1	1	8	8	0	15
ENSG00000163950	-1	0	0	0	1	0	0	1	1	1	1	-1	0	0	0	0	1	0	-1	1	0	1	0	11	8	3	12
ENSG00000109756	1	1	1	0	1	0	0	0	1	-1	0	0	-1	0	1	0	0	0	1	-1	0	1	0	11	8	3	12
ENSG00000214562	0	1	1	0	0	0	1	1	1	-1	0	1	1	0	0	0	0	0	1	-1	0	0	0	10	8	2	13
ENSG00000011243	0	0	0	0	0	0	0	1	1	0	1	1	1	0	0	0	0	0	1	0	0	1	1	8	8	0	15
ENSG00000144395	0	1	0	0	1	0	1	0	0	1	0	1	0	0	0	0	1	0	1	1	0	0	0	8	8	0	15
ENSG00000166233	0	1	0	0	0	0	1	1	1	0	1	1	-1	0	0	0	0	0	1	1	0	0	0	9	8	1	14
ENSG00000177426	1	1	1	0	-1	0	1	0	0	0	0	0	0	0	0	0	1	1	-1	1	0	1	0	10	8	2	13
ENSG00000007944	0	0	1	0	-1	0	-1	1	1	0	0	1	0	0	0	0	1	0	1	-1	0	1	1	11	8	3	12
ENSG00000145050	1	1	0	1	1	0	-1	0	1	1	0	-1	1	0	0	0	0	0	0	1	0	0	0	10	8	2	13
ENSG00000100219	1	1	1	0	1	0	0	0	0	0	0	0	1	0	1	0	0	0	1	1	0	0	0	8	8	0	15
ENSG00000247595	1	0	0	0	0	-1	0	0	0	0	-1	1	1	0	0	1	0	0	1	1	0	1	0	9	7	2	14
ENSG00000105855	0	-1	1	1	1	0	1	0	0	-1	0	1	0	0	0	0	0	1	1	0	0	0	0	9	7	2	14
ENSG00000105856	1	-1	1	0	-1	-1	1	1	0	0	1	1	-1	0	0	0	0	0	0	1	0	0	0	11	7	4	12
ENSG00000168310	0	0	1	0	1	0	-1	0	0	0	1	0	0	0	0	0	1	0	1	1	0	1	0	8	7	1	15
ENSG00000240065	0	0	1	0	1	0	0	0	0	1	1	-1	1	0	0	0	0	0	0	1	0	0	1	8	7	1	15
ENSG00000133134	1	1	1	0	-1	0	1	0	0	0	1	0	1	0	0	0	0	1	0	0	0	0	0	8	7	1	15
ENSG00000147883	1	1	0	0	0	0	1	0	0	-1	0	1	0	0	0	0	0	0	0	1	0	1	1	8	7	1	15
ENSG00000172167	1	1	0	0	0	1	0	0	-1	1	0	0	-1	0	0	1	1	0	0	1	0	0	0	9	7	2	14
ENSG00000138942	1	1	0	0	1	0	1	1	0	0	1	0	0	0	0	0	0	0	-1	1	0	0	0	8	7	1	15
ENSG00000154265	1	1	1	0	1	0	1	0	0	0	0	0	-1	0	0	0	1	0	0	1	0	0	0	8	7	1	15
ENSG00000282988	0	-1	1	0	0	0	-1	1	1	1	0	-1	0	0	0	0	0	1	0	1	0	1	0	10	7	3	13
ENSG00000255769	1	1	1	0	0	1	0	1	1	0	-1	0	0	0	-1	0	0	0	0	1	0	0	0	9	7	2	14
ENSG00000157450	1	1	0	0	-1	0	1	0	0	-1	0	1	0	0	0	0	0	0	1	1	0	1	0	9	7	2	14
ENSG00000127993	0	1	0	0	-1	0	1	0	0	0	0	1	0	0	0	0	1	0	1	1	0	1	0	8	7	1	15
ENSG00000245532	1	1	0	0	0	0	1	1	1	-1	-1	1	-1	0	0	0	0	0	1	-1	0	0	-1	12	7	5	11
ENSG00000176749	-1	0	0	0	-1	0	1	-1	0	-1	0	1	1	0	0	0	1	0	1	1	0	0	1	11	7	4	12
ENSG00000197329	0	0	1	0	-1	0	0	1	0	0	1	1	0	0	-1	0	0	0	0	1	0	1	1	9	7	2	14
ENSG00000106070	1	1	1	0	0	0	1	-1	0	0	1	0	0	0	0	0	0	1	1	0	0	-1	0	9	7	2	14
ENSG00000186638	1	0	0	0	1	-1	1	0	0	1	1	0	-1	0	0	0	1	0	0	1	0	0	0	9	7	2	14
ENSG00000132109	0	1	1	0	1	0	1	0	0	0	0	0	1	0	0	0	0	0	1	1	0	0	0	7	7	0	16
ENSG00000130997	-1	0	0	0	0	0	0	1	1	0	0	1	0	0	0	0	1	0	1	1	0	0	1	8	7	1	15
ENSG00000076067	0	0	1	0	0	0	1	0	0	0	1	0	0	0	1	1	0	0	1	1	0	0	0	7	7	0	16
ENSG00000141458	1	1	0	0	0	-1	-1	1	0	0	1	0	-1	0	0	1	0	0	-1	1	0	1	0	11	7	4	12
ENSG00000178381	1	1	1	0	0	0	0	0	0	0	1	0	0	0	0	0	-1	0	0	1	0	1	1	8	7	1	15
ENSG00000042286	0	1	1	0	1	0	1	-1	1	0	0	0	0	0	0	0	0	0	1	1	0	0	0	8	7	1	15
ENSG00000136141	-1	1	0	0	0	0	1	0	0	0	1	1	0	0	0	0	1	0	0	1	0	0	1	8	7	1	15
ENSG00000110944	0	0	1	0	0	0	0	-1	-1	1	1	1	0	0	-1	1	0	1	0	0	0	0	1	10	7	3	13
ENSG00000161526	1	0	0	0	0	0	1	1	0	0	1	1	0	0	0	0	0	0	1	1	0	0	0	7	7	0	16
ENSG00000139154	0	1	0	0	0	0	1	-1	0	0	0	1	0	0	0	0	1	0	1	1	0	1	0	8	7	1	15
ENSG00000095397	0	1	1	0	0	0	0	0	1	-1	0	1	0	0	-1	0	1	0	1	0	0	0	1	9	7	2	14
ENSG00000110046	0	0	1	0	0	0	0	1	1	-1	1	0	0	0	0	0	0	1	0	1	0	0	1	8	7	1	15
ENSG00000129315	1	0	0	0	-1	0	1	1	0	0	1	0	0	0	0	0	0	0	1	1	0	1	0	8	7	1	15
ENSG00000203811	0	0	0	0	0	0	1	0	1	1	0	-1	0	0	0	1	0	0	-1	1	1	0	1	9	7	2	14
ENSG00000164663	0	0	0	0	0	0	0	0	1	0	1	1	0	0	0	0	1	1	1	-1	0	0	1	8	7	1	15
ENSG00000161011	1	1	1	0	1	0	1	1	0	0	0	0	0	0	0	0	0	0	-1	1	0	0	0	8	7	1	15
ENSG00000136492	-1	0	1	0	1	0	0	0	-1	1	1	0	0	0	0	0	1	0	1	1	0	0	0	9	7	2	14
ENSG00000164463	0	1	1	0	-1	0	1	0	0	-1	0	1	0	0	0	0	0	1	1	1	0	0	0	9	7	2	14
ENSG00000223547	1	1	1	0	-1	0	1	0	0	0	0	1	0	0	0	0	-1	1	0	0	0	0	1	9	7	2	14
ENSG00000163660	1	0	0	0	-1	0	1	0	1	0	1	1	0	0	0	0	0	0	1	1	0	0	0	8	7	1	15
ENSG00000187837	0	-1	1	0	1	0	-1	1	1	1	0	-1	0	0	0	0	0	1	-1	1	0	0	-1	12	7	5	11
ENSG00000119138	1	-1	0	0	-1	0	1	0	-1	0	1	0	0	0	1	0	0	0	0	1	0	1	1	10	7	3	13
ENSG00000268189	1	0	0	0	0	-1	0	0	1	0	1	0	0	0	0	1	0	0	1	0	1	0	1	8	7	1	15
ENSG00000119953	0	1	1	0	0	0	0	0	0	0	0	1	-1	0	0	0	1	0	1	1	0	1	0	8	7	1	15
ENSG00000157741	1	0	1	0	-1	0	0	0	0	-1	0	1	0	0	0	0	0	0	1	1	0	1	1	9	7	2	14
ENSG00000230724	1	1	0	0	-1	0	1	0	0	0	1	1	-1	0	0	0	0	0	1	1	0	0	0	9	7	2	14
ENSG00000160584	0	1	1	0	-1	0	1	0	0	0	0	1	0	0	0	0	0	0	1	-1	0	1	1	9	7	2	14
ENSG00000166986	1	1	0	0	1	-1	1	-1	0	0	1	0	0	0	0	1	0	0	-1	1	0	0	0	10	7	3	13
ENSG00000130813	0	1	1	0	1	0	0	0	0	0	1	0	1	0	0	1	0	0	0	1	0	0	0	7	7	0	16
ENSG00000173575	1	1	1	0	-1	0	1	0	0	-1	0	1	0	0	0	0	0	0	1	1	0	0	-1	10	7	3	13
ENSG00000145632	0	-1	1	0	0	0	1	0	1	-1	0	1	1	0	0	0	0	0	1	0	0	0	1	9	7	2	14
ENSG00000126070	0	1	0	0	-1	0	0	1	1	0	-1	1	0	0	0	1	0	0	1	1	0	0	0	9	7	2	14
ENSG00000011132	0	1	1	0	0	0	1	0	0	0	1	0	0	0	0	0	0	0	1	1	0	0	1	7	7	0	16
ENSG00000141543	0	1	0	0	1	0	0	1	1	0	1	1	0	0	0	0	0	0	-1	-1	0	1	0	9	7	2	14
ENSG00000107862	1	0	0	0	1	0	-1	1	1	0	1	0	0	0	0	0	0	0	1	1	0	0	0	8	7	1	15
ENSG00000181026	0	1	1	0	0	0	0	0	0	0	1	0	0	0	0	0	0	1	1	-1	0	1	1	8	7	1	15
ENSG00000115415	0	1	1	0	1	0	0	0	0	0	1	0	0	0	0	0	0	0	1	1	0	0	1	7	7	0	16
ENSG00000186594	1	0	0	0	1	0	0	1	1	-1	0	-1	1	0	0	0	-1	0	0	1	0	1	0	10	7	3	13
ENSG00000162236	1	0	0	0	0	0	0	1	1	0	1	1	0	0	0	0	0	0	0	1	0	1	0	7	7	0	16
ENSG00000128165	1	0	1	0	1	0	1	0	0	0	0	-1	0	0	0	1	0	1	0	1	0	0	0	8	7	1	15
ENSG00000079335	1	0	1	0	-1	0	1	0	0	0	0	1	0	0	0	0	0	0	1	1	0	1	0	8	7	1	15
ENSG00000123610	0	0	1	1	1	0	0	0	0	0	1	0	0	0	0	0	1	1	-1	0	0	0	1	8	7	1	15
ENSG00000179094	0	1	1	0	-1	0	1	0	0	-1	1	1	0	0	0	0	0	1	0	-1	0	1	0	10	7	3	13
ENSG00000112149	0	0	1	0	-1	0	0	0	0	1	1	1	0	0	0	0	1	0	1	1	0	0	0	8	7	1	15
ENSG00000109320	0	1	1	0	1	0	1	0	0	0	0	0	0	0	0	0	0	0	1	1	0	0	1	7	7	0	16
ENSG00000134317	0	0	0	0	0	0	1	1	0	-1	1	1	0	0	0	0	1	0	0	0	0	1	1	8	7	1	15
ENSG00000242247	1	0	1	0	1	0	-1	1	1	0	0	0	-1	0	1	0	0	0	-1	1	0	0	0	10	7	3	13
ENSG00000249971	0	0	0	0	0	-1	1	1	1	0	1	1	0	0	0	1	0	0	0	1	0	0	0	8	7	1	15
ENSG00000122783	1	0	1	0	1	1	0	0	-1	0	0	-1	0	0	0	1	0	1	0	1	0	0	0	9	7	2	14
ENSG00000106105	1	1	0	0	1	0	1	0	0	0	0	0	0	0	-1	1	0	0	-1	1	0	1	0	9	7	2	14
ENSG00000009413	0	0	1	0	0	0	1	0	0	0	0	1	0	0	0	0	0	1	1	1	0	0	1	7	7	0	16
ENSG00000067082	1	1	1	0	-1	0	1	0	0	-1	1	-1	0	0	0	0	0	1	-1	1	0	-1	-1	13	7	6	10
ENSG00000173545	1	0	0	0	1	0	0	0	0	0	1	1	0	0	0	0	0	0	1	1	0	1	0	7	7	0	16
ENSG00000143479	1	1	1	0	1	0	0	0	0	0	1	0	0	0	0	0	0	0	-1	-1	0	1	1	9	7	2	14
ENSG00000123240	1	0	1	0	1	0	1	0	-1	0	1	0	0	0	0	1	0	0	0	1	0	0	0	8	7	1	15
ENSG00000162825	0	1	0	0	-1	0	1	0	0	-1	0	1	1	0	0	0	0	0	1	0	1	1	0	9	7	2	14
ENSG00000179406	0	0	0	0	0	1	1	1	0	0	1	1	0	0	0	0	0	0	1	1	0	0	0	7	7	0	16
ENSG00000082258	1	1	0	0	-1	0	1	0	0	0	0	1	0	0	0	0	0	0	1	1	0	1	0	8	7	1	15
ENSG00000172602	1	0	0	0	0	0	1	0	0	0	1	0	1	0	0	0	0	0	1	1	0	0	1	7	7	0	16
ENSG00000170242	1	0	0	0	0	1	1	1	0	0	0	0	0	0	0	-1	0	0	1	1	0	1	0	8	7	1	15
ENSG00000120709	0	0	1	0	0	-1	1	1	1	0	0	1	0	0	0	0	0	0	0	1	0	0	1	8	7	1	15
ENSG00000261324	0	1	1	0	-1	0	-1	1	1	-1	0	1	0	0	0	0	0	0	0	1	0	0	1	10	7	3	13
ENSG00000168137	1	1	1	0	-1	0	1	-1	0	0	0	0	0	0	0	0	1	0	1	1	0	0	0	9	7	2	14
ENSG00000111859	1	1	-1	0	0	0	1	0	0	0	0	1	-1	0	0	0	-1	0	0	1	0	1	1	10	7	3	13
ENSG00000183696	1	1	0	0	1	0	1	0	-1	0	1	0	0	0	0	0	-1	1	-1	0	0	0	1	10	7	3	13
ENSG00000178860	0	1	1	0	1	1	0	0	0	0	1	0	0	0	0	1	-1	1	0	0	0	-1	0	9	7	2	14
ENSG00000187522	0	1	0	0	1	0	1	0	0	1	1	0	0	0	0	0	1	0	0	0	0	1	0	7	7	0	16
ENSG00000151914	1	1	-1	0	1	1	1	-1	-1	0	0	0	-1	0	-1	0	0	0	1	1	0	0	0	12	7	5	11
ENSG00000139618	0	1	1	0	0	0	1	1	0	1	1	0	0	0	0	0	1	0	-1	0	0	0	0	8	7	1	15
ENSG00000185650	1	1	0	0	0	0	1	0	0	-1	0	0	1	0	0	0	1	0	0	1	0	1	-1	9	7	2	14
ENSG00000129245	0	1	0	0	1	0	1	1	1	0	0	0	0	0	0	0	0	0	0	1	1	0	0	7	7	0	16
ENSG00000136122	1	1	0	0	1	0	0	0	0	1	1	0	0	0	0	0	0	0	0	1	0	1	0	7	7	0	16
ENSG00000107968	0	0	1	0	-1	0	1	0	0	-1	0	1	0	0	0	0	0	0	1	1	0	1	1	9	7	2	14
ENSG00000126003	0	1	1	0	1	0	0	0	0	-1	0	0	0	0	0	0	1	0	1	1	0	0	1	8	7	1	15
ENSG00000251562	1	1	0	0	-1	1	1	1	0	-1	-1	1	0	0	0	0	0	0	1	-1	0	0	0	11	7	4	12
ENSG00000167797	1	1	0	0	1	0	-1	1	1	0	0	-1	1	0	0	0	0	0	-1	1	0	0	0	10	7	3	13
ENSG00000106993	0	0	1	0	1	1	1	0	0	0	0	0	1	0	0	0	0	0	1	0	0	1	0	7	7	0	16
ENSG00000132646	-1	-1	0	0	1	0	-1	1	1	1	1	0	0	0	0	-1	1	0	0	1	0	0	0	11	7	4	12
ENSG00000135148	0	-1	1	0	1	-1	0	1	1	0	1	0	1	0	0	0	0	0	0	0	0	0	1	9	7	2	14
ENSG00000125459	1	1	0	0	0	0	0	0	0	0	1	1	0	0	0	0	0	0	1	1	0	0	1	7	7	0	16
ENSG00000125844	1	1	0	0	1	1	-1	1	1	0	0	0	0	0	0	0	-1	0	-1	1	-1	0	0	11	7	4	12
ENSG00000006432	0	1	0	0	-1	0	1	1	1	-1	1	0	0	0	-1	0	1	0	-1	-1	0	1	0	12	7	5	11
ENSG00000225420	1	1	0	0	-1	-1	1	0	0	0	0	1	0	0	0	1	0	0	1	1	0	0	0	9	7	2	14
ENSG00000047634	0	1	1	0	-1	0	0	0	-1	1	1	0	0	0	0	0	1	0	0	0	0	1	1	9	7	2	14
ENSG00000154642	0	1	1	0	1	0	1	0	0	0	0	1	0	0	0	0	0	0	0	1	0	0	1	7	7	0	16
ENSG00000283321	1	1	1	0	0	0	1	0	1	0	0	0	-1	0	0	0	0	0	1	0	0	1	0	8	7	1	15
ENSG00000144821	0	-1	0	0	0	0	0	1	0	1	1	1	0	0	0	0	0	0	1	1	0	1	0	8	7	1	15
ENSG00000105499	0	1	1	0	0	0	1	0	0	0	0	1	0	0	0	0	0	0	1	1	0	0	1	7	7	0	16
ENSG00000104450	1	0	0	0	1	-1	1	0	0	0	0	1	-1	0	-1	0	1	0	0	1	0	1	0	10	7	3	13
ENSG00000161036	0	0	0	0	-1	0	0	1	1	0	0	1	0	0	0	0	1	0	-1	1	0	1	1	9	7	2	14
ENSG00000125319	0	0	0	0	1	0	1	0	0	1	1	0	0	0	0	0	1	0	0	1	0	1	0	7	7	0	16
ENSG00000151287	0	1	0	0	1	0	0	0	1	1	1	-1	0	0	0	0	1	0	-1	1	0	0	0	9	7	2	14
ENSG00000123066	0	1	1	0	-1	0	0	1	0	0	-1	1	-1	0	0	0	0	0	1	1	0	0	1	10	7	3	13
ENSG00000053747	0	-1	1	0	0	0	1	0	0	-1	1	0	-1	0	0	0	1	0	1	1	0	0	1	10	7	3	13
ENSG00000215154	1	1	0	0	0	0	1	0	0	-1	1	1	0	0	0	0	0	0	1	1	0	0	0	8	7	1	15
ENSG00000086061	-1	1	1	0	1	-1	-1	-1	0	0	0	0	1	0	0	0	1	0	0	1	0	0	1	11	7	4	12
ENSG00000111678	1	0	0	0	1	0	-1	1	0	0	1	-1	1	0	0	0	0	0	0	1	0	0	1	9	7	2	14
ENSG00000164970	0	1	1	0	-1	0	1	1	0	0	1	0	-1	0	0	0	0	0	0	1	0	1	0	9	7	2	14
ENSG00000104312	0	1	1	0	0	0	1	0	0	0	1	-1	0	0	0	0	0	1	0	1	0	1	0	8	7	1	15
ENSG00000135968	1	0	1	0	-1	1	1	0	0	0	0	1	-1	0	0	0	0	0	1	1	0	0	0	9	7	2	14
ENSG00000179335	0	1	0	0	0	0	1	0	0	0	1	1	0	0	0	0	0	0	1	1	0	1	0	7	7	0	16
ENSG00000273604	0	1	1	0	1	0	0	0	1	1	0	0	1	0	0	0	1	0	-1	-1	0	0	0	9	7	2	14
ENSG00000080546	-1	0	0	0	-1	1	-1	1	0	0	1	1	1	0	0	0	0	0	1	-1	0	0	1	11	7	4	12
ENSG00000153975	0	0	0	0	1	0	1	1	0	0	1	0	0	0	0	0	0	0	1	1	0	1	0	7	7	0	16
ENSG00000169679	-1	1	-1	1	1	0	-1	1	0	1	1	-1	-1	0	0	0	0	0	-1	1	0	0	0	13	7	6	10
ENSG00000163735	1	0	1	1	0	0	1	0	0	0	-1	0	0	0	0	0	1	1	1	0	0	0	0	8	7	1	15
ENSG00000158615	0	1	1	0	-1	-1	1	0	1	0	1	0	0	0	0	0	0	1	0	1	0	0	0	9	7	2	14
ENSG00000176142	1	0	0	0	1	1	0	0	0	0	0	0	-1	0	0	0	1	0	1	1	0	0	1	8	7	1	15
ENSG00000118985	1	0	1	0	1	0	-1	0	1	0	1	0	-1	0	-1	0	0	0	0	1	0	1	-1	11	7	4	12
ENSG00000183735	0	1	1	0	1	0	1	0	-1	0	1	0	-1	0	0	0	0	0	1	1	0	0	0	9	7	2	14
ENSG00000100600	0	-1	1	0	1	0	-1	0	1	0	1	1	0	0	1	0	0	0	0	1	0	0	0	9	7	2	14
ENSG00000157654	0	1	0	1	-1	1	1	-1	-1	0	1	-1	0	0	0	0	0	0	0	1	0	0	1	11	7	4	12
ENSG00000112200	1	1	0	0	-1	0	1	0	0	0	0	1	0	0	0	0	0	0	1	1	0	1	0	8	7	1	15
ENSG00000172432	1	1	1	0	0	0	1	0	0	0	1	0	0	0	0	0	0	1	0	1	0	0	0	7	7	0	16
ENSG00000183091	-1	1	0	0	-1	-1	0	0	1	0	-1	1	1	0	0	0	0	0	1	0	0	1	1	11	7	4	12
ENSG00000065491	0	1	0	0	0	0	1	0	0	0	1	1	0	0	0	0	1	0	1	1	0	0	0	7	7	0	16
ENSG00000205918	1	1	0	0	-1	1	0	1	1	0	0	1	0	0	0	0	0	0	0	0	1	0	0	8	7	1	15
ENSG00000106366	1	1	0	0	0	0	1	0	0	-1	1	-1	1	0	0	0	-1	0	0	1	0	0	1	10	7	3	13
ENSG00000029153	-1	1	1	0	1	0	0	-1	0	0	1	0	0	0	0	0	1	0	1	0	0	0	1	9	7	2	14
ENSG00000121417	0	0	0	0	-1	0	1	0	-1	0	1	1	1	0	0	0	0	0	1	1	0	1	0	9	7	2	14
ENSG00000084710	-1	-1	-1	0	1	0	0	1	1	0	1	1	0	0	0	0	1	0	1	0	0	-1	0	11	7	4	12
ENSG00000169248	0	0	1	0	0	0	0	0	0	0	1	0	1	0	1	0	0	0	1	1	0	0	1	7	7	0	16
ENSG00000196233	1	1	0	0	-1	0	1	1	1	0	0	1	-1	0	0	0	0	0	1	-1	0	0	0	10	7	3	13
ENSG00000165891	0	1	0	0	1	0	0	0	0	1	1	0	0	0	0	0	1	0	1	1	0	0	0	7	7	0	16
ENSG00000259295	1	0	0	0	0	-1	0	1	1	0	0	1	0	0	-1	1	0	1	0	1	0	0	0	9	7	2	14
ENSG00000177082	1	1	0	0	-1	-1	1	0	0	0	-1	1	0	0	0	1	0	0	1	1	0	0	0	10	7	3	13
ENSG00000104635	1	1	0	1	1	0	-1	-1	0	0	0	0	0	0	1	0	1	0	1	-1	0	0	0	10	7	3	13
ENSG00000166710	0	0	1	0	0	0	1	0	0	0	1	0	1	0	0	1	0	0	1	1	0	0	0	7	7	0	16
ENSG00000088808	0	-1	0	0	0	0	1	1	1	0	0	1	0	0	1	0	0	0	0	-1	0	1	1	9	7	2	14
ENSG00000181788	1	1	1	0	0	0	0	0	0	0	1	0	1	0	0	0	0	0	-1	1	0	1	0	8	7	1	15
ENSG00000111252	1	1	-1	0	0	1	1	0	0	1	1	-1	0	0	0	0	0	0	0	1	0	0	0	9	7	2	14
ENSG00000123975	0	0	0	0	1	0	0	1	1	1	1	0	0	0	0	0	0	0	-1	0	0	1	1	8	7	1	15
ENSG00000118689	1	1	0	0	0	0	1	0	1	-1	1	1	0	0	0	0	0	0	0	-1	0	1	0	9	7	2	14
ENSG00000070669	1	1	0	0	1	0	1	1	0	0	0	-1	0	0	-1	0	0	0	-1	1	0	1	0	10	7	3	13
ENSG00000179361	0	0	1	0	1	0	0	0	0	0	1	1	0	0	0	0	1	1	0	0	0	1	0	7	7	0	16
ENSG00000158480	0	0	0	0	0	0	0	0	0	0	1	1	1	0	0	0	0	0	1	1	0	1	1	7	7	0	16
ENSG00000120699	1	1	0	0	1	0	0	-1	0	1	0	-1	0	0	0	1	1	0	0	1	0	0	0	9	7	2	14
ENSG00000196843	0	1	0	0	1	0	1	0	0	0	1	-1	0	0	0	0	0	0	0	1	0	1	1	8	7	1	15
ENSG00000254996	1	0	0	0	0	1	1	0	0	0	0	1	-1	0	0	0	0	0	1	1	0	1	0	8	7	1	15
ENSG00000132475	0	0	1	0	-1	0	-1	1	1	0	1	0	0	0	0	0	-1	0	1	1	-1	1	0	11	7	4	12
ENSG00000152242	0	1	0	0	-1	0	1	0	0	0	1	1	0	0	0	0	1	0	0	1	0	1	0	8	7	1	15
ENSG00000172748	0	0	0	0	-1	0	1	1	0	0	0	0	1	0	0	0	0	0	1	1	0	1	1	8	7	1	15
ENSG00000203852	0	0	0	0	0	0	1	0	1	1	0	-1	0	0	0	1	0	0	-1	1	1	0	1	9	7	2	14
ENSG00000148572	1	1	1	0	1	0	1	0	0	0	1	0	0	0	0	0	0	0	0	1	0	0	0	7	7	0	16
ENSG00000137275	0	0	1	0	0	0	1	1	0	0	0	1	0	0	0	0	0	0	1	1	0	0	1	7	7	0	16
ENSG00000085840	-1	0	0	0	1	0	-1	1	0	1	1	0	0	0	0	0	1	0	-1	1	0	1	0	10	7	3	13
ENSG00000273559	0	1	0	0	0	0	1	0	0	0	1	1	0	0	0	0	0	0	1	1	0	1	0	7	7	0	16
ENSG00000228242	0	1	0	0	0	1	0	1	1	0	0	1	0	0	0	1	0	0	1	0	0	0	0	7	7	0	16
ENSG00000136068	1	0	-1	0	-1	0	1	1	1	0	1	1	-1	0	0	-1	-1	0	-1	1	0	0	-1	14	7	7	9
ENSG00000139112	1	0	1	0	1	0	1	1	0	-1	1	-1	0	0	-1	0	0	1	-1	-1	0	0	0	12	7	5	11
ENSG00000129355	0	1	1	0	-1	0	-1	1	1	0	1	-1	1	0	0	0	0	0	0	-1	0	1	0	11	7	4	12
ENSG00000235954	1	0	0	0	-1	1	-1	1	1	0	0	1	-1	0	0	1	0	0	0	0	0	0	1	10	7	3	13
ENSG00000044574	1	1	0	0	1	-1	-1	-1	0	0	0	-1	1	0	0	1	-1	0	1	1	0	0	0	12	7	5	11
ENSG00000010539	0	0	1	0	0	0	1	0	0	0	1	0	0	0	0	0	0	0	1	1	0	1	1	7	7	0	16
ENSG00000241978	0	1	0	1	-1	1	1	-1	-1	0	1	-1	0	0	0	0	0	0	0	1	0	0	1	11	7	4	12
ENSG00000132196	1	1	0	0	0	0	-1	0	0	1	1	1	0	0	0	0	0	0	1	1	0	0	0	8	7	1	15
ENSG00000106258	0	0	0	1	0	1	1	0	1	0	-1	1	0	0	0	0	0	0	1	1	0	0	0	8	7	1	15
ENSG00000267598	1	1	0	0	-1	-1	1	0	0	0	0	1	1	0	0	0	0	0	0	1	0	1	0	9	7	2	14
ENSG00000120071	0	1	1	0	-1	0	1	0	0	-1	0	1	0	0	0	0	0	0	1	1	0	1	0	9	7	2	14
ENSG00000158470	0	1	1	0	1	0	1	0	0	0	0	0	0	0	1	0	0	0	1	1	0	0	0	7	7	0	16
ENSG00000133639	1	1	1	0	-1	0	0	1	0	-1	0	1	-1	0	0	0	0	1	0	-1	0	1	0	11	7	4	12
ENSG00000150991	1	1	1	0	0	-1	1	0	0	0	1	0	0	0	0	0	0	1	0	1	0	0	0	8	7	1	15
ENSG00000204516	0	0	1	0	0	0	0	0	0	1	1	0	0	0	0	0	1	0	0	1	0	1	1	7	7	0	16
ENSG00000136643	0	1	1	0	0	0	0	1	0	0	1	0	-1	0	1	0	0	0	1	1	0	0	0	8	7	1	15
ENSG00000085433	0	0	0	0	0	0	1	1	1	0	1	1	0	0	0	0	0	0	1	0	0	1	0	7	7	0	16
ENSG00000143067	1	1	0	0	1	0	1	0	0	0	1	0	0	0	0	0	0	0	0	0	0	1	1	7	7	0	16
ENSG00000169914	0	1	1	0	-1	-1	1	0	1	0	1	1	0	0	0	0	1	0	-1	-1	0	0	0	11	7	4	12
ENSG00000154839	0	1	-1	1	1	0	0	0	0	1	1	-1	0	0	-1	0	1	0	-1	1	0	0	0	11	7	4	12
ENSG00000123473	0	1	0	0	1	0	0	1	-1	1	1	0	0	0	0	0	1	0	0	1	0	0	0	8	7	1	15
ENSG00000179119	0	1	0	0	1	0	0	0	0	-1	0	1	1	0	0	0	0	0	1	1	0	1	0	8	7	1	15
ENSG00000136158	0	1	0	1	1	-1	-1	0	0	0	1	-1	0	0	0	0	0	0	1	0	0	1	1	10	7	3	13
ENSG00000266028	0	0	1	0	-1	0	-1	1	1	0	1	1	0	0	0	0	0	0	0	1	0	1	0	9	7	2	14
ENSG00000152455	0	1	0	0	1	1	0	0	0	1	1	0	0	0	0	0	1	0	-1	-1	0	1	0	9	7	2	14
ENSG00000100592	0	0	0	0	0	1	1	1	1	0	1	1	-1	0	0	0	0	0	0	-1	0	1	0	9	7	2	14
ENSG00000198604	-1	1	1	0	0	0	1	0	0	0	0	1	0	0	0	0	1	0	1	-1	0	1	0	9	7	2	14
ENSG00000136052	1	0	1	0	1	0	1	0	0	0	0	0	-1	0	0	0	0	0	1	1	0	0	1	8	7	1	15
ENSG00000136051	1	1	0	0	-1	0	1	1	0	0	0	0	0	0	1	0	0	0	1	1	0	0	0	8	7	1	15
ENSG00000181222	-1	1	0	0	0	0	0	1	1	-1	1	1	0	0	0	0	0	0	1	0	0	0	1	9	7	2	14
ENSG00000104205	1	0	0	0	-1	0	0	1	1	0	0	0	0	0	1	0	1	0	1	1	0	-1	-1	10	7	3	13
ENSG00000134352	1	1	1	0	0	0	1	0	0	0	0	-1	0	0	1	0	0	0	1	1	0	0	0	8	7	1	15
ENSG00000049249	1	0	0	0	1	0	1	-1	0	0	1	0	0	0	0	0	0	0	1	1	0	0	1	8	7	1	15
ENSG00000170542	0	0	1	0	1	0	1	1	0	0	1	1	0	0	0	0	0	0	0	1	0	0	0	7	7	0	16
ENSG00000159256	0	0	1	0	-1	0	1	0	0	0	1	1	-1	0	0	0	0	0	1	1	0	1	0	9	7	2	14
ENSG00000161912	0	0	-1	0	-1	0	0	1	1	0	0	1	0	0	0	0	1	0	1	1	0	1	0	9	7	2	14
ENSG00000163877	0	0	1	0	0	-1	1	0	0	0	1	1	0	0	0	0	0	0	1	1	0	1	0	8	7	1	15
ENSG00000130772	0	1	0	0	1	0	1	0	0	0	0	-1	1	0	0	0	1	0	0	1	0	1	0	8	7	1	15
ENSG00000147174	0	1	0	0	-1	0	0	0	1	0	0	1	0	0	0	0	1	0	1	1	0	0	1	8	7	1	15
ENSG00000279207	0	1	0	0	-1	0	-1	1	1	0	0	1	1	0	0	0	0	0	1	-1	0	0	1	10	7	3	13
ENSG00000128578	0	-1	0	1	1	0	0	0	1	0	1	1	0	0	0	0	1	0	0	1	0	0	0	8	7	1	15
ENSG00000197978	1	1	0	0	-1	1	1	0	1	0	0	1	0	0	0	0	0	0	1	0	0	0	0	8	7	1	15
ENSG00000107679	1	1	0	0	-1	0	0	0	0	0	0	0	0	0	1	0	1	0	1	1	0	0	1	8	7	1	15
ENSG00000121931	1	1	1	0	0	0	1	1	0	0	0	0	0	0	-1	0	0	0	0	1	0	1	0	8	7	1	15
ENSG00000176046	1	0	1	0	0	1	1	0	0	0	0	-1	1	0	0	1	0	1	0	0	0	0	0	8	7	1	15
ENSG00000132510	1	1	1	0	-1	0	1	0	0	-1	0	1	0	0	0	0	0	1	0	-1	0	1	0	10	7	3	13
ENSG00000272173	1	0	0	0	1	1	-1	1	0	0	0	0	0	0	0	-1	0	0	0	1	1	0	1	9	7	2	14
ENSG00000169607	0	1	-1	1	1	0	0	1	0	1	1	-1	0	0	0	0	0	0	-1	1	0	0	0	10	7	3	13
ENSG00000117139	1	0	1	0	0	0	1	0	0	-1	0	1	0	0	0	0	0	0	1	0	0	1	1	8	7	1	15
ENSG00000164284	1	1	0	0	0	0	1	-1	-1	0	1	0	1	0	0	0	1	0	-1	1	0	0	0	10	7	3	13
ENSG00000101782	1	1	0	0	0	0	1	0	0	0	1	1	0	0	0	0	0	0	1	0	0	1	0	7	7	0	16
ENSG00000135842	1	1	0	0	1	0	-1	0	0	1	0	0	0	0	0	0	1	0	0	1	0	0	1	8	7	1	15
ENSG00000111912	1	1	1	0	0	0	1	0	0	0	0	0	1	0	0	0	1	0	1	-1	0	0	0	8	7	1	15
ENSG00000169118	1	1	0	0	0	0	1	0	0	0	0	1	0	0	0	0	0	0	1	1	0	1	0	7	7	0	16
ENSG00000204386	0	0	0	0	1	0	1	1	1	0	1	1	0	0	0	0	0	0	0	1	0	0	0	7	7	0	16
ENSG00000273802	0	0	1	0	0	0	-1	1	1	1	0	-1	0	0	0	0	0	1	0	1	0	1	0	9	7	2	14
ENSG00000138035	0	1	1	1	1	0	0	-1	0	0	0	1	0	0	0	0	0	0	1	-1	0	1	0	9	7	2	14
ENSG00000151726	1	0	1	0	1	0	1	1	1	-1	1	-1	0	0	0	0	0	0	0	-1	0	0	0	10	7	3	13
ENSG00000074266	0	0	0	0	1	0	1	-1	0	0	1	0	-1	0	0	0	1	0	1	1	0	1	0	9	7	2	14
ENSG00000008517	0	0	1	0	1	0	1	0	0	1	1	0	1	0	0	0	0	0	0	0	0	0	1	7	7	0	16
ENSG00000120833	0	0	0	1	1	0	1	1	0	1	1	-1	-1	0	0	0	0	0	-1	0	0	1	0	10	7	3	13
ENSG00000162971	0	1	1	0	-1	-1	1	0	0	0	1	0	0	0	0	0	0	0	1	1	0	0	1	9	7	2	14
ENSG00000090861	1	1	0	0	1	0	1	0	0	0	1	-1	-1	0	0	0	0	1	-1	1	0	0	0	10	7	3	13
ENSG00000108106	0	1	0	1	1	0	-1	0	1	1	1	0	0	0	0	0	0	0	-1	0	0	0	1	9	7	2	14
ENSG00000173166	0	1	-1	0	1	0	0	0	0	-1	0	1	-1	0	1	0	0	0	1	1	-1	1	-1	12	7	5	11
ENSG00000143507	0	1	1	0	1	0	1	0	0	-1	1	-1	0	0	0	0	-1	1	0	1	0	0	0	10	7	3	13
ENSG00000114127	1	0	1	0	0	0	1	-1	0	0	0	1	0	0	0	0	0	0	1	1	0	0	1	8	7	1	15
ENSG00000184557	0	-1	1	1	0	0	1	0	0	0	1	0	1	0	0	0	-1	1	-1	0	0	1	0	10	7	3	13
ENSG00000203761	1	1	0	0	0	0	0	0	0	0	1	1	0	0	0	0	0	0	1	1	0	0	1	7	7	0	16
ENSG00000166886	0	1	0	0	1	1	1	0	1	0	1	-1	-1	0	0	0	0	0	-1	-1	0	1	0	11	7	4	12
ENSG00000198805	0	1	0	0	1	0	0	0	0	0	1	1	1	0	0	0	0	0	1	-1	0	1	0	8	7	1	15
ENSG00000132952	0	1	1	0	-1	0	1	0	0	0	0	0	0	0	1	0	0	0	1	1	0	1	0	8	7	1	15
ENSG00000101236	0	1	0	0	0	0	0	1	1	-1	0	1	0	0	0	0	0	0	1	-1	1	0	1	9	7	2	14
ENSG00000127831	0	1	1	0	0	-1	1	0	0	1	-1	1	0	0	0	0	1	0	0	0	0	1	0	9	7	2	14
ENSG00000143878	1	-1	1	0	-1	0	1	1	0	0	1	0	0	0	0	0	0	1	-1	0	0	0	1	10	7	3	13
ENSG00000187951	0	1	0	0	1	1	1	0	0	1	0	1	0	0	0	0	0	0	0	1	0	0	0	7	7	0	16
ENSG00000157764	1	1	1	0	-1	0	1	0	0	0	0	1	0	0	0	0	0	0	1	1	0	0	0	8	7	1	15
ENSG00000177076	0	1	1	0	0	0	0	1	0	0	0	1	0	0	0	0	0	0	1	1	0	0	1	7	7	0	16
ENSG00000146278	1	0	1	0	-1	0	1	1	0	-1	0	1	0	0	0	0	0	1	0	-1	0	1	0	10	7	3	13
ENSG00000153487	0	1	0	0	-1	0	0	1	1	0	1	1	0	0	0	0	1	0	0	-1	0	1	0	9	7	2	14
ENSG00000106785	1	1	0	0	1	-1	0	-1	-1	0	0	1	1	0	1	0	0	0	1	-1	0	0	0	11	7	4	12
ENSG00000156671	0	1	1	0	-1	0	1	0	0	0	0	1	-1	0	0	0	0	0	1	1	0	1	0	9	7	2	14
ENSG00000037637	1	1	0	0	0	0	0	1	0	0	1	1	0	0	0	0	0	0	1	1	0	0	0	7	7	0	16
ENSG00000080371	1	1	1	0	0	0	0	0	0	0	0	1	0	0	0	0	0	0	1	1	0	1	0	7	7	0	16
ENSG00000146410	0	0	0	0	1	0	1	0	0	1	1	1	0	0	0	0	1	0	0	1	0	0	0	7	7	0	16
ENSG00000112312	-1	1	0	0	1	0	-1	1	1	1	0	-1	0	0	0	0	1	0	-1	1	0	0	0	11	7	4	12
ENSG00000228830	1	1	0	0	-1	1	1	-1	1	0	0	-1	-1	0	0	0	0	0	-1	1	-1	1	0	13	7	6	10
ENSG00000162924	0	1	1	0	-1	0	1	0	0	0	0	1	-1	0	0	0	0	1	1	0	0	1	0	9	7	2	14
ENSG00000065526	0	1	0	0	-1	0	1	0	1	-1	0	1	0	0	0	0	1	0	1	-1	0	1	0	10	7	3	13
ENSG00000188522	1	1	1	0	0	0	1	0	0	0	0	0	0	0	-1	0	0	1	-1	0	0	1	1	9	7	2	14
ENSG00000006327	1	1	0	0	0	0	1	1	1	0	1	-1	0	0	0	0	-1	0	-1	0	0	1	0	10	7	3	13
ENSG00000135678	1	1	0	0	0	1	-1	0	0	0	1	1	1	0	0	0	-1	0	1	-1	-1	0	0	11	7	4	12
ENSG00000048052	1	1	0	0	-1	1	1	0	0	0	1	1	-1	0	0	0	0	0	1	-1	0	0	0	10	7	3	13
ENSG00000198369	1	1	0	0	1	0	0	0	0	0	1	0	0	0	0	0	0	0	1	1	0	0	1	7	7	0	16
ENSG00000126524	1	1	1	0	-1	0	1	0	0	0	1	-1	0	0	0	0	0	0	0	-1	0	1	1	10	7	3	13
ENSG00000170185	0	-1	0	0	0	0	1	1	0	0	1	1	0	0	0	0	0	0	1	1	0	1	0	8	7	1	15
ENSG00000135999	1	1	1	0	-1	0	1	0	0	0	0	1	0	0	0	0	0	0	1	1	0	0	0	8	7	1	15
ENSG00000166173	1	1	1	0	0	0	1	0	0	0	1	-1	1	0	0	1	0	0	-1	0	0	0	0	9	7	2	14
ENSG00000273151	0	1	0	0	-1	0	1	0	0	-1	0	0	0	0	0	1	0	0	1	1	1	1	0	9	7	2	14
ENSG00000115963	1	1	0	0	0	0	1	0	0	0	1	-1	1	0	0	0	0	1	-1	0	0	1	0	9	7	2	14
ENSG00000152778	0	1	1	0	0	0	0	-1	0	0	1	-1	1	0	1	0	0	0	1	1	0	0	0	9	7	2	14
ENSG00000112245	1	1	1	0	0	0	1	0	1	-1	0	1	0	0	0	0	0	0	1	-1	0	0	0	9	7	2	14
ENSG00000054267	1	-1	1	0	-1	-1	1	0	0	0	0	1	0	0	0	0	0	0	1	1	0	1	0	10	7	3	13
ENSG00000135899	0	1	1	0	-1	0	1	0	0	0	0	1	1	0	0	1	0	0	1	-1	0	0	0	9	7	2	14
ENSG00000086015	0	1	0	0	1	0	1	1	1	0	0	1	-1	0	0	0	0	0	0	-1	0	0	0	8	6	2	15
ENSG00000261609	0	1	0	0	0	0	1	0	1	-1	1	0	0	0	0	0	1	0	0	-1	0	1	0	8	6	2	15
ENSG00000165304	0	0	-1	1	1	0	0	0	0	1	1	-1	0	0	0	0	1	0	-1	1	0	0	0	9	6	3	14
ENSG00000197774	1	0	0	0	-1	1	1	1	0	0	1	0	0	0	0	0	0	0	-1	-1	0	1	0	9	6	3	14
ENSG00000135919	1	0	0	0	0	0	1	1	1	-1	1	0	0	0	0	0	0	0	1	0	0	0	0	7	6	1	16
ENSG00000141232	0	0	0	0	0	0	-1	1	1	-1	0	1	0	0	0	0	1	0	0	-1	0	1	1	9	6	3	14
ENSG00000180667	0	-1	0	0	-1	0	1	0	0	-1	1	1	0	0	0	0	0	0	1	1	0	1	0	9	6	3	14
ENSG00000122729	0	-1	-1	0	1	0	-1	0	0	0	0	0	0	0	1	1	0	0	1	1	1	-1	0	10	6	4	13
ENSG00000130518	0	1	0	0	-1	0	0	0	1	0	0	1	0	0	0	0	0	0	1	1	0	0	1	7	6	1	16
ENSG00000274933	0	1	0	0	0	0	1	0	1	-1	0	1	0	0	0	0	0	0	0	1	0	0	1	7	6	1	16
ENSG00000173193	-1	0	1	0	-1	0	1	0	-1	0	1	0	1	0	0	0	0	0	1	1	0	0	0	9	6	3	14
ENSG00000019995	1	1	1	0	-1	0	0	0	0	0	0	1	-1	0	0	0	0	0	1	1	0	0	0	8	6	2	15
ENSG00000164597	1	0	0	0	0	1	0	0	0	0	1	1	-1	0	0	1	0	0	-1	1	-1	0	0	9	6	3	14
ENSG00000181218	0	-1	0	0	0	0	0	1	1	1	1	1	0	0	0	0	0	0	-1	1	0	0	0	8	6	2	15
ENSG00000166333	1	1	0	0	1	0	1	0	0	0	1	-1	0	0	0	0	0	0	0	1	0	0	0	7	6	1	16
ENSG00000151151	1	1	1	0	-1	0	1	0	0	0	0	1	0	0	0	0	0	0	0	-1	0	1	0	8	6	2	15
ENSG00000114030	0	0	0	0	0	1	0	1	0	0	1	1	0	0	0	0	0	0	1	1	0	0	0	6	6	0	17
ENSG00000166529	0	0	0	0	1	1	1	1	0	0	0	1	0	0	0	0	0	0	0	1	0	0	0	6	6	0	17
ENSG00000227766	0	0	1	0	1	-1	1	0	0	0	0	0	1	0	0	1	0	0	0	1	0	0	0	7	6	1	16
ENSG00000169981	0	0	0	0	1	1	0	0	0	0	0	1	-1	0	0	0	0	0	1	1	0	1	0	7	6	1	16
ENSG00000116863	0	1	0	0	1	0	1	1	0	0	0	0	0	0	0	0	0	0	-1	1	0	1	0	7	6	1	16
ENSG00000120063	1	0	1	0	-1	0	1	0	0	0	1	0	0	0	0	0	1	0	0	1	0	0	0	7	6	1	16
ENSG00000125740	1	0	0	0	-1	-1	1	0	0	0	1	1	0	0	0	0	0	0	1	0	0	1	-1	9	6	3	14
ENSG00000125746	1	1	0	0	1	-1	1	0	-1	0	1	0	0	0	0	0	0	0	0	1	0	0	0	8	6	2	15
ENSG00000174013	0	1	0	0	1	-1	1	0	1	0	0	-1	0	0	0	0	1	0	-1	-1	0	1	0	10	6	4	13
ENSG00000172086	0	1	0	0	-1	0	1	1	0	1	-1	-1	1	0	0	0	0	0	0	1	0	0	0	9	6	3	14
ENSG00000145390	1	1	0	0	-1	0	1	1	1	-1	0	0	-1	0	0	0	0	0	0	-1	0	1	0	10	6	4	13
ENSG00000156875	0	1	1	0	0	0	-1	0	0	0	1	-1	1	0	0	0	0	0	1	1	0	0	0	8	6	2	15
ENSG00000272356	0	0	0	0	0	1	0	0	1	0	0	1	0	0	0	1	0	0	1	1	0	0	0	6	6	0	17
ENSG00000152133	0	1	0	0	0	0	0	1	0	0	1	0	-1	0	0	1	1	0	0	0	0	1	0	7	6	1	16
ENSG00000204623	0	0	0	0	1	-1	0	0	0	0	1	1	1	0	0	1	0	0	0	1	0	0	0	7	6	1	16
ENSG00000183475	0	0	0	0	0	0	1	0	0	0	0	1	0	0	0	0	0	0	1	1	0	1	1	6	6	0	17
ENSG00000163512	1	0	1	0	1	0	0	0	-1	0	-1	0	1	0	0	0	0	0	1	1	0	0	0	8	6	2	15
ENSG00000095066	1	0	0	0	-1	-1	1	0	1	0	0	1	1	0	0	0	0	0	0	1	0	0	0	8	6	2	15
ENSG00000086544	0	1	1	0	0	0	1	0	0	-1	1	0	0	0	0	0	0	0	0	1	0	1	0	7	6	1	16
ENSG00000134690	-1	0	-1	0	1	0	-1	1	0	1	1	-1	0	0	0	0	-1	0	-1	1	0	1	0	12	6	6	11
ENSG00000148841	0	1	0	0	-1	0	1	0	1	-1	1	0	0	0	0	0	-1	0	-1	1	0	1	0	10	6	4	13
ENSG00000089902	0	1	0	0	-1	0	0	1	1	-1	1	0	-1	0	0	0	0	0	1	-1	0	1	0	10	6	4	13
ENSG00000267520	0	1	1	0	-1	0	1	0	0	0	0	1	-1	0	0	0	0	0	1	0	0	1	0	8	6	2	15
ENSG00000164305	0	0	0	0	1	0	1	0	1	0	1	-1	0	0	0	0	0	0	1	0	0	0	1	7	6	1	16
ENSG00000128965	1	0	1	0	1	0	1	0	0	0	0	0	0	0	-1	0	0	0	0	1	0	1	0	7	6	1	16
ENSG00000138018	1	1	0	0	0	0	0	-1	1	0	1	0	0	0	0	0	1	0	0	1	0	0	0	7	6	1	16
ENSG00000151748	0	1	1	0	-1	0	1	0	-1	0	1	0	-1	0	0	0	0	0	0	1	0	0	1	9	6	3	14
ENSG00000169379	1	0	0	0	0	0	1	0	0	1	0	0	0	0	0	0	1	0	0	1	0	1	0	6	6	0	17
ENSG00000140992	1	1	0	0	-1	0	0	1	1	0	0	1	-1	0	0	0	0	0	0	-1	1	0	0	9	6	3	14
ENSG00000155275	0	0	0	0	0	0	1	0	0	0	1	1	0	0	0	0	1	0	0	1	0	1	0	6	6	0	17
ENSG00000178718	0	0	0	0	1	0	1	0	1	1	0	1	0	0	-1	0	1	0	-1	-1	0	0	0	9	6	3	14
ENSG00000254166	1	1	0	0	1	0	0	0	0	0	1	0	-1	0	0	1	0	0	0	1	0	0	0	7	6	1	16
ENSG00000132436	0	1	0	0	0	0	1	1	0	1	0	-1	-1	0	0	0	1	0	-1	1	0	0	0	9	6	3	14
ENSG00000132432	1	1	0	0	1	0	-1	0	0	0	0	-1	0	0	1	0	0	0	-1	1	0	1	0	9	6	3	14
ENSG00000234883	0	0	1	1	1	0	0	0	0	0	0	0	0	0	0	0	0	0	0	1	0	1	1	6	6	0	17
ENSG00000160908	0	0	1	0	-1	0	1	0	0	0	1	1	0	0	0	0	0	0	0	1	0	1	0	7	6	1	16
ENSG00000143382	0	0	0	-1	0	0	1	0	1	-1	0	1	0	0	0	0	-1	0	1	1	1	0	0	9	6	3	14
ENSG00000011007	0	0	0	0	0	0	1	0	0	0	1	1	1	0	1	0	0	0	1	-1	0	0	0	7	6	1	16
ENSG00000204519	0	0	0	0	-1	1	1	0	-1	0	1	1	1	0	0	0	0	0	0	-1	0	1	-1	10	6	4	13
ENSG00000127666	0	1	0	0	1	0	1	0	0	-1	1	0	0	0	0	0	0	0	0	1	0	1	0	7	6	1	16
ENSG00000121671	0	-1	0	0	-1	0	1	1	1	0	1	1	0	0	0	0	0	0	0	0	0	0	1	8	6	2	15
ENSG00000110048	1	1	0	0	1	-1	0	1	0	0	0	0	0	0	0	0	0	0	1	1	0	0	0	7	6	1	16
ENSG00000170312	-1	0	-1	1	1	0	-1	0	0	1	1	-1	-1	0	0	0	1	0	-1	1	0	0	0	12	6	6	11
ENSG00000067992	1	1	0	0	1	0	-1	0	0	1	1	0	0	0	0	0	0	0	0	1	0	0	0	7	6	1	16
ENSG00000149231	0	1	0	0	0	0	1	1	0	0	-1	0	0	0	0	0	1	0	0	1	0	1	0	7	6	1	16
ENSG00000183337	0	0	0	0	0	0	1	0	1	0	0	1	1	0	0	0	1	0	0	-1	0	0	1	7	6	1	16
ENSG00000125826	1	0	1	0	1	0	1	0	0	0	1	-1	0	0	0	1	0	0	0	0	0	0	0	7	6	1	16
ENSG00000124224	0	1	1	0	-1	0	0	0	0	0	1	1	0	0	0	0	0	0	1	1	0	0	0	7	6	1	16
ENSG00000116044	1	-1	1	0	1	0	1	0	0	0	0	0	-1	0	0	0	0	0	-1	1	0	1	0	9	6	3	14
ENSG00000187627	1	0	0	0	-1	0	1	0	0	0	0	1	0	0	0	0	0	0	1	1	0	1	0	7	6	1	16
ENSG00000187193	0	1	1	0	1	0	-1	1	0	0	0	0	1	0	1	0	-1	0	-1	0	0	0	0	9	6	3	14
ENSG00000169032	0	1	0	0	1	0	0	1	0	0	1	1	0	0	0	0	0	0	-1	0	0	1	0	7	6	1	16
ENSG00000011422	0	1	0	0	1	0	0	0	0	0	1	0	1	0	0	0	-1	0	1	0	0	1	0	7	6	1	16
ENSG00000075420	1	1	0	0	1	0	1	0	0	0	0	0	-1	0	0	0	0	0	1	1	0	0	0	7	6	1	16
ENSG00000116584	1	1	0	0	0	0	1	0	0	0	1	-1	0	0	0	1	1	0	-1	-1	0	0	0	9	6	3	14
ENSG00000116580	1	0	0	0	0	-1	1	0	0	0	0	1	0	0	0	0	0	0	1	1	1	0	0	7	6	1	16
ENSG00000113407	1	1	0	0	1	-1	1	0	0	0	0	0	0	0	-1	0	0	0	-1	1	0	1	0	9	6	3	14
ENSG00000134058	0	-1	1	0	1	0	1	0	0	0	1	0	0	0	0	0	0	0	0	1	0	1	0	7	6	1	16
ENSG00000131263	1	0	0	0	-1	0	1	0	0	0	1	0	0	0	1	0	0	0	1	1	0	0	0	7	6	1	16
ENSG00000257181	1	1	1	0	1	1	0	0	0	0	0	0	0	0	0	0	0	0	1	-1	-1	0	0	8	6	2	15
ENSG00000185085	0	0	0	0	1	1	0	1	1	0	0	0	0	0	0	0	0	0	-1	1	0	1	0	7	6	1	16
ENSG00000255114	1	1	0	0	1	-1	-1	0	0	0	0	-1	0	0	0	1	-1	0	0	1	-1	0	1	11	6	5	12
ENSG00000147536	-1	0	-1	0	1	0	-1	1	0	1	0	0	-1	0	1	0	1	0	-1	1	0	0	0	11	6	5	12
ENSG00000148400	0	0	0	0	-1	0	1	1	1	-1	1	0	0	0	0	0	0	0	0	-1	0	1	1	9	6	3	14
ENSG00000129292	1	0	0	0	-1	0	1	1	1	0	0	0	-1	0	0	0	0	0	1	1	0	0	0	8	6	2	15
ENSG00000284024	0	1	1	0	0	0	1	0	0	0	0	-1	0	0	0	0	1	0	0	1	0	1	0	7	6	1	16
ENSG00000078237	0	1	0	0	1	0	1	0	0	-1	1	0	0	0	0	0	0	0	1	-1	0	1	0	8	6	2	15
ENSG00000140948	0	1	0	0	-1	-1	-1	1	1	0	0	1	0	0	0	0	0	1	0	-1	0	0	1	10	6	4	13
ENSG00000123552	0	1	0	0	-1	1	1	0	1	0	0	1	0	0	0	0	0	0	1	-1	0	0	0	8	6	2	15
ENSG00000140941	1	1	0	0	0	0	1	1	1	-1	1	0	0	0	0	0	0	0	0	0	0	0	0	7	6	1	16
ENSG00000123080	0	-1	-1	0	1	0	-1	0	0	0	0	-1	1	0	0	0	1	0	1	1	0	0	1	10	6	4	13
ENSG00000263756	1	1	0	0	-1	0	0	1	0	0	0	1	1	0	0	0	0	0	0	1	0	0	0	7	6	1	16
ENSG00000158636	0	1	1	0	-1	0	0	0	0	0	0	1	-1	0	0	0	1	0	1	1	0	0	0	8	6	2	15
ENSG00000279716	1	0	0	0	0	-1	0	1	1	0	0	0	0	0	0	0	0	0	0	0	1	1	1	7	6	1	16
ENSG00000116675	0	0	0	0	0	0	0	1	1	0	0	1	-1	0	0	0	1	0	0	1	0	0	1	7	6	1	16
ENSG00000107864	1	1	1	0	-1	0	0	0	0	0	0	1	0	0	0	0	0	0	1	1	0	0	0	7	6	1	16
ENSG00000102096	0	1	1	0	1	0	0	0	0	0	1	1	0	0	0	0	0	0	0	-1	0	0	1	7	6	1	16
ENSG00000164548	1	0	0	0	-1	0	1	0	1	0	0	1	0	0	0	0	0	0	1	1	0	0	0	7	6	1	16
ENSG00000100796	0	1	1	0	-1	0	0	0	0	0	0	1	0	0	0	0	1	0	1	1	0	0	0	7	6	1	16
ENSG00000279159	1	0	1	0	-1	-1	1	1	0	-1	0	1	0	0	0	0	0	0	0	1	-1	0	0	10	6	4	13
ENSG00000173926	0	1	0	0	-1	0	0	1	0	0	1	1	0	0	0	0	0	0	0	-1	0	1	1	8	6	2	15
ENSG00000004961	0	1	0	0	1	0	1	0	0	0	1	0	0	0	0	0	0	0	1	0	0	1	0	6	6	0	17
ENSG00000186480	0	1	0	0	1	0	-1	1	0	1	1	0	0	0	0	1	-1	0	-1	-1	0	0	0	10	6	4	13
ENSG00000101361	-1	1	0	0	1	-1	0	0	1	0	0	1	0	0	0	0	0	0	1	-1	0	1	0	9	6	3	14
ENSG00000104957	0	1	0	0	-1	0	1	1	0	0	1	0	0	0	0	0	0	0	0	1	0	1	0	7	6	1	16
ENSG00000154710	1	1	0	0	0	0	1	0	0	0	1	0	0	0	0	1	0	0	0	0	0	1	0	6	6	0	17
ENSG00000171522	0	0	0	0	-1	0	0	0	0	0	1	1	1	0	-1	0	0	0	1	1	0	0	1	8	6	2	15
ENSG00000177602	0	0	0	0	1	0	1	0	0	1	0	0	0	0	0	0	1	0	0	1	0	1	0	6	6	0	17
ENSG00000147789	0	0	0	0	-1	0	1	0	0	0	0	1	0	0	0	1	0	0	1	1	0	1	0	7	6	1	16
ENSG00000173039	0	1	1	0	0	0	1	0	0	-1	1	0	0	0	0	0	0	0	0	1	0	0	1	7	6	1	16
ENSG00000116741	-1	0	0	0	-1	0	-1	1	1	-1	0	1	1	0	0	0	-1	0	0	1	0	1	-1	12	6	6	11
ENSG00000107372	1	-1	1	0	0	0	1	0	0	0	1	0	-1	0	0	0	0	1	-1	1	0	0	0	9	6	3	14
ENSG00000105705	1	0	0	0	0	0	1	1	1	0	1	0	0	0	0	0	0	0	0	1	0	0	0	6	6	0	17
ENSG00000186834	0	0	0	0	0	1	0	1	1	0	0	1	1	0	0	0	0	0	0	1	0	0	0	6	6	0	17
ENSG00000005339	1	1	1	0	-1	0	0	0	0	-1	-1	1	0	0	0	0	0	0	1	1	0	0	0	9	6	3	14
ENSG00000131845	1	0	0	0	0	0	1	0	0	0	0	0	1	0	-1	0	0	0	1	1	0	1	0	7	6	1	16
ENSG00000150347	0	-1	1	0	-1	1	1	-1	-1	0	0	0	-1	0	0	0	-1	1	0	1	0	1	0	12	6	6	11
ENSG00000115289	0	1	0	0	0	0	1	0	0	0	1	0	1	0	0	1	0	0	0	0	0	1	0	6	6	0	17
ENSG00000163565	0	1	1	0	1	0	0	0	0	0	1	0	1	0	0	0	0	0	1	-1	0	-1	-1	9	6	3	14
ENSG00000155090	1	0	0	0	1	0	1	-1	0	0	0	-1	-1	0	1	0	0	1	-1	-1	0	1	0	11	6	5	12
ENSG00000198380	1	1	1	0	1	0	-1	0	0	0	1	0	-1	0	0	0	0	0	0	1	0	0	0	8	6	2	15
ENSG00000049759	0	1	0	0	0	0	1	0	0	0	1	0	-1	0	0	0	0	1	1	1	0	0	0	7	6	1	16
ENSG00000186409	0	-1	1	0	-1	0	0	0	0	0	0	1	0	0	0	0	1	0	1	1	0	0	1	8	6	2	15
ENSG00000166526	1	-1	0	0	0	0	1	0	0	0	0	1	1	0	0	0	-1	0	1	1	0	0	0	8	6	2	15
ENSG00000198959	0	1	-1	0	1	0	1	0	0	0	1	0	1	0	0	0	-1	0	1	0	0	0	0	8	6	2	15
ENSG00000178685	0	0	1	0	0	0	1	-1	0	0	1	0	1	0	0	0	0	0	0	1	0	0	1	7	6	1	16
ENSG00000153721	0	1	0	0	1	0	1	0	0	0	0	1	0	0	0	0	0	1	-1	0	0	1	0	7	6	1	16
ENSG00000031691	0	0	0	0	1	0	0	0	-1	1	1	0	-1	0	0	0	1	0	0	1	0	1	0	8	6	2	15
ENSG00000135655	1	0	0	0	-1	0	1	0	0	0	1	1	0	0	0	0	0	0	1	0	0	1	0	7	6	1	16
ENSG00000132002	0	1	0	0	0	-1	0	0	0	0	1	0	1	0	0	0	1	0	-1	1	0	1	0	8	6	2	15
ENSG00000104695	0	1	0	0	1	0	1	0	0	0	1	-1	0	0	1	0	0	0	0	1	0	0	0	7	6	1	16
ENSG00000102554	-1	-1	0	1	0	0	1	1	1	-1	0	1	-1	0	0	0	-1	0	0	0	0	1	0	11	6	5	12
ENSG00000142089	0	0	1	0	1	1	1	-1	-1	0	1	0	1	0	0	0	0	0	0	-1	0	0	0	9	6	3	14
ENSG00000165113	0	1	0	0	-1	0	1	1	1	0	0	0	0	0	-1	0	1	0	0	1	0	0	0	8	6	2	15
ENSG00000257663	1	1	0	0	1	-1	0	0	0	0	1	-1	0	0	0	1	0	0	-1	-1	0	1	0	10	6	4	13
ENSG00000247473	1	1	0	0	1	-1	1	0	0	0	0	0	0	0	0	1	0	0	0	1	0	0	0	7	6	1	16
ENSG00000108387	0	-1	1	0	0	1	0	0	1	0	1	1	0	0	0	0	0	0	0	0	0	0	1	7	6	1	16
ENSG00000143476	-1	0	-1	0	1	0	0	0	0	1	1	0	-1	0	0	0	1	0	0	1	0	1	0	9	6	3	14
ENSG00000168411	-1	0	0	0	0	0	1	0	0	1	1	0	0	0	0	0	1	0	0	1	0	1	0	7	6	1	16
ENSG00000109107	0	1	0	0	1	0	-1	1	1	0	1	1	0	0	0	0	0	0	0	-1	0	-1	0	9	6	3	14
ENSG00000126368	0	0	1	0	0	1	1	-1	-1	-1	1	0	0	0	0	0	-1	1	0	-1	0	-1	1	12	6	6	11
ENSG00000179388	0	0	0	0	0	0	1	0	0	-1	1	1	0	0	0	0	1	0	0	0	0	1	1	7	6	1	16
ENSG00000136770	1	1	0	0	1	0	0	1	1	0	0	0	0	0	0	0	0	0	0	1	0	0	0	6	6	0	17
ENSG00000109084	-1	1	-1	0	1	1	-1	-1	0	1	1	-1	0	0	0	0	1	0	-1	-1	0	0	0	13	6	7	10
ENSG00000088986	-1	1	1	1	1	0	-1	0	1	0	0	0	0	0	0	0	0	1	-1	-1	0	0	0	10	6	4	13
ENSG00000188290	0	0	1	0	0	0	1	0	0	0	1	0	1	0	0	0	1	1	0	0	0	0	0	6	6	0	17
ENSG00000279765	0	1	1	0	-1	0	1	0	0	-1	0	1	0	0	0	0	0	0	1	1	0	0	-1	9	6	3	14
ENSG00000171928	1	1	0	0	1	0	0	0	0	0	0	-1	0	0	0	0	0	0	1	1	0	0	1	7	6	1	16
ENSG00000111276	1	-1	1	0	-1	0	1	1	0	0	0	-1	1	0	0	0	0	0	0	1	0	0	0	9	6	3	14
ENSG00000196437	0	1	0	0	-1	0	1	1	1	0	0	1	1	0	0	0	0	0	0	0	0	0	0	7	6	1	16
ENSG00000213160	-1	1	0	0	1	0	0	-1	1	1	-1	0	-1	0	0	0	1	0	-1	1	0	0	0	11	6	5	12
ENSG00000151689	1	1	0	0	1	0	-1	-1	0	0	1	-1	1	0	0	0	1	0	0	0	0	0	0	9	6	3	14
ENSG00000174276	0	0	0	0	1	0	0	0	1	0	0	1	0	0	0	1	0	0	0	1	0	1	0	6	6	0	17
ENSG00000162642	1	1	0	0	0	0	0	0	0	0	1	0	1	0	0	0	0	0	0	1	0	1	0	6	6	0	17
ENSG00000168496	-1	0	-1	0	1	1	-1	0	0	1	1	-1	0	0	0	0	1	0	-1	1	0	0	0	11	6	5	12
ENSG00000164949	0	0	0	1	0	0	0	0	0	0	1	1	0	0	-1	0	0	1	1	0	0	1	0	7	6	1	16
ENSG00000198730	0	0	0	0	1	0	1	1	0	0	0	1	0	0	0	0	0	0	1	1	0	0	0	6	6	0	17
ENSG00000196352	1	-1	0	0	-1	0	1	0	-1	-1	1	1	0	0	0	0	0	1	-1	-1	0	1	0	12	6	6	11
ENSG00000167881	1	1	0	0	1	0	0	0	0	0	1	0	0	0	0	0	0	0	1	1	0	0	0	6	6	0	17
ENSG00000196866	0	0	1	0	0	0	-1	1	1	1	0	-1	0	0	0	0	0	1	0	1	0	0	0	8	6	2	15
ENSG00000169641	-1	1	0	0	0	0	1	1	1	0	1	0	-1	0	1	0	0	0	-1	-1	0	0	0	10	6	4	13
ENSG00000119326	0	0	0	0	1	0	-1	1	1	1	1	-1	0	0	0	0	0	0	0	0	0	1	0	8	6	2	15
ENSG00000158669	-1	1	0	0	0	0	0	1	0	0	1	-1	0	0	1	0	0	0	1	1	0	-1	0	9	6	3	14
ENSG00000104081	1	-1	1	0	0	0	1	0	0	0	1	0	-1	0	0	0	1	0	-1	1	0	0	0	9	6	3	14
ENSG00000197142	0	1	0	0	0	0	1	-1	-1	0	1	1	0	0	0	0	0	0	1	0	0	0	1	8	6	2	15
ENSG00000230583	1	1	0	0	0	-1	1	0	0	0	1	1	0	0	0	1	0	0	0	0	0	0	0	7	6	1	16
ENSG00000204569	0	0	0	0	0	0	0	1	1	0	0	0	1	0	0	0	0	0	1	1	0	0	1	6	6	0	17
ENSG00000132823	0	0	1	0	-1	0	1	1	0	0	1	-1	0	0	0	0	0	0	0	1	0	1	0	8	6	2	15
ENSG00000137501	0	1	0	0	0	0	1	1	0	0	0	-1	0	0	-1	0	0	0	1	-1	0	1	1	9	6	3	14
ENSG00000274419	0	1	0	0	0	0	1	0	1	-1	0	1	-1	0	0	0	0	0	0	1	0	0	1	8	6	2	15
ENSG00000149308	0	0	0	0	0	0	0	1	0	0	1	1	-1	0	0	0	1	0	0	1	0	1	0	7	6	1	16
ENSG00000070476	0	1	0	0	-1	0	1	1	1	0	0	0	-1	0	0	0	0	0	-1	1	0	1	0	9	6	3	14
ENSG00000074935	1	1	1	0	-1	0	1	0	0	0	0	0	0	0	0	0	0	0	0	1	0	1	0	7	6	1	16
ENSG00000020577	1	1	0	0	-1	0	1	0	0	0	1	0	-1	0	-1	0	0	0	1	1	0	0	0	9	6	3	14
ENSG00000197302	0	0	0	0	-1	0	1	1	0	0	0	1	0	0	0	0	0	0	1	1	0	0	1	7	6	1	16
ENSG00000163535	-1	1	0	0	1	0	0	0	0	1	1	-1	-1	0	0	0	1	0	-1	-1	0	1	0	11	6	5	12
ENSG00000126215	0	1	0	0	0	1	0	0	1	1	0	-1	-1	0	0	0	1	0	-1	-1	1	0	0	10	6	4	13
ENSG00000149115	0	1	0	0	1	0	1	0	0	0	1	0	0	0	-1	0	0	0	-1	-1	0	1	1	9	6	3	14
ENSG00000112096	0	0	1	0	0	0	1	0	0	0	1	1	0	0	0	1	0	1	0	-1	0	0	0	7	6	1	16
ENSG00000154451	0	0	1	0	1	0	0	0	0	0	1	0	0	0	0	0	0	0	1	1	0	0	1	6	6	0	17
ENSG00000004468	0	0	1	1	1	0	-1	0	-1	0	0	0	1	0	0	0	0	0	1	1	0	0	0	8	6	2	15
ENSG00000100911	0	0	1	0	1	0	0	0	0	1	1	-1	1	0	0	0	0	0	0	0	0	0	1	7	6	1	16
ENSG00000166225	0	0	1	0	-1	0	0	0	0	0	1	1	1	0	0	0	0	0	1	1	0	0	0	7	6	1	16
ENSG00000188483	-1	0	-1	0	0	0	1	1	1	0	-1	0	1	0	0	0	1	0	-1	0	0	1	0	10	6	4	13
ENSG00000188486	-1	0	0	0	1	0	-1	1	1	1	0	0	0	0	0	0	0	0	-1	0	0	1	1	9	6	3	14
ENSG00000179021	0	0	1	0	-1	0	1	0	0	0	0	1	0	0	0	0	0	0	0	1	0	1	1	7	6	1	16
ENSG00000129696	0	0	0	0	1	-1	1	0	0	0	1	0	1	0	1	0	0	0	0	0	0	1	0	7	6	1	16
ENSG00000174804	0	-1	1	0	0	0	-1	0	0	0	1	-1	1	0	0	0	-1	0	1	1	0	0	1	10	6	4	13
ENSG00000259884	1	0	0	0	0	-1	1	0	0	0	1	0	-1	0	0	1	1	0	0	0	0	1	0	8	6	2	15
ENSG00000152223	0	1	0	0	-1	0	1	0	0	-1	1	0	-1	0	0	0	0	0	1	1	0	-1	1	10	6	4	13
ENSG00000152229	0	1	1	0	1	0	1	-1	-1	0	0	1	0	0	0	0	0	0	0	0	0	0	1	8	6	2	15
ENSG00000105656	0	0	0	0	1	0	1	0	0	0	1	1	-1	0	0	0	0	0	0	1	0	1	0	7	6	1	16
ENSG00000114784	1	1	1	0	-1	0	0	0	0	0	0	-1	0	0	0	0	1	0	-1	1	0	1	0	9	6	3	14
ENSG00000276023	0	1	0	0	1	0	0	0	1	0	1	0	0	0	0	0	-1	0	1	-1	0	1	0	8	6	2	15
ENSG00000173451	1	0	1	0	-1	0	0	0	0	0	-1	1	1	0	0	0	0	0	1	-1	0	1	0	9	6	3	14
ENSG00000274512	0	1	0	0	0	0	1	0	1	-1	0	1	0	0	0	0	0	0	0	1	0	0	1	7	6	1	16
ENSG00000142871	1	1	0	1	0	0	1	0	0	0	1	0	0	0	0	0	0	0	0	0	0	1	0	6	6	0	17
ENSG00000115548	1	1	0	0	0	0	1	1	0	-1	0	1	0	0	0	0	0	0	-1	-1	0	1	0	9	6	3	14
ENSG00000100209	0	0	0	0	1	0	0	0	0	0	1	-1	1	0	0	0	0	0	1	1	0	0	1	7	6	1	16
ENSG00000260942	0	0	0	0	0	0	0	1	0	0	1	1	0	0	0	0	0	1	0	1	0	1	0	6	6	0	17
ENSG00000256683	0	0	1	0	-1	0	1	0	0	0	1	1	0	0	0	0	0	0	0	1	0	1	0	7	6	1	16
ENSG00000105281	1	1	0	0	1	0	1	0	1	0	0	-1	1	0	0	0	0	0	-1	-1	0	0	0	9	6	3	14
ENSG00000165417	0	1	1	0	0	0	1	0	0	0	0	0	0	0	0	0	0	1	-1	1	0	0	1	7	6	1	16
ENSG00000093167	1	0	1	0	0	0	1	1	0	0	0	0	0	0	0	0	0	0	1	1	0	0	0	6	6	0	17
ENSG00000176225	0	0	0	0	1	0	0	0	0	0	1	1	-1	0	0	0	1	0	1	1	0	-1	0	8	6	2	15
ENSG00000101928	1	-1	0	0	1	0	1	0	0	0	1	-1	-1	0	1	0	0	0	0	1	0	0	0	9	6	3	14
ENSG00000165655	0	-1	0	0	0	0	1	0	0	0	-1	1	1	0	0	0	1	0	0	0	0	1	1	8	6	2	15
ENSG00000183647	0	0	0	0	0	0	1	1	-1	0	1	0	0	0	0	0	1	0	0	1	0	1	0	7	6	1	16
ENSG00000189308	0	1	0	0	0	0	1	0	-1	1	0	0	0	0	0	0	1	0	0	1	0	1	0	7	6	1	16
ENSG00000113580	0	1	1	0	0	0	1	0	0	0	1	0	0	0	0	0	0	0	1	1	0	0	0	6	6	0	17
ENSG00000113638	1	-1	0	0	0	0	0	0	-1	0	0	1	0	0	-1	0	1	0	1	1	0	1	0	9	6	3	14
ENSG00000156304	0	1	0	0	-1	0	1	0	0	-1	0	1	0	0	0	0	0	0	1	-1	0	1	1	9	6	3	14
ENSG00000255717	1	-1	0	0	-1	0	-1	1	1	1	1	1	0	0	0	0	0	0	-1	0	0	0	0	10	6	4	13
ENSG00000125730	0	0	1	0	0	0	1	0	0	0	0	1	0	0	0	0	0	1	1	1	0	0	0	6	6	0	17
ENSG00000046651	1	0	0	0	-1	0	1	0	0	0	-1	1	-1	0	0	0	0	0	1	1	0	1	0	9	6	3	14
ENSG00000281376	0	1	0	0	1	1	1	0	0	-1	1	-1	0	0	0	0	0	0	-1	1	0	0	0	9	6	3	14
ENSG00000099251	1	1	0	0	0	0	0	0	0	0	1	1	0	0	0	0	0	0	1	1	0	0	0	6	6	0	17
ENSG00000137801	0	-1	1	0	0	1	1	0	0	0	0	0	0	0	0	-1	-1	1	1	0	0	1	0	9	6	3	14
ENSG00000137804	-1	0	-1	0	1	0	-1	0	1	1	1	-1	0	0	0	0	1	0	0	1	0	0	0	10	6	4	13
ENSG00000266338	1	1	0	0	-1	0	1	0	0	0	0	1	0	0	0	0	0	0	1	-1	1	0	0	8	6	2	15
ENSG00000165490	-1	0	0	0	1	0	0	1	0	1	1	-1	0	0	0	0	1	0	-1	1	0	0	0	9	6	3	14
ENSG00000165494	0	1	0	0	-1	0	1	0	0	0	0	1	1	0	0	0	0	0	1	-1	0	1	0	8	6	2	15
ENSG00000155592	0	1	1	0	0	0	0	1	0	0	0	0	0	0	0	0	-1	0	1	1	0	1	0	7	6	1	16
ENSG00000149485	0	0	0	0	1	1	-1	0	0	1	-1	0	-1	0	0	1	1	0	0	1	0	-1	0	10	6	4	13
ENSG00000217801	0	1	1	0	1	0	1	-1	0	0	1	0	0	0	0	0	0	1	0	0	0	0	0	7	6	1	16
ENSG00000204634	0	1	0	0	0	1	-1	1	1	0	0	1	-1	0	0	0	0	0	0	0	0	1	0	8	6	2	15
ENSG00000028116	-1	0	1	0	1	-1	1	0	0	0	1	0	0	0	0	0	1	0	-1	1	0	0	0	9	6	3	14
ENSG00000204186	1	1	0	0	0	0	1	1	1	0	-1	0	0	0	0	0	0	0	1	-1	0	0	0	8	6	2	15
ENSG00000125977	1	1	0	0	1	0	1	0	0	0	0	0	0	0	0	0	0	0	-1	1	0	1	0	7	6	1	16
ENSG00000171241	1	0	-1	0	1	0	0	0	0	1	1	0	0	0	0	0	1	0	0	1	0	0	0	7	6	1	16
ENSG00000067066	0	1	1	0	0	0	0	-1	0	0	1	1	1	0	0	0	0	0	1	-1	0	0	0	8	6	2	15
ENSG00000234745	0	0	0	0	1	-1	0	0	0	0	1	0	1	0	0	1	0	0	1	1	0	0	0	7	6	1	16
ENSG00000170921	0	1	-1	0	-1	0	0	0	1	-1	1	1	-1	0	0	0	0	0	0	1	0	1	-1	11	6	5	12
ENSG00000060237	0	1	0	0	0	0	0	1	1	-1	0	1	-1	0	0	0	0	0	1	1	0	0	0	8	6	2	15
ENSG00000139668	0	1	0	0	-1	1	1	0	0	-1	0	1	0	0	0	0	0	0	-1	1	0	1	0	9	6	3	14
ENSG00000101347	-1	1	-1	0	1	0	-1	0	0	0	0	1	1	0	0	0	0	0	1	1	0	0	0	9	6	3	14
ENSG00000089916	0	1	0	0	-1	0	1	1	0	0	0	1	-1	0	0	0	0	0	1	1	0	0	0	8	6	2	15
ENSG00000154814	1	1	0	0	1	1	0	-1	-1	0	1	1	-1	0	0	0	0	0	0	-1	0	0	0	10	6	4	13
ENSG00000164309	0	0	1	0	0	0	0	0	0	0	0	1	0	0	0	0	0	0	1	1	0	1	1	6	6	0	17
ENSG00000244161	1	0	-1	0	0	0	1	0	1	-1	1	1	0	0	0	-1	0	0	-1	1	0	0	0	10	6	4	13
ENSG00000204390	0	1	1	0	1	0	0	0	-1	0	0	1	1	0	0	0	0	0	0	0	0	1	0	7	6	1	16
ENSG00000175592	0	1	0	0	1	0	1	-1	0	0	1	-1	0	0	0	0	0	0	0	0	0	1	1	8	6	2	15
ENSG00000135334	0	-1	1	0	0	0	1	1	0	0	1	0	0	0	0	0	0	1	0	-1	0	1	0	8	6	2	15
ENSG00000177666	1	-1	0	0	-1	0	0	1	1	-1	1	1	0	0	0	0	0	0	-1	-1	0	1	0	11	6	5	12
ENSG00000259976	1	0	0	0	-1	0	1	0	0	0	1	1	-1	0	0	0	0	0	1	1	0	0	0	8	6	2	15
ENSG00000072364	1	1	0	0	-1	0	1	0	0	-1	0	0	-1	0	0	0	0	0	1	1	0	0	1	9	6	3	14
ENSG00000140471	1	0	0	0	0	0	1	0	0	0	1	0	0	0	1	0	0	0	1	-1	0	0	1	7	6	1	16
ENSG00000264522	1	0	1	0	1	0	1	0	-1	0	0	0	0	0	0	0	0	1	0	1	0	0	0	7	6	1	16
ENSG00000166598	1	1	0	0	1	-1	-1	-1	0	0	-1	-1	0	0	1	1	0	0	0	1	0	0	0	11	6	5	12
ENSG00000181467	0	1	0	0	0	0	1	1	1	-1	1	0	-1	0	0	0	-1	0	1	0	0	0	-1	10	6	4	13
ENSG00000213523	1	1	0	0	1	-1	0	0	0	0	1	0	0	0	0	1	0	0	0	1	0	0	0	7	6	1	16
ENSG00000198198	1	1	0	0	-1	0	1	0	0	0	1	0	0	0	0	0	0	0	1	1	0	0	0	7	6	1	16
ENSG00000159259	-1	0	0	0	1	0	-1	0	0	1	1	0	0	0	0	0	1	0	0	1	0	0	1	8	6	2	15
ENSG00000120458	0	1	0	0	-1	0	1	0	0	0	0	1	0	0	0	0	0	0	1	1	0	1	0	7	6	1	16
ENSG00000214193	0	1	0	0	1	1	0	0	1	-1	0	1	0	0	0	0	0	1	0	-1	0	0	0	8	6	2	15
ENSG00000112208	0	1	0	1	1	-1	0	0	0	1	0	1	-1	0	0	1	0	0	-1	-1	-1	0	0	11	6	5	12
ENSG00000171132	0	1	0	0	-1	0	1	0	1	0	0	1	0	0	1	0	0	0	0	-1	0	-1	1	9	6	3	14
ENSG00000125148	0	-1	1	0	1	0	0	1	0	0	1	-1	1	0	0	0	0	0	-1	1	0	0	0	9	6	3	14
ENSG00000163918	0	0	-1	0	1	0	0	0	0	1	1	1	-1	0	0	0	1	0	-1	1	0	0	0	9	6	3	14
ENSG00000095380	1	1	0	0	1	0	0	1	0	0	0	0	0	0	0	1	0	0	0	1	0	0	0	6	6	0	17
ENSG00000165813	1	0	0	0	-1	-1	1	1	0	0	0	1	0	0	0	0	0	0	1	1	0	0	0	8	6	2	15
ENSG00000198832	1	-1	1	0	0	0	1	0	0	0	1	0	1	0	0	0	0	1	0	0	0	0	0	7	6	1	16
ENSG00000159917	1	0	0	0	-1	1	1	0	0	0	0	1	-1	0	-1	1	0	0	0	1	0	0	-1	10	6	4	13
ENSG00000185304	1	0	0	0	-1	0	1	0	0	0	0	1	0	0	0	0	0	0	1	1	0	1	0	7	6	1	16
ENSG00000181722	1	0	1	0	-1	0	1	0	0	-1	0	1	0	0	0	0	0	0	1	1	0	-1	0	9	6	3	14
ENSG00000143498	1	1	0	0	-1	0	1	-1	0	0	1	0	0	0	0	0	0	0	0	1	0	1	0	8	6	2	15
ENSG00000122641	0	0	1	1	0	0	1	0	0	-1	0	-1	0	0	0	0	-1	1	0	0	0	1	1	9	6	3	14
ENSG00000095485	0	0	1	0	0	0	-1	-1	0	1	1	0	0	0	1	0	0	0	1	1	0	0	0	8	6	2	15
ENSG00000168016	0	-1	1	0	-1	0	1	0	-1	0	1	0	0	0	0	0	0	0	1	1	0	0	1	9	6	3	14
ENSG00000169871	0	0	1	0	0	1	1	0	0	0	0	-1	1	0	-1	0	1	0	0	1	0	0	0	8	6	2	15
ENSG00000028203	1	0	0	0	1	-1	1	0	0	0	1	-1	-1	0	0	0	0	0	1	1	0	0	0	9	6	3	14
ENSG00000283761	0	1	1	0	0	0	0	0	0	0	1	0	1	0	0	0	0	0	1	1	0	0	0	6	6	0	17
ENSG00000233966	0	1	0	1	1	0	-1	1	0	1	1	0	0	0	0	0	0	0	-1	0	0	0	0	8	6	2	15
ENSG00000129646	0	1	1	0	-1	0	0	0	0	-1	0	1	0	0	0	0	1	0	0	-1	0	1	1	9	6	3	14
ENSG00000128590	1	1	1	0	0	-1	-1	0	0	0	0	0	0	0	0	0	0	0	0	1	0	1	1	8	6	2	15
ENSG00000155545	0	0	1	0	-1	0	1	0	0	0	0	1	0	0	0	0	1	0	1	1	0	0	0	7	6	1	16
ENSG00000138346	-1	0	0	0	1	0	0	0	1	1	1	0	-1	0	0	0	1	0	0	1	0	0	0	8	6	2	15
ENSG00000151012	1	1	1	0	1	0	0	-1	0	0	0	-1	-1	0	0	0	0	1	0	1	0	0	-1	10	6	4	13
ENSG00000117226	0	1	1	0	0	0	0	0	-1	0	0	-1	1	0	0	0	0	0	1	1	0	0	1	8	6	2	15
ENSG00000166337	1	0	0	0	1	1	0	1	0	0	1	-1	0	0	0	0	0	0	0	1	0	0	0	7	6	1	16
ENSG00000153066	1	1	0	0	1	0	-1	0	0	0	1	-1	0	0	0	0	0	0	1	1	0	0	0	8	6	2	15
ENSG00000154920	1	1	0	0	1	-1	0	0	0	1	1	0	0	0	0	0	0	0	0	1	0	0	0	7	6	1	16
ENSG00000166813	-1	1	0	0	1	-1	1	0	0	0	1	0	0	0	0	0	0	0	0	1	1	0	0	8	6	2	15
ENSG00000170385	0	1	0	0	1	-1	1	0	1	-1	0	0	0	0	0	0	0	0	1	0	0	1	0	8	6	2	15
ENSG00000108679	0	-1	1	0	1	0	1	0	-1	0	1	-1	1	0	1	0	0	0	0	0	0	-1	0	10	6	4	13
ENSG00000131503	1	0	0	0	0	0	1	0	0	0	0	1	-1	0	0	0	0	0	1	1	0	1	0	7	6	1	16
ENSG00000121621	0	1	0	0	1	0	1	0	0	1	0	0	-1	0	0	0	1	0	0	1	0	0	0	7	6	1	16
ENSG00000152503	0	1	0	0	0	0	0	0	0	0	1	1	0	0	0	0	0	0	1	1	0	1	0	6	6	0	17
ENSG00000121957	1	1	0	0	0	0	-1	1	0	1	1	0	0	0	0	0	1	0	0	-1	-1	0	0	9	6	3	14
ENSG00000135951	0	-1	0	0	-1	0	1	1	1	0	0	1	0	0	0	0	0	0	1	-1	0	0	1	9	6	3	14
ENSG00000127914	1	0	0	0	-1	0	1	0	0	0	0	1	-1	0	0	1	0	0	1	-1	0	0	1	9	6	3	14
ENSG00000130827	0	1	0	0	-1	0	1	1	1	-1	0	1	0	0	0	0	-1	0	0	1	0	0	0	9	6	3	14
ENSG00000158406	0	0	1	0	0	0	-1	1	1	1	-1	-1	0	0	0	0	0	1	-1	1	0	0	0	10	6	4	13
ENSG00000158402	1	1	0	0	1	0	-1	0	0	1	1	0	0	0	0	0	0	0	-1	1	0	0	0	8	6	2	15
ENSG00000163734	1	0	1	0	0	0	1	0	0	0	-1	0	0	0	0	0	0	1	1	0	0	1	-1	8	6	2	15
ENSG00000111445	0	0	0	0	1	0	0	1	-1	1	1	0	-1	0	0	0	1	0	-1	1	0	0	0	9	6	3	14
ENSG00000172375	0	1	0	0	0	0	1	0	1	0	1	0	0	0	0	0	1	0	0	-1	0	1	0	7	6	1	16
ENSG00000169087	0	1	1	0	-1	0	1	0	0	0	0	1	0	0	0	0	1	0	0	-1	0	1	0	8	6	2	15
ENSG00000142556	1	1	0	0	0	0	1	0	0	0	0	1	1	0	0	0	0	0	0	1	0	0	0	6	6	0	17
ENSG00000196387	0	0	1	0	0	0	1	0	0	0	1	0	0	0	0	0	0	0	1	1	0	0	1	6	6	0	17
ENSG00000128512	0	-1	0	-1	0	0	0	1	1	0	1	1	-1	0	0	0	0	0	1	-1	0	1	0	10	6	4	13
ENSG00000196652	1	0	1	0	0	0	0	1	0	0	0	1	0	0	0	0	0	0	0	1	0	1	0	6	6	0	17
ENSG00000177125	0	1	0	0	-1	0	1	0	0	0	1	0	0	0	0	0	1	0	0	1	0	1	0	7	6	1	16
ENSG00000262655	0	1	0	0	-1	0	1	0	-1	-1	-1	1	0	0	0	1	0	0	1	1	0	0	0	10	6	4	13
ENSG00000219665	0	0	0	0	0	-1	1	0	1	-1	1	1	0	0	0	1	0	0	0	-1	0	1	0	9	6	3	14
ENSG00000182541	0	-1	1	0	0	1	1	0	0	-1	0	1	0	0	0	0	0	0	0	1	0	0	1	8	6	2	15
ENSG00000107798	0	0	0	-1	0	0	-1	0	-1	0	1	-1	1	0	1	1	0	0	1	1	0	-1	0	11	6	5	12
ENSG00000123358	0	0	0	0	-1	0	1	0	0	1	1	1	-1	0	0	0	1	0	0	-1	0	1	0	9	6	3	14
ENSG00000284681	-1	0	-1	0	1	0	-1	1	0	1	0	0	0	0	1	0	1	0	-1	1	0	0	0	10	6	4	13
ENSG00000214655	0	1	0	0	0	0	1	1	0	-1	1	0	0	0	0	0	0	0	0	1	0	1	0	7	6	1	16
ENSG00000184203	1	1	0	0	-1	0	0	0	0	0	1	1	0	0	0	0	0	0	0	1	0	1	0	7	6	1	16
ENSG00000131351	0	0	0	0	1	0	1	1	0	1	1	0	0	0	0	0	1	0	-1	-1	0	0	0	8	6	2	15
ENSG00000142188	0	1	0	0	-1	1	0	1	1	0	0	-1	0	0	0	1	0	0	0	1	0	0	0	8	6	2	15
ENSG00000139620	0	0	0	0	0	0	1	1	1	0	1	1	0	0	0	0	0	0	1	-1	0	0	0	7	6	1	16
ENSG00000243414	1	1	0	0	1	0	0	0	0	0	1	0	0	0	0	0	0	0	0	1	0	1	0	6	6	0	17
ENSG00000166004	1	0	0	0	-1	0	1	0	0	0	0	1	0	0	1	0	1	0	0	1	0	0	0	7	6	1	16
ENSG00000278662	1	1	0	0	-1	0	1	0	1	0	0	1	0	0	0	0	0	0	1	0	0	0	0	7	6	1	16
ENSG00000115904	1	1	1	0	-1	0	1	-1	0	0	0	0	-1	0	0	0	1	0	0	1	0	0	0	9	6	3	14
ENSG00000006459	1	1	0	0	-1	0	1	-1	0	-1	1	1	0	0	0	0	0	0	0	-1	0	1	0	10	6	4	13
ENSG00000006451	0	1	1	0	1	0	0	0	0	-1	1	-1	0	0	0	0	0	1	-1	1	0	0	0	9	6	3	14
ENSG00000188234	1	1	0	0	-1	0	1	0	1	0	0	1	0	0	0	0	0	0	1	0	0	0	0	7	6	1	16
ENSG00000223799	1	0	0	0	1	1	1	1	0	0	0	0	0	0	0	0	0	0	-1	1	-1	0	0	8	6	2	15
ENSG00000103196	0	0	0	0	0	0	1	0	0	-1	1	1	0	0	0	0	-1	0	1	0	0	1	1	8	6	2	15
ENSG00000110619	1	1	0	0	1	-1	1	0	0	0	1	0	0	0	0	0	0	0	-1	1	0	0	0	8	6	2	15
ENSG00000160949	-1	0	-1	0	1	1	0	1	1	1	-1	0	0	0	0	0	1	0	-1	-1	0	0	0	11	6	5	12
ENSG00000238035	1	1	0	0	-1	0	1	0	0	0	0	1	-1	0	0	0	0	0	1	1	0	0	0	8	6	2	15
ENSG00000197989	0	0	0	0	0	0	0	1	1	1	1	1	0	0	1	0	0	0	0	-1	0	0	0	7	6	1	16
ENSG00000159200	0	1	1	0	0	0	1	0	-1	0	1	-1	1	0	0	0	0	0	1	-1	0	0	0	9	6	3	14
ENSG00000196116	0	1	1	0	0	0	0	-1	0	0	1	0	1	0	0	0	0	0	1	1	0	-1	0	8	6	2	15
ENSG00000160200	1	1	1	0	1	-1	-1	-1	0	1	0	-1	0	0	-1	0	0	1	-1	0	0	0	0	12	6	6	11
ENSG00000174749	0	1	0	0	1	0	1	0	1	0	0	1	0	0	0	0	0	0	0	-1	0	1	0	7	6	1	16
ENSG00000103257	1	1	0	0	1	0	1	-1	1	0	0	0	0	0	0	0	-1	0	0	0	0	0	1	8	6	2	15
ENSG00000269926	1	0	0	0	1	-1	1	-1	0	0	-1	0	1	0	0	1	0	0	-1	-1	-1	1	0	12	6	6	11
ENSG00000197081	0	1	0	0	1	0	0	1	1	0	0	0	-1	0	0	0	0	0	1	1	0	0	0	7	6	1	16
ENSG00000081985	0	0	0	1	1	0	0	-1	0	1	0	1	0	0	0	0	0	0	1	0	0	-1	1	8	6	2	15
ENSG00000188375	0	0	0	0	-1	0	0	1	1	0	1	-1	0	0	0	0	-1	0	1	1	0	1	0	9	6	3	14
ENSG00000026950	1	-1	1	0	-1	0	1	-1	-1	0	1	-1	0	0	0	0	0	0	1	1	0	-1	0	12	6	6	11
ENSG00000139116	1	1	0	0	1	0	1	0	0	0	0	1	0	0	0	0	1	0	0	0	0	0	0	6	6	0	17
ENSG00000156042	0	-1	0	0	0	-1	0	0	1	0	0	1	0	0	0	1	0	0	1	0	0	1	1	8	6	2	15
ENSG00000115239	1	0	0	0	0	0	0	0	0	0	1	1	0	0	0	0	1	0	1	1	0	0	0	6	6	0	17
ENSG00000183624	0	1	0	0	1	0	0	1	0	0	1	-1	0	0	0	0	1	0	-1	-1	0	1	0	9	6	3	14
ENSG00000116954	0	1	1	0	0	0	1	1	0	-1	1	0	0	0	0	0	0	0	0	1	0	0	0	7	6	1	16
ENSG00000176624	1	1	0	0	-1	0	1	0	0	0	1	1	0	0	-1	0	0	0	-1	-1	0	1	0	10	6	4	13
ENSG00000135476	0	1	0	0	1	0	0	0	0	1	1	-1	0	0	0	0	0	0	-1	1	0	-1	1	9	6	3	14
ENSG00000170113	0	1	0	0	0	-1	1	0	0	0	1	0	0	0	0	0	1	0	0	1	1	0	0	7	6	1	16
ENSG00000095787	1	0	1	0	-1	0	1	0	0	0	0	0	0	0	0	0	1	0	1	1	0	0	0	7	6	1	16
ENSG00000111145	-1	1	0	0	-1	1	-1	-1	-1	-1	1	-1	0	0	1	0	0	0	1	1	0	0	0	13	6	7	10
ENSG00000130522	1	1	0	0	-1	0	1	1	1	0	0	-1	0	0	0	0	0	0	-1	1	0	0	0	9	6	3	14
ENSG00000132256	1	-1	1	0	1	0	-1	0	1	0	1	-1	0	0	0	0	0	0	0	1	0	0	0	9	6	3	14
ENSG00000139192	0	0	1	0	0	-1	1	-1	-1	0	0	1	0	0	0	0	0	0	1	1	1	0	0	9	6	3	14
ENSG00000235559	-1	0	0	0	1	0	0	0	1	0	0	1	1	0	0	0	0	0	1	-1	0	1	0	8	6	2	15
ENSG00000165632	0	1	0	0	-1	0	0	1	0	0	0	1	0	0	0	0	0	0	1	1	0	1	0	7	6	1	16
ENSG00000148175	0	1	1	0	1	0	-1	0	0	1	1	-1	0	0	0	0	0	0	0	-1	0	-1	1	10	6	4	13
ENSG00000102977	0	0	0	0	0	0	-1	1	1	1	1	-1	0	0	0	0	1	0	-1	1	0	0	0	9	6	3	14
ENSG00000137073	0	0	0	0	1	1	1	0	1	0	0	1	0	0	0	0	0	0	1	-1	0	0	0	7	6	1	16
ENSG00000175471	-1	1	0	-1	0	-1	0	0	0	0	1	1	-1	0	-1	0	1	0	0	1	0	0	1	11	6	5	12
ENSG00000174796	1	0	0	0	0	0	1	1	1	0	-1	0	0	0	0	0	0	0	0	1	0	1	0	7	6	1	16
ENSG00000085063	-1	-1	0	0	1	0	1	0	1	0	1	-1	0	0	1	0	0	0	0	1	0	0	-1	10	6	4	13
ENSG00000099814	0	1	1	0	0	0	1	1	1	0	1	0	-1	0	0	0	0	0	0	0	0	0	0	7	6	1	16
ENSG00000151929	0	1	0	0	0	0	0	0	1	-1	0	0	1	0	0	0	0	0	0	1	0	1	1	7	6	1	16
ENSG00000169991	0	0	0	0	0	0	1	0	1	0	0	1	0	0	0	0	0	0	-1	1	0	1	1	7	6	1	16
ENSG00000242288	0	1	0	0	0	0	1	0	1	0	0	1	0	0	0	0	0	0	1	1	0	0	0	6	6	0	17
ENSG00000256087	0	1	1	0	-1	0	1	-1	-1	-1	-1	1	0	0	0	0	0	0	0	1	0	1	0	11	6	5	12
ENSG00000157224	0	1	1	1	1	0	0	0	0	0	1	-1	0	0	0	0	0	0	0	1	0	0	0	7	6	1	16
ENSG00000121060	0	1	0	1	0	0	1	0	1	0	1	0	0	0	1	0	0	0	0	-1	0	0	0	7	6	1	16
ENSG00000120334	0	1	0	0	1	0	1	0	0	1	0	1	-1	0	0	0	0	0	0	1	0	0	0	7	6	1	16
ENSG00000136842	1	0	0	0	1	-1	1	0	0	0	1	0	0	0	0	1	1	0	0	0	0	0	0	7	6	1	16
ENSG00000088356	0	0	0	0	1	0	1	0	0	0	0	-1	1	0	0	0	0	0	0	1	0	1	1	7	6	1	16
ENSG00000138623	0	-1	0	1	1	0	1	-1	0	0	1	1	0	0	0	0	-1	0	1	-1	0	0	0	10	6	4	13
ENSG00000168389	0	0	0	0	1	0	0	-1	0	0	1	1	0	0	0	0	0	0	0	1	0	1	1	7	6	1	16
ENSG00000168386	1	-1	1	0	1	-1	1	0	0	0	0	-1	0	0	0	0	0	1	1	0	0	0	0	9	6	3	14
ENSG00000178229	0	1	0	0	0	0	1	0	0	0	0	1	0	0	0	0	0	0	1	1	0	1	0	6	6	0	17
ENSG00000277449	1	0	0	0	-1	1	1	0	-1	0	0	0	0	0	0	1	0	0	0	1	0	1	0	8	6	2	15
ENSG00000117143	1	1	0	0	1	0	-1	0	0	0	1	0	-1	0	0	0	0	0	0	1	0	1	0	8	6	2	15
ENSG00000102580	1	1	0	0	1	0	-1	0	0	0	-1	0	0	0	0	0	0	0	1	1	0	0	1	8	6	2	15
ENSG00000119139	-1	0	0	0	1	0	1	-1	-1	0	0	-1	0	0	1	0	1	0	1	-1	0	0	1	11	6	5	12
ENSG00000196449	0	1	0	0	0	-1	1	-1	0	0	1	1	1	0	0	0	0	0	0	-1	0	1	0	9	6	3	14
ENSG00000154548	0	0	0	0	0	1	1	0	1	0	0	1	0	0	0	0	0	0	1	0	0	0	1	6	6	0	17
ENSG00000130402	-1	-1	0	0	1	0	1	1	1	0	1	0	-1	0	0	0	0	0	-1	1	0	0	0	10	6	4	13
ENSG00000274226	0	1	0	0	0	0	1	0	1	-1	0	1	0	0	0	0	0	0	0	1	0	0	1	7	6	1	16
ENSG00000073756	0	0	1	0	0	0	0	0	0	-1	-1	0	-1	0	0	0	1	1	1	0	0	1	1	9	6	3	14
ENSG00000100883	1	0	1	0	1	0	0	0	0	0	1	0	0	0	0	0	0	0	-1	1	0	1	0	7	6	1	16
ENSG00000100889	1	1	0	0	1	0	1	0	0	0	0	0	0	0	-1	0	0	0	-1	1	0	1	0	8	6	2	15
ENSG00000246451	0	1	0	0	-1	1	0	1	1	-1	0	0	0	0	0	0	1	0	0	1	0	0	0	8	6	2	15
ENSG00000094975	1	-1	1	0	-1	0	1	0	0	0	0	0	0	0	0	0	0	0	1	1	0	1	0	8	6	2	15
ENSG00000176597	0	1	1	0	0	0	0	0	0	0	1	0	0	0	0	0	1	1	0	0	0	1	0	6	6	0	17
ENSG00000224126	0	1	0	1	1	0	-1	1	0	1	1	0	0	0	0	0	0	0	-1	0	0	0	0	8	6	2	15
ENSG00000162775	0	0	0	0	-1	0	1	1	0	0	1	1	0	0	0	0	1	0	0	-1	0	1	0	8	6	2	15
ENSG00000100629	0	1	0	0	1	0	1	0	-1	1	0	1	-1	0	0	0	1	0	0	-1	0	0	0	9	6	3	14
ENSG00000197409	0	-1	1	0	0	0	0	1	1	1	0	-1	0	0	0	0	0	1	0	1	0	0	0	8	6	2	15
ENSG00000177409	0	1	1	0	0	0	0	-1	-1	-1	1	0	1	0	0	0	0	0	1	1	0	0	0	9	6	3	14
ENSG00000120868	0	1	0	0	-1	0	0	1	1	0	0	0	0	0	1	0	1	0	1	-1	0	0	0	8	6	2	15
ENSG00000145911	0	0	1	0	0	0	1	-1	-1	0	1	1	0	-1	-1	0	1	0	0	-1	0	0	1	11	6	5	12
ENSG00000273136	1	1	0	0	-1	0	1	0	0	-1	0	1	0	0	0	0	0	0	1	0	1	0	0	8	6	2	15
ENSG00000107890	0	0	0	0	0	0	1	0	1	0	-1	1	-1	0	0	0	1	0	1	1	0	0	0	8	6	2	15
ENSG00000065060	1	1	0	0	0	-1	1	-1	0	0	0	1	-1	0	0	0	1	0	0	1	0	0	0	9	6	3	14
ENSG00000090520	1	1	0	0	1	-1	-1	-1	0	0	1	-1	0	0	0	0	0	0	0	1	0	0	1	10	6	4	13
ENSG00000137656	0	0	0	0	1	0	1	0	0	1	0	0	-1	0	0	0	1	0	-1	1	0	1	0	8	6	2	15
ENSG00000092978	1	0	0	0	0	0	1	0	0	0	0	1	0	0	0	0	0	0	1	1	0	1	0	6	6	0	17
ENSG00000112029	0	1	0	0	1	0	0	0	0	1	0	-1	0	0	0	0	1	0	-1	1	0	1	0	8	6	2	15
ENSG00000139190	0	0	0	0	-1	1	-1	1	0	0	0	1	0	0	0	1	0	0	1	1	0	0	0	8	6	2	15
ENSG00000140830	1	0	0	0	0	0	1	0	0	0	1	0	0	0	0	0	1	0	0	1	0	1	0	6	6	0	17
ENSG00000167981	0	0	0	0	0	1	1	0	0	0	0	1	0	0	0	0	0	0	1	1	0	1	0	6	6	0	17
ENSG00000075413	0	1	0	0	0	0	0	1	1	0	1	1	-1	0	0	0	0	0	0	0	0	1	0	7	6	1	16
ENSG00000145780	0	1	1	0	-1	0	1	0	0	0	1	0	0	0	0	0	0	0	0	1	0	1	0	7	6	1	16
ENSG00000102531	1	1	1	0	0	0	0	0	0	0	0	0	0	0	0	0	0	1	1	1	0	0	0	6	6	0	17
ENSG00000226312	0	0	1	0	1	1	0	0	0	-1	1	0	0	0	0	1	0	0	0	1	0	0	0	7	6	1	16
ENSG00000104825	1	0	0	0	1	0	1	0	0	0	1	0	0	0	0	0	0	0	-1	1	0	0	1	7	6	1	16
ENSG00000106462	0	0	0	0	1	0	0	0	1	1	0	0	-1	0	0	0	1	0	-1	1	0	0	1	8	6	2	15
ENSG00000163312	0	0	1	0	-1	0	1	1	0	0	0	0	-1	0	0	0	0	0	1	1	0	1	0	8	6	2	15
ENSG00000204138	0	1	1	0	0	0	0	0	-1	-1	0	1	0	0	0	0	0	1	1	-1	0	0	1	9	6	3	14
ENSG00000130303	0	0	1	0	1	0	0	-1	0	1	1	0	0	0	0	1	0	0	0	1	0	0	0	7	6	1	16
ENSG00000131471	0	0	0	0	0	0	0	0	0	0	1	1	1	0	0	0	0	0	1	0	0	1	1	6	6	0	17
ENSG00000128059	0	1	0	0	1	0	0	0	1	0	0	1	0	0	1	0	0	0	-1	-1	0	1	0	8	6	2	15
ENSG00000152527	1	-1	0	0	0	0	1	0	0	0	-1	1	-1	0	0	0	1	0	1	1	0	0	0	9	6	3	14
ENSG00000163481	0	0	1	0	1	0	1	0	0	0	1	0	0	0	0	0	0	0	0	1	0	1	0	6	6	0	17
ENSG00000185697	0	1	0	0	0	-1	0	1	0	1	1	0	0	0	0	0	1	0	0	-1	0	1	0	8	6	2	15
ENSG00000159433	0	1	0	0	-1	0	1	1	1	0	0	1	0	0	0	0	1	0	0	-1	0	0	0	8	6	2	15
ENSG00000171617	0	-1	-1	-1	0	-1	1	0	1	0	0	0	1	0	0	0	-1	0	1	1	0	1	-1	12	6	6	11
ENSG00000083168	0	1	0	0	-1	0	1	0	0	0	0	1	0	0	1	0	1	0	1	0	0	0	0	7	6	1	16
ENSG00000125726	0	0	1	1	1	0	0	-1	0	0	1	0	0	0	-1	0	0	0	0	1	0	0	1	8	6	2	15
ENSG00000274641	0	0	0	0	1	0	-1	1	1	1	0	-1	0	0	0	0	0	1	-1	1	0	0	0	9	6	3	14
ENSG00000175073	1	1	1	0	-1	0	1	0	0	0	0	0	0	0	0	0	0	0	0	1	0	1	0	7	6	1	16
ENSG00000142945	0	1	-1	1	1	-1	0	0	0	1	1	0	0	0	0	0	-1	0	-1	1	0	0	0	10	6	4	13
ENSG00000119048	1	1	1	0	0	0	0	0	0	0	1	0	0	0	0	0	0	0	-1	1	0	1	0	7	6	1	16
ENSG00000213341	0	0	0	0	0	1	0	0	0	0	1	1	0	0	1	0	1	0	1	0	0	0	0	6	6	0	17
ENSG00000102226	1	0	1	0	0	0	0	1	1	1	-1	0	0	0	0	0	0	0	0	1	0	0	0	7	6	1	16
ENSG00000205413	0	0	1	0	0	0	0	0	0	-1	1	0	1	0	0	1	0	0	1	1	0	0	-1	8	6	2	15
ENSG00000152484	0	1	0	0	0	0	1	0	0	0	1	0	-1	0	0	0	1	0	0	1	0	0	1	7	6	1	16
ENSG00000118058	0	1	0	0	-1	0	1	0	0	0	0	0	0	0	0	0	1	0	1	1	0	0	1	7	6	1	16
ENSG00000204525	0	0	1	0	1	-1	0	0	0	0	1	0	1	0	0	1	0	0	0	1	0	0	0	7	6	1	16
ENSG00000096968	0	0	1	0	0	0	1	0	0	0	0	1	0	0	0	0	0	0	1	1	0	0	1	6	6	0	17
ENSG00000188687	1	0	0	0	1	-1	1	0	0	0	0	1	0	0	0	1	1	0	0	0	0	0	0	7	6	1	16
ENSG00000054967	0	1	0	0	-1	0	1	0	0	0	1	1	-1	0	0	0	1	0	0	-1	0	1	0	9	6	3	14
ENSG00000000419	1	1	0	0	1	0	0	0	0	0	1	0	0	0	0	0	0	0	-1	1	0	1	0	7	6	1	16
ENSG00000161133	0	0	1	0	1	0	0	-1	0	0	0	0	1	0	0	0	1	0	1	1	0	0	0	7	6	1	16
ENSG00000170581	0	-1	1	0	0	0	-1	1	0	0	1	0	1	0	0	0	0	0	1	1	0	-1	0	9	6	3	14
ENSG00000176170	0	1	0	0	0	0	1	-1	0	0	1	-1	1	0	0	0	0	0	0	-1	0	1	1	9	6	3	14
ENSG00000173276	1	1	0	0	-1	0	1	0	1	0	0	0	0	0	0	0	1	0	0	1	0	0	0	7	6	1	16
ENSG00000143514	1	1	0	0	0	0	1	0	0	0	1	0	-1	0	0	0	0	0	0	1	0	1	0	7	6	1	16
ENSG00000263956	0	1	0	0	-1	0	1	0	0	0	0	1	0	0	0	0	0	0	1	1	1	0	0	7	6	1	16
ENSG00000251022	1	1	1	0	-1	0	1	0	0	0	1	0	0	0	0	0	0	0	0	1	0	0	0	7	6	1	16
ENSG00000162601	1	1	0	0	-1	0	1	0	0	0	0	1	0	0	0	0	0	0	1	1	0	0	0	7	6	1	16
ENSG00000128487	0	-1	0	0	1	0	1	0	0	0	-1	0	-1	0	0	0	1	0	1	1	0	0	1	9	6	3	14
ENSG00000134470	0	0	1	0	1	0	0	-1	-1	0	1	0	1	0	0	0	0	0	0	1	0	0	1	8	6	2	15
ENSG00000139926	0	0	0	0	1	0	0	1	1	0	1	-1	1	0	0	0	-1	0	1	0	0	0	0	8	6	2	15
ENSG00000180448	0	0	0	0	-1	1	1	-1	0	1	1	1	0	0	0	-1	0	0	0	-1	1	0	0	10	6	4	13
ENSG00000228794	0	1	0	0	0	0	1	1	0	0	1	0	0	0	0	0	1	0	0	-1	0	0	1	7	6	1	16
ENSG00000262211	1	1	0	0	0	1	1	0	0	0	0	-1	0	0	0	0	0	0	1	1	-1	0	0	8	6	2	15
ENSG00000166262	1	-1	0	0	1	-1	1	0	0	0	0	1	0	0	0	1	0	0	1	0	0	0	0	8	6	2	15
ENSG00000196369	0	0	1	0	-1	0	-1	1	1	0	0	0	0	0	1	0	0	0	0	1	0	1	0	8	6	2	15
ENSG00000196365	1	1	0	0	1	0	1	0	0	0	1	0	0	0	0	0	0	0	-1	0	1	0	0	7	6	1	16
ENSG00000164117	1	0	0	0	1	-1	0	1	0	0	1	-1	0	0	0	0	0	0	1	1	0	0	0	8	6	2	15
ENSG00000175130	-1	-1	1	0	1	0	-1	1	1	0	-1	1	0	0	0	0	1	0	-1	-1	0	0	0	12	6	6	11
ENSG00000140511	0	0	0	0	1	0	0	-1	-1	0	1	1	1	-1	0	0	1	0	0	0	0	0	1	9	6	3	14
ENSG00000109670	0	1	0	0	1	0	0	0	1	0	0	1	0	0	0	0	0	0	1	0	0	1	0	6	6	0	17
ENSG00000105085	0	1	0	0	0	-1	1	0	0	0	0	1	0	0	0	0	0	0	1	-1	0	1	1	8	6	2	15
ENSG00000278299	0	1	0	0	0	0	1	0	1	-1	0	1	0	0	0	0	0	0	0	1	0	0	1	7	6	1	16
ENSG00000156026	0	-1	0	0	1	0	1	1	1	0	1	0	-1	0	1	0	0	0	0	0	0	0	0	8	6	2	15
ENSG00000149428	1	1	0	0	1	-1	-1	0	0	0	-1	-1	0	0	0	1	-1	0	0	1	0	0	1	11	6	5	12
ENSG00000083097	1	0	1	0	0	-1	0	1	0	0	0	0	-1	0	0	1	0	0	0	1	-1	1	0	9	6	3	14
ENSG00000166889	0	1	1	0	0	0	1	0	0	0	1	0	0	0	0	0	1	0	0	1	0	-1	0	7	6	1	16
ENSG00000178502	0	0	0	0	-1	0	1	0	1	0	0	1	1	0	0	0	0	0	0	1	0	1	0	7	6	1	16
ENSG00000141452	1	1	0	0	0	-1	0	0	0	0	1	0	-1	0	0	1	0	0	0	1	0	1	0	8	6	2	15
ENSG00000274276	1	1	1	0	1	0	-1	-1	0	1	0	-1	0	0	-1	0	0	1	-1	0	0	0	0	11	6	5	12
ENSG00000108370	0	-1	1	0	1	0	1	0	0	1	1	0	0	0	-1	0	0	0	-1	1	0	0	0	9	6	3	14
ENSG00000185338	-1	0	1	0	1	0	-1	0	1	0	1	0	0	0	0	0	-1	0	0	1	0	0	1	9	6	3	14
ENSG00000149218	-1	-1	1	1	0	0	0	1	1	0	1	0	0	0	0	0	0	0	0	1	0	0	0	8	6	2	15
ENSG00000164609	0	0	1	0	0	0	1	0	0	0	0	0	0	0	0	0	0	0	1	1	0	1	1	6	6	0	17
ENSG00000173334	1	-1	-1	0	1	0	1	0	0	-1	1	1	0	0	0	0	-1	0	0	-1	0	1	-1	12	6	6	11
ENSG00000132950	1	0	1	0	-1	0	1	0	0	0	0	1	0	0	0	0	0	0	0	1	0	1	0	7	6	1	16
ENSG00000168003	1	1	1	0	1	0	1	-1	0	0	-1	0	0	0	0	0	0	0	-1	1	0	0	0	9	6	3	14
ENSG00000185485	0	1	0	0	0	0	1	0	0	0	1	1	0	0	0	0	1	0	0	1	0	0	0	6	6	0	17
ENSG00000125352	1	0	0	0	1	-1	0	1	0	0	1	-1	1	0	0	0	0	0	-1	0	0	1	0	9	6	3	14
ENSG00000284461	1	1	0	0	0	0	1	0	0	0	1	0	0	0	0	1	0	0	0	0	0	1	0	6	6	0	17
ENSG00000166348	0	-1	0	0	0	0	1	1	1	0	0	1	-1	0	0	0	1	0	-1	1	0	0	0	9	6	3	14
ENSG00000032219	1	0	1	0	-1	0	1	0	0	0	0	1	0	0	0	0	0	0	0	1	0	1	0	7	6	1	16
ENSG00000132680	0	0	0	0	0	0	1	0	0	0	1	1	0	0	0	0	1	0	1	1	0	0	0	6	6	0	17
ENSG00000112941	0	1	1	0	-1	0	0	0	1	0	0	0	-1	0	0	0	1	0	-1	1	0	1	0	9	6	3	14
ENSG00000168795	1	0	0	0	-1	1	1	0	0	0	1	1	0	0	0	0	0	0	0	1	0	0	0	7	6	1	16
ENSG00000185885	0	1	1	0	1	0	0	-1	0	0	1	-1	1	1	0	0	0	0	0	-1	0	0	0	9	6	3	14
ENSG00000109270	0	0	0	0	1	0	1	0	0	0	1	1	0	0	0	0	0	0	1	1	0	0	0	6	6	0	17
ENSG00000165338	0	0	0	0	-1	0	1	0	0	0	-1	1	0	0	1	0	1	0	1	1	0	0	0	8	6	2	15
ENSG00000198742	0	1	0	0	-1	0	1	1	0	-1	1	0	0	0	0	0	0	0	1	0	0	0	1	8	6	2	15
ENSG00000130787	-1	0	1	0	-1	0	0	0	0	-1	1	1	1	0	-1	0	0	0	1	-1	0	0	1	11	6	5	12
ENSG00000156804	0	-1	1	0	0	0	0	-1	-1	-1	1	1	0	0	0	0	0	1	1	-1	0	0	1	11	6	5	12
ENSG00000109805	0	1	-1	0	1	0	0	0	0	1	1	-1	-1	0	0	0	1	0	-1	1	0	0	0	10	6	4	13
ENSG00000160570	1	1	1	0	-1	0	0	0	0	0	1	0	0	0	0	0	0	0	-1	1	0	1	0	8	6	2	15
ENSG00000120738	1	0	0	0	-1	0	1	0	0	0	1	1	0	0	0	0	0	0	1	0	0	1	0	7	6	1	16
ENSG00000264343	0	1	0	0	-1	0	1	0	0	-1	1	1	0	0	0	0	0	0	0	1	0	1	0	8	6	2	15
ENSG00000241697	0	1	0	0	0	0	1	0	0	1	0	1	0	0	0	0	0	0	1	-1	0	0	1	7	6	1	16
ENSG00000062650	0	0	0	0	0	0	1	0	0	0	1	0	0	0	0	0	1	0	1	1	0	1	0	6	6	0	17
ENSG00000112742	0	0	0	0	1	0	-1	1	0	1	1	-1	-1	0	0	0	1	0	-1	1	0	0	0	10	6	4	13
ENSG00000138433	1	-1	0	0	0	0	1	0	0	0	1	0	0	0	0	0	0	0	1	1	0	1	0	7	6	1	16
ENSG00000070190	0	0	1	0	-1	0	0	-1	-1	0	1	1	0	0	0	0	0	0	1	1	0	0	1	9	6	3	14
ENSG00000232811	1	0	0	0	0	-1	0	1	0	0	0	1	0	0	0	1	0	0	1	1	0	0	0	7	6	1	16
ENSG00000078081	1	0	1	1	1	0	0	-1	0	1	0	0	0	0	1	0	0	0	0	0	0	0	0	7	6	1	16
ENSG00000151883	0	1	0	0	0	0	1	-1	-1	0	-1	1	0	0	0	1	0	0	1	1	0	0	0	9	6	3	14
ENSG00000172159	0	1	0	0	0	0	1	0	0	0	-1	0	0	0	0	0	0	0	1	1	0	1	1	7	6	1	16
ENSG00000165185	0	1	1	0	0	0	-1	1	1	0	0	0	0	0	0	0	1	0	1	-1	0	0	0	8	6	2	15
ENSG00000142731	0	1	0	0	1	0	1	0	-1	1	0	0	-1	0	0	0	1	0	0	1	0	0	0	8	6	2	15
ENSG00000110092	-1	1	-1	1	0	1	0	0	0	0	0	0	0	0	0	0	-1	0	-1	1	0	1	1	10	6	4	13
ENSG00000163121	0	0	1	0	1	0	1	0	0	0	1	0	0	0	0	0	0	1	0	0	0	0	1	6	6	0	17
ENSG00000139597	0	-1	1	0	-1	0	1	0	0	0	0	1	0	0	-1	0	1	0	1	0	0	0	1	9	6	3	14
ENSG00000001084	1	1	0	0	0	0	1	1	1	0	0	0	0	0	0	0	0	0	-1	1	0	0	0	7	6	1	16
ENSG00000268043	0	1	0	0	-1	0	1	0	0	0	0	1	0	0	0	0	0	0	1	1	1	0	0	7	6	1	16
ENSG00000274611	0	1	0	0	0	0	1	0	1	-1	0	1	0	0	0	0	0	0	0	1	0	0	1	7	6	1	16
ENSG00000197818	1	0	0	0	-1	0	1	-1	0	0	1	1	0	0	0	0	-1	0	1	1	0	0	0	9	6	3	14
ENSG00000270231	1	1	0	0	-1	0	1	0	0	0	0	1	0	0	0	0	0	0	1	-1	1	0	0	8	6	2	15
ENSG00000139496	0	1	0	0	0	0	0	0	0	0	1	0	0	0	0	0	1	0	1	1	0	1	0	6	6	0	17
ENSG00000106701	0	1	0	0	1	0	1	-1	0	0	0	1	0	0	-1	0	0	0	1	1	0	0	0	8	6	2	15
ENSG00000096070	1	1	0	0	-1	0	1	0	0	-1	0	0	-1	0	0	0	1	0	0	1	0	0	1	9	6	3	14
ENSG00000135679	0	1	1	0	1	1	0	0	0	0	0	1	0	0	0	0	0	0	1	-1	0	0	0	7	6	1	16
ENSG00000272512	0	0	0	0	0	0	1	0	0	0	1	1	1	0	0	0	1	0	0	0	0	0	1	6	6	0	17
ENSG00000087085	0	0	1	0	1	0	1	0	0	0	1	1	0	0	0	0	0	0	0	0	0	0	1	6	6	0	17
ENSG00000152409	1	1	1	0	-1	0	1	0	0	0	0	0	0	0	0	0	0	1	1	-1	0	0	0	8	6	2	15
ENSG00000185347	0	0	0	0	1	0	0	1	1	1	0	0	0	0	0	0	1	0	-1	1	0	0	0	7	6	1	16
ENSG00000171855	0	0	1	0	0	0	0	0	0	0	1	0	1	0	0	0	0	0	1	1	0	0	1	6	6	0	17
ENSG00000075539	0	0	0	0	-1	-1	0	1	1	0	1	0	-1	0	0	0	1	0	1	1	0	0	0	9	6	3	14
ENSG00000171320	-1	0	-1	0	1	0	0	0	0	1	1	0	-1	0	1	0	1	0	0	1	0	0	0	9	6	3	14
ENSG00000070010	0	0	0	0	1	0	-1	0	0	0	1	1	0	0	0	1	1	0	-1	1	0	0	0	8	6	2	15
ENSG00000278828	0	0	0	0	0	0	-1	1	1	1	1	-1	0	0	0	0	0	0	-1	1	0	1	0	9	6	3	14
ENSG00000137267	-1	0	-1	0	1	0	-1	1	1	0	1	0	1	0	0	0	-1	0	-1	1	0	0	0	11	6	5	12
ENSG00000100908	1	0	0	0	1	1	0	0	0	1	0	0	1	0	0	1	0	0	-1	0	0	0	0	7	6	1	16
ENSG00000143162	0	-1	1	0	1	0	-1	1	1	0	0	1	0	0	1	0	0	0	0	-1	0	0	0	9	6	3	14
ENSG00000134109	1	1	1	0	0	0	1	0	0	0	0	0	0	0	0	0	0	0	1	1	0	0	0	6	6	0	17
ENSG00000070759	0	0	0	0	-1	-1	0	1	1	0	0	1	0	0	0	0	1	0	1	1	0	0	0	8	6	2	15
ENSG00000197461	0	0	0	1	1	0	1	0	0	0	0	1	0	0	0	0	0	0	-1	0	0	1	1	7	6	1	16
ENSG00000124508	1	0	1	0	-1	0	1	0	0	0	0	0	0	0	-1	0	0	0	1	1	0	0	1	8	6	2	15
ENSG00000253356	1	1	0	0	1	-1	0	0	0	0	1	-1	0	0	1	0	0	0	0	1	0	0	0	8	6	2	15
ENSG00000131711	1	0	1	1	1	0	1	0	0	0	0	0	0	0	-1	0	0	0	0	0	0	1	0	7	6	1	16
ENSG00000181649	0	0	1	0	0	0	1	0	0	0	1	1	1	0	0	0	0	0	0	0	0	1	0	6	6	0	17
ENSG00000156587	0	0	1	0	1	0	-1	-1	0	0	1	0	1	0	0	0	0	0	0	1	0	0	1	8	6	2	15
ENSG00000163635	0	1	1	0	-1	0	1	0	0	0	0	1	0	0	0	0	1	0	1	0	0	0	0	7	6	1	16
ENSG00000055332	0	1	1	0	1	0	0	-1	-1	0	0	0	0	0	1	0	1	0	1	-1	0	0	-1	10	6	4	13
ENSG00000156050	1	0	0	0	1	-1	0	0	0	0	1	0	0	0	0	1	0	0	1	1	0	0	0	7	6	1	16
ENSG00000025708	0	0	1	0	1	1	0	0	0	0	1	1	1	0	0	0	0	0	0	0	0	0	0	6	6	0	17
ENSG00000051341	-1	1	-1	0	1	0	1	0	0	1	0	0	-1	0	0	0	1	0	0	1	0	0	0	9	6	3	14
ENSG00000185262	1	1	0	0	1	0	0	0	0	0	1	-1	0	0	-1	0	0	0	-1	1	0	0	1	9	6	3	14
ENSG00000196182	1	1	0	0	0	0	1	1	1	-1	1	0	0	0	0	0	0	0	-1	-1	0	0	0	9	6	3	14
ENSG00000256223	0	0	0	0	-1	0	1	1	1	0	1	1	0	0	0	0	0	0	0	1	0	0	0	7	6	1	16
ENSG00000104221	0	0	0	0	1	1	1	0	0	0	1	-1	0	0	0	0	0	0	0	1	0	1	0	7	6	1	16
ENSG00000170345	0	0	0	0	-1	0	1	0	0	-1	0	1	1	0	0	0	0	0	1	1	0	1	-1	9	6	3	14
ENSG00000173706	1	-1	0	0	1	0	1	0	0	-1	1	0	0	0	0	0	0	0	1	1	0	0	0	8	6	2	15
ENSG00000076604	0	0	0	1	0	0	1	0	1	0	1	0	0	0	0	0	0	0	0	1	0	0	1	6	6	0	17
ENSG00000026751	0	1	1	0	1	0	0	-1	0	0	0	0	0	0	0	0	0	1	0	1	0	0	1	7	6	1	16
ENSG00000110514	0	1	0	0	-1	0	1	1	1	0	0	1	0	0	0	0	0	0	0	-1	0	0	-1	8	5	3	15
ENSG00000261604	-1	1	0	0	1	-1	-1	0	0	1	0	1	0	0	0	1	-1	0	0	0	-1	0	0	10	5	5	13
ENSG00000168298	0	0	0	0	0	-1	1	1	1	1	0	-1	0	0	0	0	0	0	-1	1	-1	0	-1	10	5	5	13
ENSG00000149792	1	0	1	0	1	-1	0	0	0	0	1	-1	-1	0	0	1	0	0	-1	0	0	0	0	9	5	4	14
ENSG00000183054	1	0	1	0	-1	0	1	0	0	0	0	0	0	0	0	0	0	0	0	1	0	1	0	6	5	1	17
ENSG00000266921	1	0	0	0	0	-1	1	0	0	0	0	1	0	0	0	1	0	0	0	0	0	1	0	6	5	1	17
ENSG00000175556	0	1	0	0	0	0	1	-1	0	0	0	1	0	0	0	0	0	0	0	0	0	1	1	6	5	1	17
ENSG00000197771	0	0	0	0	1	0	0	0	0	1	1	0	0	0	0	0	1	0	-1	1	0	0	0	6	5	1	17
ENSG00000076321	0	0	0	0	-1	0	1	1	0	0	0	1	0	0	0	0	0	0	1	1	0	0	0	6	5	1	17
ENSG00000183864	0	0	0	0	0	0	1	0	1	-1	0	0	0	0	0	0	1	0	0	1	0	1	0	6	5	1	17
ENSG00000136603	1	0	1	0	-1	0	1	0	-1	0	0	0	0	0	0	0	0	0	-1	1	0	1	0	8	5	3	15
ENSG00000100393	0	1	0	0	-1	-1	1	0	0	-1	0	0	0	0	0	0	0	0	1	1	0	1	0	8	5	3	15
ENSG00000266341	1	0	0	0	1	-1	1	0	0	0	0	-1	0	0	0	1	0	0	0	1	-1	-1	0	9	5	4	14
ENSG00000145220	-1	1	0	0	1	-1	0	-1	0	0	1	0	1	0	0	0	0	0	0	-1	0	1	0	9	5	4	14
ENSG00000095637	0	0	0	0	0	0	1	1	1	0	1	1	0	0	0	0	0	0	0	0	0	-1	0	6	5	1	17
ENSG00000116604	1	1	0	0	0	0	1	0	0	-1	1	0	-1	0	0	0	0	0	-1	-1	0	1	0	9	5	4	14
ENSG00000168152	0	0	0	0	0	-1	1	1	1	0	0	1	-1	0	0	0	0	0	0	1	0	0	0	7	5	2	16
ENSG00000175550	0	1	1	0	1	0	0	0	0	0	1	-1	0	0	0	0	0	0	-1	1	0	0	0	7	5	2	16
ENSG00000204923	0	0	0	0	0	0	1	1	0	0	0	1	0	0	0	0	0	0	0	1	0	1	0	5	5	0	18
ENSG00000124216	0	0	1	0	0	0	-1	0	0	0	1	1	0	0	0	0	0	0	0	0	0	1	1	6	5	1	17
ENSG00000140525	-1	0	-1	0	1	-1	-1	0	0	1	1	0	-1	0	0	0	1	0	-1	1	0	0	0	11	5	6	12
ENSG00000079215	0	0	0	0	0	0	0	0	0	0	0	1	0	0	1	0	1	0	1	1	0	0	0	5	5	0	18
ENSG00000163376	0	1	0	0	-1	0	0	0	1	0	0	1	0	0	0	0	0	0	0	-1	0	1	1	7	5	2	16
ENSG00000282393	0	1	0	0	-1	0	0	0	1	0	0	1	1	0	1	0	0	0	0	-1	0	0	0	7	5	2	16
ENSG00000179820	1	1	-1	0	-1	0	1	-1	0	0	0	0	0	0	0	0	-1	0	0	1	0	1	0	9	5	4	14
ENSG00000137145	0	-1	0	0	0	0	1	0	0	0	0	1	0	0	0	-1	0	0	1	1	1	0	0	7	5	2	16
ENSG00000198551	0	0	0	0	0	0	1	0	0	0	0	0	1	0	0	0	0	0	1	1	0	1	0	5	5	0	18
ENSG00000198554	-1	0	0	0	1	0	0	0	0	1	1	0	-1	0	0	0	1	0	-1	1	0	0	0	8	5	3	15
ENSG00000136950	0	1	0	0	1	0	0	0	0	0	1	0	1	0	0	0	0	0	-1	-1	0	1	0	7	5	2	16
ENSG00000222009	0	1	1	0	0	0	1	0	0	-1	0	1	0	0	0	0	0	0	0	0	0	0	1	6	5	1	17
ENSG00000196923	0	0	0	0	1	0	1	1	1	0	1	0	0	0	-1	0	-1	0	0	0	0	0	0	7	5	2	16
ENSG00000119514	0	1	0	0	-1	0	0	1	1	1	1	0	0	0	0	0	0	0	0	0	0	0	0	6	5	1	17
ENSG00000107651	1	1	0	0	1	0	0	-1	-1	0	1	0	0	0	0	0	0	0	0	1	0	0	0	7	5	2	16
ENSG00000198718	1	0	0	0	0	0	1	0	0	0	-1	1	0	0	0	0	0	0	1	1	0	0	0	6	5	1	17
ENSG00000164037	1	0	0	0	1	-1	0	1	0	0	0	1	0	0	0	0	0	0	0	1	0	0	0	6	5	1	17
ENSG00000167601	0	0	1	0	0	0	0	0	0	1	1	-1	0	0	0	0	-1	0	1	0	0	1	0	7	5	2	16
ENSG00000096717	0	0	1	0	-1	0	1	0	1	0	0	1	0	0	0	0	0	0	0	0	0	1	0	6	5	1	17
ENSG00000265168	0	1	0	0	1	0	0	1	1	0	1	0	0	0	0	0	0	0	0	0	0	0	0	5	5	0	18
ENSG00000040199	0	1	0	0	-1	0	1	1	1	0	0	0	-1	0	0	0	1	0	0	-1	0	0	0	8	5	3	15
ENSG00000133624	0	0	0	0	-1	0	1	1	0	0	0	1	0	0	0	0	0	0	1	1	0	0	0	6	5	1	17
ENSG00000272114	1	1	0	0	0	-1	1	0	0	0	0	0	0	0	0	1	0	0	0	0	0	1	0	6	5	1	17
ENSG00000137812	-1	1	-1	0	1	0	-1	1	0	1	0	0	-1	0	0	0	1	0	-1	-1	0	0	0	11	5	6	12
ENSG00000137817	0	1	1	0	-1	0	1	0	1	0	0	0	0	0	0	0	0	1	0	0	0	0	0	6	5	1	17
ENSG00000115137	1	0	0	0	-1	0	0	0	0	0	0	1	0	0	0	0	0	0	1	1	0	0	1	6	5	1	17
ENSG00000051180	0	0	-1	1	1	0	0	0	0	1	1	-1	0	0	0	0	1	0	-1	-1	0	0	0	9	5	4	14
ENSG00000165480	0	1	-1	0	1	0	0	0	0	1	0	0	0	0	0	0	1	0	-1	-1	0	1	0	8	5	3	15
ENSG00000197121	0	0	1	0	1	0	-1	0	0	0	0	1	0	0	0	0	0	0	1	-1	0	0	1	7	5	2	16
ENSG00000092621	1	1	0	0	1	0	-1	0	0	1	0	-1	0	0	-1	0	0	0	-1	1	0	0	0	9	5	4	14
ENSG00000070882	0	1	0	0	1	0	1	0	0	0	1	0	-1	0	0	0	0	0	0	-1	0	1	0	7	5	2	16
ENSG00000264112	0	1	0	0	0	0	-1	0	1	0	-1	1	0	0	0	0	0	0	1	0	0	0	1	7	5	2	16
ENSG00000139350	0	0	1	0	0	0	0	0	0	1	1	-1	0	0	0	0	0	0	1	1	0	0	0	6	5	1	17
ENSG00000108256	0	1	0	0	-1	0	0	0	1	0	0	1	0	0	1	0	1	0	0	-1	0	0	0	7	5	2	16
ENSG00000197323	0	1	1	0	-1	0	0	0	1	0	0	1	-1	0	0	0	0	0	0	0	0	1	0	7	5	2	16
ENSG00000076513	0	0	1	0	-1	1	1	1	1	0	0	-1	0	0	0	0	-1	0	0	-1	0	0	0	9	5	4	14
ENSG00000152137	1	1	0	0	0	0	1	0	0	-1	1	0	1	0	0	0	0	0	0	0	0	0	0	6	5	1	17
ENSG00000204622	0	0	0	0	1	0	0	0	0	0	1	1	1	0	0	0	0	0	0	1	0	0	0	5	5	0	18
ENSG00000163516	1	1	0	0	-1	-1	1	0	1	0	0	1	0	0	0	0	0	0	0	-1	0	0	0	8	5	3	15
ENSG00000163510	0	1	0	0	0	0	1	-1	-1	0	0	0	0	0	0	0	0	0	1	1	0	1	0	7	5	2	16
ENSG00000128346	1	1	0	0	-1	0	1	0	-1	-1	0	0	0	0	0	1	1	0	0	0	-1	0	0	9	5	4	14
ENSG00000198087	0	1	1	0	0	0	0	0	0	0	-1	1	-1	0	0	0	1	0	1	0	0	0	0	7	5	2	16
ENSG00000198331	0	0	0	0	1	0	0	1	0	1	0	-1	-1	0	0	0	0	0	-1	1	0	1	0	8	5	3	15
ENSG00000232434	0	1	0	0	1	0	1	0	0	1	0	1	0	0	0	0	0	0	0	0	0	0	0	5	5	0	18
ENSG00000275954	0	0	0	0	0	0	1	0	1	-1	0	1	0	0	0	0	0	0	0	1	0	0	1	6	5	1	17
ENSG00000134697	0	1	0	0	1	0	1	0	0	0	1	0	0	0	0	0	0	0	0	0	0	1	0	5	5	0	18
ENSG00000105928	0	0	0	0	1	0	1	0	1	0	1	0	0	0	-1	0	0	0	0	1	0	-1	0	7	5	2	16
ENSG00000132661	0	1	0	0	0	0	1	0	0	0	1	-1	0	0	0	0	1	0	-1	-1	0	1	0	8	5	3	15
ENSG00000154803	0	1	0	0	-1	0	1	1	0	-1	1	1	0	0	0	0	0	0	-1	0	0	0	0	8	5	3	15
ENSG00000196792	0	0	0	0	-1	0	1	0	0	0	0	1	0	0	0	0	0	0	1	1	0	1	0	6	5	1	17
ENSG00000196796	0	1	0	0	-1	0	1	0	0	0	0	1	0	0	0	0	1	0	1	-1	0	0	0	7	5	2	16
ENSG00000254852	0	1	0	0	-1	0	1	1	1	0	-1	0	0	0	0	0	0	0	1	-1	0	0	0	8	5	3	15
ENSG00000137770	0	1	0	0	-1	1	0	0	0	1	0	0	0	0	0	0	1	0	1	0	0	0	0	6	5	1	17
ENSG00000130202	0	0	1	0	0	0	-1	0	0	0	1	-1	0	0	0	0	-1	0	0	1	0	1	1	8	5	3	15
ENSG00000276997	1	0	0	0	-1	0	1	0	0	0	0	1	0	0	0	0	0	0	1	1	0	0	0	6	5	1	17
ENSG00000221978	1	1	0	0	-1	0	0	1	1	0	-1	0	-1	0	0	0	0	0	-1	0	0	1	0	9	5	4	14
ENSG00000172007	1	1	0	0	-1	0	1	0	0	0	0	1	0	0	0	0	0	0	-1	0	0	1	0	7	5	2	16
ENSG00000271425	0	1	0	0	-1	0	1	0	0	-1	0	1	0	0	0	0	0	0	1	0	1	0	0	7	5	2	16
ENSG00000116731	0	0	1	0	-1	0	1	0	1	-1	0	1	0	0	0	0	0	0	0	-1	0	1	0	8	5	3	15
ENSG00000272645	1	0	0	0	-1	0	1	0	0	0	0	1	0	0	0	0	0	0	1	1	0	0	0	6	5	1	17
ENSG00000106052	1	0	0	0	0	1	0	0	0	0	0	1	0	0	0	1	0	0	0	1	0	0	0	5	5	0	18
ENSG00000092969	1	1	0	0	0	0	1	0	0	-1	-1	1	-1	0	0	0	0	1	-1	0	0	0	0	9	5	4	14
ENSG00000182197	0	-1	0	0	1	0	0	1	0	0	1	-1	-1	0	0	0	-1	0	1	1	0	0	0	9	5	4	14
ENSG00000159556	1	0	0	0	1	0	1	0	0	0	1	0	0	0	0	0	-1	0	0	0	0	1	0	6	5	1	17
ENSG00000254162	0	0	0	0	0	0	0	0	0	0	0	1	0	0	0	1	0	0	1	1	0	0	1	5	5	0	18
ENSG00000129810	0	0	0	0	1	-1	0	0	0	1	1	0	-1	0	0	0	1	0	0	1	0	0	0	7	5	2	16
ENSG00000173889	0	1	1	0	-1	0	1	0	0	0	0	1	0	0	0	0	0	0	1	0	0	0	0	6	5	1	17
ENSG00000083896	0	0	0	0	-1	0	1	0	0	0	0	1	0	0	0	0	0	0	1	0	0	1	1	6	5	1	17
ENSG00000128271	0	0	1	0	1	0	0	-1	-1	0	1	0	0	0	0	0	1	0	0	-1	0	0	1	8	5	3	15
ENSG00000230373	1	1	0	0	-1	0	1	0	1	0	0	1	0	0	0	0	0	0	0	0	0	0	0	6	5	1	17
ENSG00000078699	0	0	0	0	-1	-1	1	1	1	-1	1	1	0	0	0	0	0	0	-1	-1	0	0	0	10	5	5	13
ENSG00000100058	1	1	0	0	0	0	1	0	0	0	0	0	0	0	0	0	0	0	1	1	0	0	0	5	5	0	18
ENSG00000197608	1	1	1	0	-1	0	1	0	0	-1	0	0	0	0	0	0	0	0	0	0	0	1	0	7	5	2	16
ENSG00000171121	1	0	0	0	-1	-1	1	0	0	0	0	1	0	0	0	1	0	0	0	1	0	0	0	7	5	2	16
ENSG00000123983	1	1	1	0	1	0	-1	0	0	0	-1	0	0	0	0	0	0	0	-1	1	0	0	0	8	5	3	15
ENSG00000070961	1	1	0	0	-1	0	1	1	0	0	0	-1	-1	0	0	0	0	0	0	-1	0	1	0	9	5	4	14
ENSG00000276045	0	1	0	0	0	0	0	1	1	0	0	-1	0	0	0	0	0	0	0	1	0	0	1	6	5	1	17
ENSG00000198825	-1	0	0	0	-1	0	0	1	1	1	0	0	0	0	-1	0	1	0	0	-1	0	1	0	9	5	4	14
ENSG00000197044	0	0	1	0	-1	0	1	0	-1	0	0	1	0	0	0	0	0	0	0	1	0	1	0	7	5	2	16
ENSG00000213398	0	1	0	0	0	0	-1	0	1	0	1	1	0	0	0	0	0	0	0	1	0	0	0	6	5	1	17
ENSG00000166592	0	0	1	0	1	0	0	0	0	-1	1	1	1	0	0	0	0	0	0	0	0	0	0	6	5	1	17
ENSG00000198900	0	1	0	0	1	0	-1	0	0	0	0	1	0	0	0	0	0	0	1	-1	0	1	0	7	5	2	16
ENSG00000183856	0	1	-1	0	1	0	1	0	0	1	1	-1	-1	0	0	0	0	0	-1	0	0	0	0	9	5	4	14
ENSG00000124226	1	0	1	0	0	0	0	0	0	0	1	0	1	0	0	0	0	0	-1	1	0	0	0	6	5	1	17
ENSG00000124222	1	1	0	0	-1	0	1	0	0	-1	0	0	0	0	0	0	0	0	1	1	0	0	0	7	5	2	16
ENSG00000047365	0	-1	1	0	-1	0	0	0	-1	0	0	0	0	0	0	0	0	0	1	1	0	1	1	8	5	3	15
ENSG00000031003	1	1	0	0	-1	0	1	1	0	0	0	0	-1	0	0	0	0	0	1	0	0	0	0	7	5	2	16
ENSG00000146757	0	0	0	0	-1	0	-1	0	0	0	1	1	0	0	0	0	0	0	1	1	0	1	0	7	5	2	16
ENSG00000248019	-1	1	0	0	-1	0	1	0	0	-1	0	1	0	0	0	1	0	0	1	0	0	0	0	8	5	3	15
ENSG00000279058	1	1	0	0	0	0	1	0	0	0	0	1	0	0	0	0	0	0	1	0	0	0	0	5	5	0	18
ENSG00000122515	0	1	1	0	-1	0	1	0	1	0	1	0	0	0	-1	0	0	0	0	-1	0	0	0	8	5	3	15
ENSG00000230869	1	1	0	0	0	0	1	0	0	0	0	1	0	0	0	0	0	0	1	0	0	0	0	5	5	0	18
ENSG00000065243	0	0	1	0	-1	0	1	1	0	0	-1	0	-1	0	0	0	0	0	1	1	0	0	0	8	5	3	15
ENSG00000049449	1	0	1	0	1	0	1	-1	-1	0	-1	0	0	0	0	0	0	0	0	0	0	0	1	8	5	3	15
ENSG00000148925	0	1	0	0	0	0	1	1	0	0	1	-1	-1	0	0	0	0	0	0	1	0	0	0	7	5	2	16
ENSG00000162702	0	0	1	0	0	0	1	0	0	0	1	0	0	0	0	0	0	0	-1	1	0	1	0	6	5	1	17
ENSG00000135604	0	0	1	0	1	0	0	0	0	0	1	0	0	0	0	0	0	0	0	1	0	0	1	5	5	0	18
ENSG00000115687	-1	-1	0	0	1	-1	0	0	0	1	0	0	0	0	-1	0	1	0	-1	1	0	1	0	10	5	5	13
ENSG00000227268	0	0	0	0	1	0	0	0	0	0	0	1	0	0	0	0	0	0	1	1	0	0	1	5	5	0	18
ENSG00000153767	0	0	1	0	1	0	1	0	0	0	0	0	0	0	0	0	0	0	0	1	0	1	0	5	5	0	18
ENSG00000282827	0	-1	1	0	1	0	0	1	0	0	0	1	0	0	0	0	1	0	0	0	0	0	0	6	5	1	17
ENSG00000242086	0	1	0	0	0	0	1	0	0	-1	0	1	0	0	0	0	1	0	0	1	0	0	0	6	5	1	17
ENSG00000100697	-1	1	0	0	-1	0	0	-1	0	0	0	0	0	0	1	0	1	0	1	1	0	0	0	8	5	3	15
ENSG00000185129	0	1	0	0	0	0	0	0	1	0	0	0	1	0	0	0	0	0	0	1	0	1	0	5	5	0	18
ENSG00000092330	0	-1	1	0	0	0	0	1	1	0	1	-1	-1	0	0	0	0	0	-1	1	0	0	0	9	5	4	14
ENSG00000166128	0	1	1	0	0	0	0	0	0	0	1	0	0	0	0	0	0	0	1	1	0	0	0	5	5	0	18
ENSG00000121406	1	1	0	0	-1	0	0	0	0	0	0	1	0	0	0	0	0	0	0	1	0	1	0	6	5	1	17
ENSG00000206596	0	0	0	-1	0	0	0	0	0	1	-1	1	1	0	0	0	0	0	1	0	0	0	1	7	5	2	16
ENSG00000241878	1	1	0	0	0	0	1	0	0	0	1	0	0	0	0	0	-1	0	0	1	0	0	0	6	5	1	17
ENSG00000135040	0	1	0	0	1	0	1	0	0	0	0	0	-1	0	0	0	0	0	0	1	0	1	0	6	5	1	17
ENSG00000131747	-1	0	-1	0	1	0	-1	0	0	1	1	0	0	0	0	-1	1	0	-1	1	0	0	0	10	5	5	13
ENSG00000135046	1	-1	0	0	1	0	1	-1	-1	0	1	-1	0	0	0	0	0	1	-1	0	0	0	-1	11	5	6	12
ENSG00000146094	0	1	0	-1	1	0	1	0	0	0	0	1	0	0	-1	0	0	0	0	-1	0	1	0	8	5	3	15
ENSG00000197943	0	0	0	0	0	0	0	0	0	0	1	1	1	0	0	0	0	0	1	1	0	0	0	5	5	0	18
ENSG00000111802	0	0	1	0	1	0	0	0	0	0	1	1	0	0	0	0	0	0	-1	1	0	0	-1	7	5	2	16
ENSG00000152700	1	1	0	0	1	-1	-1	0	0	0	1	0	0	0	0	0	0	0	1	0	0	0	0	7	5	2	16
ENSG00000260404	1	0	0	0	-1	0	1	0	0	0	0	1	-1	0	0	0	0	0	1	1	0	0	0	7	5	2	16
ENSG00000123908	0	1	0	0	-1	0	1	0	0	-1	1	0	-1	0	0	0	1	0	0	-1	0	1	0	9	5	4	14
ENSG00000207389	0	0	0	-1	0	0	0	0	0	1	-1	1	1	0	0	0	0	0	1	0	0	0	1	7	5	2	16
ENSG00000081041	1	0	1	0	0	0	1	0	0	0	-1	0	0	0	0	0	0	1	1	0	0	0	-1	7	5	2	16
ENSG00000206418	0	0	1	0	-1	0	0	0	0	0	0	0	0	0	0	0	1	0	1	1	0	0	1	6	5	1	17
ENSG00000078795	1	1	0	0	-1	0	1	0	0	0	0	1	0	0	0	0	0	0	1	0	0	0	0	6	5	1	17
ENSG00000086827	1	0	0	0	1	0	1	0	0	0	1	0	0	0	0	0	0	0	0	1	0	0	0	5	5	0	18
ENSG00000196976	0	0	0	0	1	0	0	1	1	1	0	0	1	0	0	0	0	0	-1	0	0	0	0	6	5	1	17
ENSG00000052749	0	1	0	0	1	-1	1	0	0	0	1	0	0	0	0	0	-1	0	0	-1	0	1	0	8	5	3	15
ENSG00000152518	0	-1	1	0	-1	0	-1	0	0	-1	0	-1	1	0	0	0	0	0	1	1	0	1	0	10	5	5	13
ENSG00000114933	0	1	0	0	-1	0	1	0	0	-1	0	1	0	0	0	0	0	0	1	1	0	0	0	7	5	2	16
ENSG00000160326	0	1	1	0	0	0	1	0	0	0	0	-1	-1	0	0	0	0	1	-1	-1	0	0	1	9	5	4	14
ENSG00000167670	-1	0	-1	0	1	0	0	1	-1	1	0	0	-1	0	0	0	1	0	0	1	0	0	0	9	5	4	14
ENSG00000122591	-1	1	0	0	0	0	-1	1	1	0	1	0	0	0	-1	0	0	0	1	-1	0	0	0	9	5	4	14
ENSG00000048405	0	1	1	0	-1	0	1	0	0	0	0	0	-1	0	0	0	0	0	1	-1	0	1	0	8	5	3	15
ENSG00000272140	0	0	0	0	0	0	1	1	0	0	0	1	0	0	0	0	0	0	1	1	0	0	0	5	5	0	18
ENSG00000265972	0	-1	1	0	-1	0	1	1	0	0	0	-1	0	0	1	0	0	1	0	0	0	-1	0	9	5	4	14
ENSG00000138592	1	0	0	0	-1	-1	1	0	0	0	-1	1	0	0	0	0	0	0	1	1	0	0	0	8	5	3	15
ENSG00000182963	-1	1	0	1	0	0	1	0	0	0	1	-1	0	0	0	0	1	0	-1	-1	0	0	0	9	5	4	14
ENSG00000197256	-1	-1	-1	0	1	1	0	1	0	0	1	-1	0	0	1	-1	0	0	0	-1	0	-1	0	12	5	7	11
ENSG00000169612	0	1	0	0	0	0	1	0	0	0	1	-1	0	0	0	0	0	0	0	1	0	1	0	6	5	1	17
ENSG00000267041	0	0	0	0	0	0	1	0	0	0	0	1	0	0	0	0	1	0	1	-1	0	1	0	6	5	1	17
ENSG00000198133	0	0	1	0	-1	0	0	-1	-1	0	0	0	0	0	1	0	1	0	1	1	0	-1	0	9	5	4	14
ENSG00000241360	0	1	-1	0	1	0	-1	0	1	0	0	0	1	0	0	0	1	0	0	-1	0	0	0	8	5	3	15
ENSG00000180817	0	0	0	0	1	0	0	0	0	0	1	0	1	0	0	0	0	0	0	1	0	0	1	5	5	0	18
ENSG00000103365	0	0	0	0	-1	1	0	1	1	0	1	0	0	0	0	0	1	0	-1	-1	0	0	0	8	5	3	15
ENSG00000275719	1	0	0	0	1	-1	1	0	1	0	0	-1	1	0	0	0	0	0	-1	-1	0	0	0	9	5	4	14
ENSG00000138670	0	0	1	0	-1	0	1	1	0	-1	0	0	0	0	0	0	0	1	0	-1	0	1	0	8	5	3	15
ENSG00000164543	0	-1	1	0	0	0	0	1	0	0	1	-1	-1	0	0	0	0	0	-1	0	0	1	1	9	5	4	14
ENSG00000116991	0	0	0	0	0	0	0	1	1	-1	0	1	-1	0	0	0	0	0	1	1	0	0	0	7	5	2	16
ENSG00000113811	1	1	0	0	1	0	0	0	0	0	0	-1	0	0	0	0	1	0	0	1	0	0	0	6	5	1	17
ENSG00000226803	1	1	0	0	-1	0	0	0	0	0	0	1	0	0	0	0	0	0	1	1	0	0	0	6	5	1	17
ENSG00000059758	1	1	0	0	0	0	0	0	0	0	0	0	-1	0	0	0	0	0	1	0	0	1	1	6	5	1	17
ENSG00000155366	0	0	0	0	1	1	1	0	0	0	1	-1	0	0	0	1	0	0	-1	-1	0	0	0	8	5	3	15
ENSG00000160298	0	1	-1	0	1	0	-1	1	0	1	0	0	0	0	0	0	1	0	-1	-1	0	0	0	9	5	4	14
ENSG00000198301	1	1	0	0	0	0	1	0	0	0	0	0	0	0	0	0	0	0	1	1	0	0	0	5	5	0	18
ENSG00000135250	0	0	0	0	-1	1	0	0	0	0	1	0	-1	0	0	1	0	0	1	1	0	0	0	7	5	2	16
ENSG00000135253	0	0	0	0	1	-1	0	0	0	0	1	1	1	0	0	0	0	1	0	-1	0	0	0	7	5	2	16
ENSG00000081721	0	1	0	0	1	-1	1	0	0	0	1	0	0	0	0	0	-1	0	-1	1	0	0	0	8	5	3	15
ENSG00000173486	1	1	0	0	1	0	-1	0	0	0	-1	-1	1	0	0	0	0	0	-1	1	0	0	0	9	5	4	14
ENSG00000215895	1	1	0	0	1	0	-1	-1	0	0	-1	-1	1	0	0	0	-1	0	0	1	0	0	0	10	5	5	13
ENSG00000116815	0	1	1	0	1	0	0	-1	0	0	0	0	-1	0	-1	0	0	0	-1	1	0	1	0	9	5	4	14
ENSG00000140259	0	0	0	0	1	0	0	1	0	0	0	0	0	0	0	0	1	0	0	1	0	1	0	5	5	0	18
ENSG00000166900	0	0	0	0	-1	0	1	0	1	0	1	1	-1	0	0	0	1	0	0	0	0	0	0	7	5	2	16
ENSG00000134108	1	0	0	0	1	0	1	0	0	-1	1	0	-1	0	0	0	0	0	0	1	0	0	0	7	5	2	16
ENSG00000154719	0	1	0	0	1	0	0	-1	0	0	0	0	-1	0	0	0	1	0	0	1	0	1	0	7	5	2	16
ENSG00000175602	0	-1	0	0	1	1	0	0	1	0	1	-1	0	0	0	-1	0	0	0	0	0	1	0	8	5	3	15
ENSG00000113716	0	1	0	0	1	-1	1	0	0	0	1	0	0	0	0	0	0	0	0	0	0	1	0	6	5	1	17
ENSG00000168564	0	-1	0	0	-1	0	1	0	1	0	1	0	0	0	0	0	0	0	0	0	0	1	1	7	5	2	16
ENSG00000225492	0	0	1	0	1	0	0	-1	-1	0	1	0	1	0	0	0	0	0	0	0	0	0	1	7	5	2	16
ENSG00000156170	0	0	0	0	-1	1	1	0	0	0	-1	1	0	0	0	0	1	0	1	-1	0	0	0	8	5	3	15
ENSG00000105708	0	0	0	0	-1	0	1	0	0	0	0	1	0	0	0	0	0	0	1	1	0	1	0	6	5	1	17
ENSG00000075426	1	1	1	0	0	0	1	-1	0	-1	0	-1	-1	0	0	0	0	1	-1	0	0	0	0	10	5	5	13
ENSG00000152413	0	1	0	0	0	0	0	0	1	0	0	0	0	0	0	0	0	0	1	1	0	0	1	5	5	0	18
ENSG00000005483	0	1	0	0	-1	-1	1	0	0	0	0	1	0	0	0	-1	0	0	1	1	0	0	0	8	5	3	15
ENSG00000165259	0	1	0	0	0	0	0	0	0	0	1	1	0	0	0	0	1	0	1	0	0	0	0	5	5	0	18
ENSG00000206899	0	0	0	0	0	0	0	0	0	0	0	1	1	0	0	0	0	0	1	1	0	1	0	5	5	0	18
ENSG00000206562	1	0	0	0	0	-1	1	0	0	0	0	0	0	0	0	1	0	0	0	1	0	0	1	6	5	1	17
ENSG00000130024	1	1	0	0	-1	1	1	0	0	0	0	0	0	0	0	0	1	0	0	-1	0	0	0	7	5	2	16
ENSG00000141664	-1	1	1	0	-1	0	0	0	1	0	0	0	0	0	0	0	1	0	0	0	0	1	0	7	5	2	16
ENSG00000137941	1	1	0	0	1	0	1	0	0	0	0	0	0	0	0	0	0	0	0	1	0	0	0	5	5	0	18
ENSG00000264324	1	0	0	0	1	-1	1	0	0	0	-1	0	0	0	0	1	0	0	-1	1	-1	0	0	9	5	4	14
ENSG00000117461	0	-1	0	0	1	0	-1	0	0	0	0	1	0	0	0	0	1	0	1	1	0	0	0	7	5	2	16
ENSG00000235036	0	0	0	0	1	0	0	1	0	1	0	0	-1	0	0	0	1	0	0	1	0	0	0	6	5	1	17
ENSG00000109321	1	0	0	0	-1	0	1	0	0	0	1	1	0	0	0	0	0	1	0	0	0	0	0	6	5	1	17
ENSG00000259623	0	0	0	0	-1	0	1	0	0	0	1	1	0	0	0	0	0	0	-1	1	0	1	0	7	5	2	16
ENSG00000008324	0	0	0	0	1	-1	0	0	0	0	1	-1	1	0	0	0	0	0	-1	1	0	1	0	8	5	3	15
ENSG00000155096	0	1	0	0	1	0	1	0	1	0	0	0	0	0	0	0	0	0	-1	1	0	0	0	6	5	1	17
ENSG00000185201	0	0	1	0	1	0	1	-1	-1	0	1	-1	1	0	0	0	0	0	-1	-1	0	0	0	10	5	5	13
ENSG00000146112	0	1	0	0	1	0	1	0	-1	0	0	0	1	0	0	0	0	0	0	-1	0	1	0	7	5	2	16
ENSG00000274265	1	0	0	0	0	0	1	0	0	0	0	1	0	0	0	1	0	0	0	1	0	0	0	5	5	0	18
ENSG00000198818	0	0	0	0	1	0	1	-1	0	0	1	-1	0	0	0	0	0	0	0	1	0	1	0	7	5	2	16
ENSG00000198814	1	0	1	0	1	0	0	0	0	0	1	-1	0	0	0	0	0	1	-1	-1	0	0	-1	9	5	4	14
ENSG00000270024	1	0	0	0	-1	0	0	1	1	0	0	0	0	0	0	0	0	0	1	1	0	-1	0	7	5	2	16
ENSG00000262074	0	-1	0	0	1	0	0	0	0	0	0	1	1	0	0	0	0	0	1	1	0	0	0	6	5	1	17
ENSG00000151657	0	1	0	0	0	0	0	0	0	0	0	1	0	0	0	0	0	0	1	1	0	1	0	5	5	0	18
ENSG00000138286	-1	0	0	0	0	-1	0	1	1	1	0	1	-1	0	0	0	0	0	0	1	0	0	0	8	5	3	15
ENSG00000169184	0	-1	1	0	0	0	0	0	0	-1	1	0	0	0	0	0	0	0	1	0	0	1	1	7	5	2	16
ENSG00000125812	1	1	0	0	0	0	1	0	0	0	0	0	1	0	0	0	0	0	-1	-1	0	1	0	7	5	2	16
ENSG00000254634	0	1	0	0	-1	0	1	0	1	-1	0	1	0	0	0	0	1	0	0	-1	0	0	0	8	5	3	15
ENSG00000198954	0	1	0	0	1	0	0	1	0	0	0	0	0	0	1	0	0	0	-1	1	0	0	0	6	5	1	17
ENSG00000031698	1	1	0	0	1	-1	1	0	0	0	0	0	0	0	0	0	0	0	0	0	0	1	0	6	5	1	17
ENSG00000113240	0	0	0	0	-1	0	1	0	0	0	0	1	0	0	0	0	0	0	1	1	0	1	0	6	5	1	17
ENSG00000283050	1	0	0	0	-1	0	1	0	0	0	0	1	0	0	0	0	0	0	1	1	0	0	0	6	5	1	17
ENSG00000265185	0	-1	0	0	1	0	0	0	0	0	0	1	1	0	0	0	0	0	1	1	0	0	0	6	5	1	17
ENSG00000111790	0	1	0	0	0	0	1	1	0	0	0	0	0	0	0	0	0	0	1	0	0	1	0	5	5	0	18
ENSG00000167995	0	-1	0	0	1	1	-1	1	1	-1	0	0	0	0	0	1	0	0	-1	0	0	0	0	9	5	4	14
ENSG00000162733	0	1	0	0	1	1	1	0	0	0	0	0	0	0	0	0	0	0	1	0	0	0	0	5	5	0	18
ENSG00000153363	0	0	0	0	1	0	0	0	0	1	-1	1	0	0	0	0	0	0	1	1	0	0	0	6	5	1	17
ENSG00000162086	1	0	0	0	-1	0	1	1	0	0	0	-1	0	0	0	0	0	0	1	1	0	0	0	7	5	2	16
ENSG00000188163	-1	0	-1	0	1	-1	-1	1	1	0	1	1	0	0	0	-1	0	0	-1	0	-1	0	0	12	5	7	11
ENSG00000106346	0	0	0	0	0	0	1	0	0	0	0	1	0	0	0	0	0	0	1	1	0	1	0	5	5	0	18
ENSG00000282034	0	1	0	0	-1	0	1	0	1	-1	1	0	0	0	0	0	0	0	1	0	0	0	0	7	5	2	16
ENSG00000206652	0	0	0	-1	0	0	0	0	0	1	-1	1	1	0	0	0	0	0	1	0	0	0	1	7	5	2	16
ENSG00000059378	0	1	1	0	-1	0	1	-1	0	0	1	0	1	0	0	0	0	0	0	0	0	0	0	7	5	2	16
ENSG00000120784	0	1	0	0	0	0	1	0	0	0	0	0	1	0	0	0	0	0	1	0	0	1	0	5	5	0	18
ENSG00000128203	0	1	1	0	0	1	0	0	0	0	0	1	0	0	-1	0	0	0	0	1	0	0	0	6	5	1	17
ENSG00000120438	-1	1	0	0	1	-1	-1	0	0	0	1	0	0	0	0	1	0	0	-1	-1	0	1	0	10	5	5	13
ENSG00000175182	-1	1	0	0	-1	-1	1	0	1	0	1	1	0	0	0	0	0	0	0	-1	0	0	0	9	5	4	14
ENSG00000099139	0	0	0	0	0	0	1	1	1	0	0	1	0	0	0	0	0	0	1	0	0	0	0	5	5	0	18
ENSG00000145247	0	1	1	0	0	0	0	0	-1	0	1	0	1	0	0	0	0	0	0	1	0	0	0	6	5	1	17
ENSG00000145241	0	-1	0	0	0	0	1	0	0	0	0	1	-1	0	0	0	0	0	1	1	0	1	0	7	5	2	16
ENSG00000133731	1	1	0	0	1	0	1	0	0	0	0	0	-1	0	0	0	0	0	0	1	0	0	0	6	5	1	17
ENSG00000146576	0	0	0	0	-1	0	0	1	1	0	1	0	0	0	0	0	0	0	0	1	0	1	0	6	5	1	17
ENSG00000133193	1	0	0	0	1	-1	0	0	0	0	1	-1	0	0	0	0	0	0	-1	1	0	1	0	8	5	3	15
ENSG00000188985	-1	-1	-1	0	1	0	0	1	1	1	0	-1	0	0	0	0	1	0	-1	0	0	0	-1	11	5	6	12
ENSG00000174442	0	0	0	0	1	0	0	0	0	1	1	-1	0	0	0	0	1	0	-1	1	0	0	0	7	5	2	16
ENSG00000099968	0	-1	1	0	0	0	1	0	0	0	1	-1	0	0	0	0	0	0	1	0	0	0	1	7	5	2	16
ENSG00000197933	0	0	0	0	1	0	1	1	0	0	0	0	0	0	0	0	1	0	0	1	0	0	0	5	5	0	18
ENSG00000180530	1	1	1	0	-1	0	1	0	0	-1	-1	0	-1	0	0	0	0	0	-1	0	0	1	0	10	5	5	13
ENSG00000196214	0	0	1	0	0	0	1	0	0	0	1	-1	1	0	0	0	0	0	-1	0	0	1	0	7	5	2	16
ENSG00000186020	1	1	0	0	-1	0	1	0	0	0	0	1	0	0	0	0	0	0	1	0	0	0	0	6	5	1	17
ENSG00000100749	0	0	0	0	1	0	0	0	0	1	0	-1	0	0	0	0	1	0	1	1	0	0	0	6	5	1	17
ENSG00000167740	0	-1	-1	0	1	-1	0	1	1	0	-1	0	0	0	0	0	0	0	1	1	0	-1	0	10	5	5	13
ENSG00000166833	1	1	0	0	0	0	-1	0	0	-1	1	0	0	0	0	0	0	0	1	1	0	-1	0	8	5	3	15
ENSG00000279696	0	0	0	0	0	-1	1	0	0	0	0	1	1	0	0	0	1	0	0	1	0	0	0	6	5	1	17
ENSG00000204172	0	1	0	0	-1	0	1	0	0	0	0	1	0	0	0	0	0	0	1	1	0	0	0	6	5	1	17
ENSG00000048649	0	1	1	0	-1	0	1	0	0	0	0	1	0	0	0	0	0	0	1	0	0	0	0	6	5	1	17
ENSG00000198538	0	-1	0	0	0	0	1	0	1	0	0	1	0	0	0	0	0	0	0	1	0	1	0	6	5	1	17
ENSG00000138758	0	1	-1	0	1	1	0	0	-1	0	0	0	-1	0	0	0	0	0	0	1	0	0	1	8	5	3	15
ENSG00000258377	1	-1	0	0	1	0	0	0	0	0	0	-1	1	0	0	0	-1	0	-1	1	0	1	0	9	5	4	14
ENSG00000119900	1	0	1	0	-1	0	1	0	0	0	1	-1	0	0	0	0	0	0	1	0	0	0	0	7	5	2	16
ENSG00000184863	1	1	0	0	-1	0	0	0	0	-1	0	1	0	0	0	0	0	0	1	-1	0	1	0	8	5	3	15
ENSG00000156958	1	0	0	0	1	0	1	0	0	0	0	1	0	0	0	0	0	0	0	1	0	0	0	5	5	0	18
ENSG00000243927	0	0	0	0	1	0	-1	1	1	0	-1	-1	0	0	0	0	1	0	0	-1	0	0	1	9	5	4	14
ENSG00000206965	0	0	0	0	0	0	0	0	0	0	0	1	1	0	0	0	0	0	1	1	0	1	0	5	5	0	18
ENSG00000172650	1	1	0	0	-1	0	1	0	0	0	0	1	0	0	0	0	0	0	1	0	0	0	0	6	5	1	17
ENSG00000138658	0	0	0	0	0	0	0	0	-1	1	1	0	-1	0	0	0	1	0	1	1	0	0	0	7	5	2	16
ENSG00000188295	0	1	0	1	-1	0	1	0	0	0	0	0	0	0	0	0	0	1	0	0	0	1	0	6	5	1	17
ENSG00000108021	1	1	1	0	0	1	1	0	0	0	0	0	0	0	0	0	0	0	-1	-1	0	0	0	7	5	2	16
ENSG00000168894	1	1	0	0	1	0	-1	0	0	0	1	-1	0	0	0	0	0	0	-1	1	0	0	0	8	5	3	15
ENSG00000113163	0	1	0	0	-1	0	0	1	0	-1	0	1	0	0	0	0	0	0	1	1	0	0	0	7	5	2	16
ENSG00000008853	1	0	-1	0	-1	-1	0	0	0	0	-1	1	-1	0	0	1	0	0	1	-1	1	0	0	11	5	6	12
ENSG00000143621	0	0	0	0	1	0	-1	0	0	0	1	0	1	0	0	0	0	0	-1	1	0	1	0	7	5	2	16
ENSG00000143622	0	1	1	0	0	0	1	0	0	0	0	1	0	0	0	0	0	0	0	1	0	0	0	5	5	0	18
ENSG00000196632	0	1	0	0	0	0	0	0	0	1	0	1	0	0	0	1	0	0	1	0	0	0	0	5	5	0	18
ENSG00000128284	0	0	1	0	1	0	0	-1	-1	0	1	0	0	0	0	0	0	0	0	1	0	0	1	7	5	2	16
ENSG00000258102	1	1	0	0	0	0	1	1	0	0	1	0	0	0	0	0	0	0	0	0	0	0	0	5	5	0	18
ENSG00000133112	1	-1	-1	0	0	1	0	0	0	0	0	0	0	0	0	0	0	0	1	1	0	1	0	7	5	2	16
ENSG00000165195	1	1	0	0	-1	0	0	0	0	1	1	0	0	0	0	0	0	0	0	1	0	0	0	6	5	1	17
ENSG00000138443	0	1	0	0	0	-1	-1	-1	0	0	0	1	-1	0	1	1	0	0	0	1	0	0	0	9	5	4	14
ENSG00000104133	1	-1	0	0	-1	0	1	0	-1	0	0	1	-1	0	0	0	0	0	1	1	0	0	0	9	5	4	14
ENSG00000007341	1	-1	0	0	0	-1	1	0	0	0	0	1	0	0	0	0	0	0	1	1	0	0	0	7	5	2	16
ENSG00000123374	-1	0	0	0	1	0	-1	0	1	1	1	-1	0	0	0	0	1	0	-1	0	0	0	0	9	5	4	14
ENSG00000163359	0	0	0	0	1	1	0	-1	-1	0	1	-1	1	0	0	-1	0	0	1	0	0	0	0	9	5	4	14
ENSG00000162407	0	-1	1	0	-1	0	1	0	0	0	0	-1	-1	0	1	0	0	1	-1	0	0	1	0	10	5	5	13
ENSG00000130479	-1	0	0	0	1	0	1	0	0	0	1	0	0	0	0	0	0	0	0	1	0	1	0	6	5	1	17
ENSG00000081019	0	1	0	0	-1	0	1	0	0	0	0	1	0	0	0	0	0	0	0	1	0	1	0	6	5	1	17
ENSG00000188001	1	0	0	0	1	0	1	-1	-1	1	0	0	0	0	0	0	0	0	1	0	0	0	0	7	5	2	16
ENSG00000173230	1	-1	0	0	0	0	1	1	0	0	0	0	-1	0	0	0	0	0	1	1	0	0	0	7	5	2	16
ENSG00000100814	1	0	0	0	0	0	1	0	0	1	1	0	0	0	0	0	0	0	1	-1	0	0	0	6	5	1	17
ENSG00000089234	0	0	0	0	1	0	1	0	0	0	1	0	0	0	0	0	0	0	1	1	0	0	0	5	5	0	18
ENSG00000186871	-1	0	0	0	1	0	0	1	0	1	1	0	0	0	0	0	1	0	-1	0	0	0	0	7	5	2	16
ENSG00000168495	1	1	0	0	0	0	1	0	0	0	0	0	0	0	0	0	0	0	0	1	0	0	1	5	5	0	18
ENSG00000180229	0	1	0	0	-1	0	1	1	0	0	-1	0	-1	-1	0	0	1	0	1	-1	0	0	0	10	5	5	13
ENSG00000196083	0	1	0	0	-1	0	-1	0	0	0	1	1	0	0	0	0	0	0	0	1	0	0	1	7	5	2	16
ENSG00000159479	1	0	0	0	1	0	0	0	0	0	1	-1	0	0	1	0	0	0	-1	1	0	0	0	7	5	2	16
ENSG00000254835	1	1	0	0	0	-1	1	0	0	0	0	0	0	0	0	1	0	0	0	1	0	0	0	6	5	1	17
ENSG00000167625	0	1	0	0	1	0	1	0	0	0	0	0	-1	0	0	0	0	0	0	1	0	1	0	6	5	1	17
ENSG00000163251	1	-1	0	0	0	0	1	0	0	0	0	1	0	0	0	0	1	0	0	-1	0	1	0	7	5	2	16
ENSG00000042445	0	0	0	0	0	0	-1	1	1	0	1	0	0	0	0	0	0	0	1	1	0	0	0	6	5	1	17
ENSG00000112304	0	-1	0	0	1	-1	-1	0	0	0	0	1	0	0	0	1	0	0	0	1	1	0	0	8	5	3	15
ENSG00000150457	0	1	1	0	0	0	1	0	0	-1	0	0	0	0	0	0	0	0	1	0	0	0	1	6	5	1	17
ENSG00000054690	0	1	0	0	0	-1	1	1	1	0	1	0	0	0	0	0	0	0	0	0	0	-1	0	7	5	2	16
ENSG00000110436	0	0	1	1	0	0	0	0	0	0	0	1	0	0	0	0	1	0	1	0	0	0	0	5	5	0	18
ENSG00000197808	0	0	0	0	-1	0	1	0	0	0	0	1	1	0	0	0	0	0	1	0	0	1	0	6	5	1	17
ENSG00000151491	1	0	-1	0	0	0	1	1	1	0	0	0	-1	0	0	0	0	0	0	1	0	0	0	7	5	2	16
ENSG00000214900	0	0	1	0	-1	0	0	-1	-1	0	1	1	0	0	0	0	0	0	1	0	0	0	1	8	5	3	15
ENSG00000125657	0	0	1	0	1	0	0	0	0	0	1	1	0	0	0	0	0	0	0	0	0	0	1	5	5	0	18
ENSG00000187172	0	1	0	0	-1	0	1	0	0	0	0	1	0	0	0	0	0	0	1	1	0	0	0	6	5	1	17
ENSG00000119321	0	1	0	0	0	-1	0	0	0	-1	1	1	0	0	0	1	0	0	1	-1	0	0	0	8	5	3	15
ENSG00000107077	0	1	0	0	-1	0	1	0	0	0	0	1	-1	0	0	0	0	0	1	-1	0	1	0	8	5	3	15
ENSG00000121274	0	1	0	0	0	0	1	1	1	0	0	0	0	0	0	0	0	0	0	-1	0	1	0	6	5	1	17
ENSG00000269713	0	1	0	0	-1	0	1	0	0	0	0	1	0	0	0	0	0	0	1	-1	1	0	0	7	5	2	16
ENSG00000175213	0	0	0	0	0	0	1	0	0	0	1	1	0	0	0	0	0	0	0	1	0	1	0	5	5	0	18
ENSG00000142178	0	0	1	0	-1	0	1	0	0	-1	0	1	0	0	1	0	0	1	-1	-1	0	0	0	9	5	4	14
ENSG00000152939	0	1	0	0	0	0	1	0	0	0	-1	1	0	0	0	0	0	0	1	0	0	1	0	6	5	1	17
ENSG00000101745	1	1	1	0	-1	0	1	0	0	0	0	1	-1	0	0	0	0	0	0	-1	0	0	0	8	5	3	15
ENSG00000124688	1	0	0	0	1	0	1	0	0	0	1	0	0	0	0	0	0	0	1	0	0	0	0	5	5	0	18
ENSG00000015568	1	0	1	0	-1	0	1	0	0	0	0	0	0	0	0	0	0	0	0	1	0	1	0	6	5	1	17
ENSG00000127561	0	1	0	0	1	0	1	-1	0	1	1	0	0	0	-1	0	0	0	0	-1	0	0	0	8	5	3	15
ENSG00000278259	-1	0	0	0	0	-1	1	0	0	1	0	0	0	0	1	0	1	0	0	-1	0	0	1	8	5	3	15
ENSG00000166478	0	1	0	0	0	0	1	0	0	0	0	1	0	0	0	0	0	0	0	1	0	1	0	5	5	0	18
ENSG00000166471	1	1	0	0	0	0	-1	0	0	0	1	0	0	0	0	0	0	0	0	1	0	1	0	6	5	1	17
ENSG00000229212	1	1	0	0	0	1	0	1	1	0	0	0	0	0	-1	0	0	0	0	0	0	0	0	6	5	1	17
ENSG00000126214	-1	1	0	0	0	-1	1	1	1	0	1	-1	-1	0	0	0	0	0	-1	0	0	0	0	10	5	5	13
ENSG00000160223	0	0	0	0	-1	0	1	0	1	0	0	1	0	0	-1	0	0	0	0	1	0	0	1	7	5	2	16
ENSG00000146143	0	0	0	0	1	0	0	0	0	1	1	0	-1	0	0	0	1	0	0	1	0	0	0	6	5	1	17
ENSG00000182827	1	1	0	0	-1	-1	0	0	0	0	0	0	0	0	0	0	0	1	1	1	0	0	0	7	5	2	16
ENSG00000168769	0	1	0	0	-1	0	0	0	0	-1	0	1	0	0	0	0	0	0	1	1	0	1	0	7	5	2	16
ENSG00000139697	0	1	0	0	0	0	1	0	1	0	0	1	0	0	0	0	0	0	0	-1	0	1	0	6	5	1	17
ENSG00000109466	0	0	0	0	0	0	1	0	0	1	0	0	0	0	0	0	1	0	1	1	0	0	0	5	5	0	18
ENSG00000177169	1	0	1	0	-1	0	0	1	1	-1	0	0	0	0	-1	0	0	0	0	0	0	0	1	8	5	3	15
ENSG00000203875	0	-1	0	0	0	0	1	0	0	1	0	1	0	0	0	0	0	0	1	0	0	0	1	6	5	1	17
ENSG00000154822	0	1	0	0	-1	0	0	0	0	0	1	1	0	0	0	0	1	0	1	-1	0	0	0	7	5	2	16
ENSG00000104904	-1	0	0	0	1	0	-1	1	1	0	1	0	1	0	0	0	0	0	-1	-1	0	0	0	9	5	4	14
ENSG00000280385	0	1	0	0	-1	-1	0	-1	1	0	0	1	0	0	1	0	0	0	1	-1	0	0	0	9	5	4	14
ENSG00000168209	1	0	0	0	1	0	1	-1	0	0	-1	0	1	0	0	0	0	0	-1	-1	0	1	0	9	5	4	14
ENSG00000125845	1	-1	1	0	0	0	1	0	0	-1	0	1	0	0	0	0	0	0	0	0	0	0	1	7	5	2	16
ENSG00000171843	0	0	0	0	1	0	0	0	0	0	0	1	-1	0	0	0	0	0	1	1	0	1	0	6	5	1	17
ENSG00000204859	0	1	0	0	-1	0	1	0	0	0	0	1	0	0	0	0	0	0	1	-1	0	1	0	7	5	2	16
ENSG00000147421	1	1	0	0	-1	0	0	0	-1	0	1	1	-1	0	0	0	1	0	0	0	0	0	0	8	5	3	15
ENSG00000115839	1	1	0	0	0	0	1	0	0	0	0	0	0	0	0	0	0	0	1	1	0	0	0	5	5	0	18
ENSG00000100918	0	-1	0	0	1	0	0	0	0	0	1	1	0	0	0	-1	0	0	1	-1	0	0	1	8	5	3	15
ENSG00000150961	1	0	0	0	1	0	-1	0	0	0	1	0	0	0	0	0	0	0	1	1	0	0	0	6	5	1	17
ENSG00000149636	0	0	0	0	0	0	-1	1	0	1	1	-1	0	0	0	0	1	0	-1	1	0	0	0	8	5	3	15
ENSG00000188157	-1	0	1	0	1	0	0	0	1	0	0	0	0	0	0	0	0	0	0	1	0	0	1	6	5	1	17
ENSG00000102401	1	0	0	0	1	0	1	0	0	0	0	-1	0	0	0	1	0	0	-1	1	0	-1	0	8	5	3	15
ENSG00000126353	0	0	1	0	1	0	0	0	-1	0	0	0	0	0	-1	0	0	1	-1	1	0	0	1	8	5	3	15
ENSG00000165288	0	1	0	0	-1	0	0	0	0	0	-1	1	-1	0	0	0	1	0	1	1	0	0	0	8	5	3	15
ENSG00000165280	1	-1	0	0	1	0	-1	1	1	0	0	-1	-1	0	0	0	0	0	-1	1	0	0	0	10	5	5	13
ENSG00000183765	0	0	0	0	0	-1	-1	0	0	1	1	-1	0	0	0	0	1	0	1	1	0	0	0	8	5	3	15
ENSG00000155252	0	1	0	0	0	0	-1	1	0	0	1	0	-1	0	0	0	-1	0	-1	1	0	1	0	9	5	4	14
ENSG00000160679	1	-1	0	0	-1	0	1	1	0	0	1	0	0	0	0	0	0	0	0	1	0	0	0	7	5	2	16
ENSG00000178999	0	1	-1	0	1	0	-1	0	0	1	1	-1	0	0	0	0	0	0	-1	1	0	0	0	9	5	4	14
ENSG00000205659	0	0	0	0	1	0	0	0	0	0	1	0	0	0	0	0	1	0	0	1	0	1	0	5	5	0	18
ENSG00000206530	0	1	0	0	-1	-1	0	0	0	0	-1	1	0	0	0	0	1	0	1	0	0	1	0	8	5	3	15
ENSG00000081307	1	1	0	0	1	1	0	-1	0	0	0	0	0	0	0	0	0	0	0	1	0	0	0	6	5	1	17
ENSG00000257452	0	0	1	0	1	-1	0	0	0	0	0	0	0	0	0	1	0	0	1	1	0	0	0	6	5	1	17
ENSG00000273149	1	-1	-1	-1	0	1	0	0	0	0	-1	0	0	0	0	0	0	0	1	1	0	1	0	9	5	4	14
ENSG00000284368	0	-1	0	0	-1	0	0	1	1	0	0	1	0	0	0	0	0	0	1	1	0	0	0	7	5	2	16
ENSG00000070214	-1	-1	0	0	0	0	-1	1	1	0	0	-1	0	0	1	0	0	0	1	1	0	-1	-1	11	5	6	12
ENSG00000144674	1	1	1	0	0	0	1	0	0	0	0	0	-1	0	0	0	0	0	0	1	0	0	0	6	5	1	17
ENSG00000261423	1	0	0	0	0	0	1	0	0	0	0	1	0	0	0	0	0	0	1	0	0	1	0	5	5	0	18
ENSG00000163605	0	0	1	0	0	0	1	0	0	0	-1	0	0	0	0	0	1	0	1	1	0	0	0	6	5	1	17
ENSG00000260466	1	1	0	0	1	-1	1	-1	0	0	0	0	-1	0	0	0	0	0	0	1	0	0	0	8	5	3	15
ENSG00000206337	0	-1	1	0	1	0	0	0	0	0	1	1	0	0	0	0	0	0	0	1	0	0	0	6	5	1	17
ENSG00000054219	0	0	1	0	1	0	0	-1	0	1	0	1	0	0	-1	0	0	0	1	-1	0	0	0	8	5	3	15
ENSG00000143322	0	0	1	0	-1	0	0	0	0	-1	1	1	0	0	0	0	-1	1	1	0	0	0	0	8	5	3	15
ENSG00000166002	0	0	0	0	1	0	0	-1	0	0	1	0	0	0	1	0	1	0	-1	1	0	0	0	7	5	2	16
ENSG00000280145	0	0	0	0	1	0	-1	0	0	1	0	1	0	0	0	0	1	0	1	0	0	0	0	6	5	1	17
ENSG00000277089	0	0	1	1	1	-1	0	0	0	0	0	0	0	0	0	0	0	1	0	1	0	0	0	6	5	1	17
ENSG00000273768	0	0	0	-1	0	0	0	0	0	1	-1	1	1	0	0	0	0	0	1	0	0	0	1	7	5	2	16
ENSG00000138180	0	0	-1	0	1	0	0	0	0	1	1	-1	0	0	0	0	1	0	-1	1	0	0	0	8	5	3	15
ENSG00000147471	0	1	0	0	1	0	-1	0	0	0	0	0	1	0	0	1	0	0	0	1	0	0	0	6	5	1	17
ENSG00000196993	0	1	0	0	-1	1	1	0	0	-1	0	1	0	0	0	0	0	0	1	-1	0	0	0	8	5	3	15
ENSG00000197020	0	0	0	0	0	0	1	0	0	0	0	1	0	0	-1	0	1	0	0	1	0	1	0	6	5	1	17
ENSG00000156928	1	-1	0	0	1	1	-1	0	0	0	1	0	0	0	0	0	0	0	-1	0	-1	1	0	9	5	4	14
ENSG00000168282	1	-1	0	0	1	0	-1	0	0	0	0	-1	1	0	0	0	-1	0	-1	1	0	1	0	10	5	5	13
ENSG00000184716	1	0	0	0	-1	1	0	0	0	0	0	0	0	0	0	1	0	0	0	1	0	0	1	6	5	1	17
ENSG00000118655	0	0	0	0	1	0	0	0	0	1	1	-1	0	0	0	0	1	0	-1	0	0	1	0	7	5	2	16
ENSG00000253174	-1	0	-1	0	1	-1	0	0	0	1	0	0	0	0	1	0	1	0	0	1	0	0	0	8	5	3	15
ENSG00000254681	0	1	0	0	-1	0	1	1	1	0	1	0	0	0	0	0	0	0	0	-1	0	0	0	7	5	2	16
ENSG00000206932	0	0	0	0	0	0	0	0	0	0	0	1	1	0	0	0	0	0	1	1	0	1	0	5	5	0	18
ENSG00000026508	0	0	0	0	1	1	1	0	0	0	1	0	0	0	0	-1	0	0	1	0	0	0	0	6	5	1	17
ENSG00000134245	1	-1	0	0	0	0	0	0	0	0	0	1	0	0	0	1	0	0	1	0	0	1	0	6	5	1	17
ENSG00000196544	0	0	0	0	1	-1	0	1	1	0	0	0	0	0	0	1	0	0	0	1	0	0	0	6	5	1	17
ENSG00000153113	1	1	0	0	0	1	1	0	-1	0	-1	0	0	0	0	0	0	0	0	1	0	0	0	7	5	2	16
ENSG00000173821	0	0	1	0	0	0	1	1	0	0	0	0	0	0	0	0	0	0	1	1	0	0	0	5	5	0	18
ENSG00000011198	0	1	0	0	1	0	0	0	0	0	0	1	0	0	0	0	0	0	0	1	0	1	0	5	5	0	18
ENSG00000122884	0	1	0	0	1	0	-1	0	1	0	0	0	0	0	0	0	0	0	1	1	0	0	0	6	5	1	17
ENSG00000158691	0	1	1	0	0	0	1	-1	-1	0	0	0	0	0	1	0	0	0	0	1	0	0	0	7	5	2	16
ENSG00000128564	0	0	1	1	0	0	1	0	0	0	1	0	0	0	0	0	0	0	0	0	0	1	0	5	5	0	18
ENSG00000090061	0	-1	1	0	1	0	0	0	0	-1	1	1	0	0	0	0	0	0	0	1	0	0	0	7	5	2	16
ENSG00000109079	0	1	0	0	1	0	1	0	0	0	1	-1	-1	0	0	0	0	0	0	1	0	0	0	7	5	2	16
ENSG00000038382	0	1	0	0	-1	1	1	-1	0	-1	1	0	-1	0	0	-1	0	0	1	-1	0	0	0	11	5	6	12
ENSG00000137312	0	0	1	0	1	0	1	-1	-1	0	1	-1	0	0	0	0	-1	0	-1	1	0	0	0	10	5	5	13
ENSG00000137310	-1	0	-1	0	1	0	0	1	0	1	0	-1	0	0	0	0	1	0	-1	1	0	-1	0	10	5	5	13
ENSG00000141076	0	1	0	0	1	0	1	0	0	0	1	0	0	0	0	0	0	0	-1	-1	0	1	0	7	5	2	16
ENSG00000197961	0	1	0	0	-1	0	1	0	0	0	0	1	1	0	0	0	0	0	-1	-1	0	1	0	8	5	3	15
ENSG00000146859	0	0	1	0	1	0	1	0	0	0	1	-1	0	0	0	-1	0	0	0	1	-1	0	0	8	5	3	15
ENSG00000267199	0	1	0	0	0	-1	1	0	0	0	1	1	0	0	0	1	0	0	0	0	-1	0	0	7	5	2	16
ENSG00000102384	-1	1	0	0	1	0	-1	0	0	1	1	0	-1	0	0	0	1	0	-1	0	0	0	-1	10	5	5	13
ENSG00000102524	0	0	1	0	1	0	0	-1	-1	0	0	1	0	0	0	0	0	0	1	1	0	0	0	7	5	2	16
ENSG00000109519	0	1	0	0	1	1	0	-1	0	0	1	0	0	0	0	0	0	0	-1	-1	0	1	0	8	5	3	15
ENSG00000148154	0	0	1	0	0	0	1	1	1	0	0	0	0	0	0	0	0	1	-1	-1	0	0	0	7	5	2	16
ENSG00000164211	1	1	1	0	1	0	-1	0	0	0	0	0	0	0	0	0	0	0	-1	1	0	0	0	7	5	2	16
ENSG00000204954	1	0	0	0	1	-1	0	0	0	0	0	1	0	0	0	0	0	0	1	1	0	0	0	6	5	1	17
ENSG00000124659	0	0	0	0	0	0	1	0	0	0	1	0	1	0	0	0	-1	0	0	1	0	1	0	6	5	1	17
ENSG00000280721	1	1	-1	0	1	1	0	-1	0	0	1	-1	0	0	0	0	0	0	0	0	0	0	0	8	5	3	15
ENSG00000278599	0	1	0	0	0	0	1	0	0	-1	0	1	-1	0	0	0	0	0	0	1	0	0	1	7	5	2	16
ENSG00000272851	1	0	0	0	0	-1	0	0	1	0	1	0	0	0	0	1	0	0	0	0	0	1	0	6	5	1	17
ENSG00000155304	1	1	1	0	0	0	0	0	0	0	0	-1	0	0	0	0	0	0	0	1	0	0	1	6	5	1	17
ENSG00000134548	1	0	0	0	0	0	1	0	0	0	1	1	0	0	0	0	0	0	1	0	0	0	0	5	5	0	18
ENSG00000162734	-1	1	0	0	1	0	1	0	1	0	1	-1	0	0	0	0	0	0	-1	-1	0	0	0	9	5	4	14
ENSG00000264235	0	0	0	0	1	-1	1	0	0	0	-1	-1	1	0	0	0	0	0	0	1	0	1	0	8	5	3	15
ENSG00000144736	0	-1	0	0	1	0	0	0	0	0	1	0	0	0	0	0	1	0	0	1	0	1	0	6	5	1	17
ENSG00000224914	0	0	0	0	0	0	1	1	1	0	0	1	0	0	0	0	0	0	1	-1	0	0	0	6	5	1	17
ENSG00000232133	0	0	1	0	1	1	0	0	-1	-1	0	0	0	0	0	1	0	0	0	1	0	0	0	7	5	2	16
ENSG00000270629	0	1	0	0	-1	0	1	0	0	-1	0	1	0	0	0	0	0	0	1	0	1	0	0	7	5	2	16
ENSG00000086065	0	0	1	0	1	0	-1	0	0	0	1	0	0	0	0	0	0	0	1	1	0	0	0	6	5	1	17
ENSG00000111981	1	0	0	0	0	0	1	0	0	0	0	1	0	0	0	0	0	0	-1	1	0	1	0	6	5	1	17
ENSG00000169402	1	0	0	0	1	-1	0	0	0	0	1	1	0	0	0	0	0	0	1	0	0	0	0	6	5	1	17
ENSG00000169403	0	0	1	-1	1	0	1	0	0	0	1	0	0	0	0	0	0	0	1	-1	0	0	-1	8	5	3	15
ENSG00000065135	0	1	0	0	1	0	0	0	0	0	1	1	0	0	0	0	0	0	0	1	0	0	0	5	5	0	18
ENSG00000162695	1	1	0	0	0	0	-1	0	0	0	-1	0	0	0	0	0	0	0	1	1	0	1	0	7	5	2	16
ENSG00000184792	0	0	-1	0	0	-1	1	-1	0	0	1	1	0	0	0	0	1	0	0	0	0	0	1	8	5	3	15
ENSG00000187260	1	0	1	0	0	0	0	0	0	0	0	0	0	0	0	1	0	0	-1	1	0	0	1	6	5	1	17
ENSG00000119523	1	0	0	0	1	0	0	0	0	0	1	0	0	0	0	0	0	0	0	1	0	1	0	5	5	0	18
ENSG00000186130	1	0	0	0	0	0	1	0	0	0	0	0	0	0	0	0	0	0	1	1	0	1	0	5	5	0	18
ENSG00000121903	1	0	0	0	0	0	1	0	-1	0	0	1	0	0	0	0	0	0	1	1	0	0	0	6	5	1	17
ENSG00000171621	0	0	0	0	1	0	1	0	0	0	1	0	0	0	0	0	0	0	-1	0	0	1	1	6	5	1	17
ENSG00000277632	0	0	1	1	1	0	0	0	0	0	0	0	0	0	0	0	0	1	0	1	0	0	0	5	5	0	18
ENSG00000055208	1	1	0	0	-1	0	1	-1	0	0	0	0	-1	0	0	0	0	0	1	1	0	0	0	8	5	3	15
ENSG00000101457	0	1	0	0	1	0	0	0	0	0	1	-1	0	0	0	0	0	0	0	1	0	1	0	6	5	1	17
ENSG00000153976	0	1	0	0	0	0	1	0	1	1	0	-1	0	0	0	0	0	0	0	0	0	0	1	6	5	1	17
ENSG00000137807	0	0	-1	1	1	0	0	0	0	1	1	-1	0	0	1	0	0	0	-1	-1	0	0	0	9	5	4	14
ENSG00000140386	0	1	0	0	0	0	1	0	0	0	0	1	-1	0	0	0	1	0	1	-1	0	0	0	7	5	2	16
ENSG00000150401	0	1	0	0	-1	0	1	1	1	0	0	1	-1	0	0	0	0	0	0	-1	0	0	0	8	5	3	15
ENSG00000156802	-1	-1	-1	0	1	0	0	0	0	1	1	0	-1	0	0	-1	1	0	-1	0	0	1	0	11	5	6	12
ENSG00000142528	0	0	0	0	0	0	1	0	0	0	1	1	0	0	0	0	1	0	1	-1	0	0	0	6	5	1	17
ENSG00000165949	0	0	1	0	1	0	0	0	0	0	1	0	1	0	0	0	0	0	1	0	0	0	0	5	5	0	18
ENSG00000162063	-1	0	-1	0	1	0	-1	1	1	1	0	-1	0	0	0	0	0	0	-1	-1	0	1	0	11	5	6	12
ENSG00000255524	0	1	0	0	-1	0	1	0	0	-1	0	1	0	0	0	0	0	0	1	-1	0	1	0	8	5	3	15
ENSG00000278996	0	0	0	0	0	-1	0	0	-1	0	0	1	0	0	0	0	0	0	1	1	1	1	0	7	5	2	16
ENSG00000277462	0	0	0	0	0	0	0	0	0	1	1	1	0	0	0	0	0	0	-1	1	0	1	0	6	5	1	17
ENSG00000180758	-1	1	1	0	1	0	1	-1	-1	0	0	0	0	0	0	0	0	0	0	0	0	0	1	8	5	3	15
ENSG00000259529	0	0	1	0	1	0	1	0	0	0	0	0	1	0	0	0	0	0	1	-1	0	0	0	6	5	1	17
ENSG00000164296	0	0	0	0	1	0	1	1	0	0	0	-1	0	0	0	-1	0	0	1	1	0	0	0	7	5	2	16
ENSG00000196466	0	0	0	0	0	0	1	0	0	0	0	1	0	0	0	0	1	0	0	1	0	1	0	5	5	0	18
ENSG00000107290	1	1	0	0	-1	0	1	0	0	0	0	0	0	0	0	0	0	0	1	1	0	0	0	6	5	1	17
ENSG00000156639	1	1	0	0	1	0	0	0	0	-1	0	0	-1	0	0	0	-1	0	0	1	0	0	1	8	5	3	15
ENSG00000132003	0	1	0	0	1	0	1	0	0	-1	0	1	-1	0	-1	0	0	0	0	0	0	1	0	8	5	3	15
ENSG00000167173	0	1	0	0	1	0	1	0	1	-1	1	0	-1	0	0	0	0	0	-1	-1	0	0	0	9	5	4	14
ENSG00000281450	0	0	1	0	1	0	0	0	0	0	0	1	0	0	0	1	0	0	0	0	0	0	1	5	5	0	18
ENSG00000226049	0	1	1	0	0	0	1	0	0	0	0	0	-1	0	0	0	0	0	1	1	0	0	0	6	5	1	17
ENSG00000130396	1	-1	0	0	-1	-1	1	1	1	0	0	0	-1	0	0	0	1	0	0	-1	0	0	0	10	5	5	13
ENSG00000198156	0	1	0	0	-1	1	1	0	0	-1	0	1	0	0	0	0	0	0	1	-1	0	0	0	8	5	3	15
ENSG00000249859	0	1	0	0	1	0	0	-1	-1	0	1	1	0	0	0	0	-1	0	1	-1	0	0	0	9	5	4	14
ENSG00000002919	0	0	0	0	1	0	1	0	1	0	1	0	0	0	0	0	0	0	0	1	0	0	0	5	5	0	18
ENSG00000141337	1	0	0	0	1	1	-1	0	0	0	1	-1	0	0	0	1	0	0	0	-1	0	0	0	8	5	3	15
ENSG00000163162	0	1	0	0	0	0	0	0	0	0	0	1	0	0	0	0	0	0	1	1	0	1	0	5	5	0	18
ENSG00000076053	1	1	0	0	-1	0	1	0	0	0	-1	0	0	0	0	0	0	0	0	1	0	1	0	7	5	2	16
ENSG00000156384	0	0	0	0	0	0	0	0	0	1	1	0	0	0	0	0	1	0	-1	1	0	1	0	6	5	1	17
ENSG00000131323	0	1	0	0	0	0	1	0	0	0	1	0	-1	0	0	0	1	0	1	-1	0	0	0	7	5	2	16
ENSG00000111011	1	0	0	0	0	0	1	0	0	0	0	1	0	0	0	0	0	0	1	1	0	0	0	5	5	0	18
ENSG00000267534	0	1	0	0	1	0	1	-1	-1	0	0	-1	0	0	0	0	0	0	0	-1	0	1	1	9	5	4	14
ENSG00000011523	1	-1	0	0	-1	0	1	1	0	0	0	1	0	0	0	0	0	0	1	0	0	0	0	7	5	2	16
ENSG00000196787	0	-1	0	0	0	0	-1	1	1	1	0	-1	0	0	0	0	0	0	-1	1	0	1	0	9	5	4	14
ENSG00000008710	1	1	0	0	-1	0	1	1	1	0	0	0	0	0	0	0	0	0	-1	-1	0	0	0	8	5	3	15
ENSG00000197780	0	1	0	0	1	0	1	0	0	0	-1	0	0	0	0	0	0	0	0	1	0	1	0	6	5	1	17
ENSG00000228318	0	0	1	0	1	-1	0	-1	-1	0	0	1	1	0	0	1	0	0	0	0	0	0	0	8	5	3	15
ENSG00000160563	0	1	0	0	1	0	0	0	0	0	1	0	0	0	0	0	0	0	0	1	0	1	0	5	5	0	18
ENSG00000167034	0	-1	0	0	-1	0	-1	1	1	0	1	0	1	0	0	0	0	0	0	0	0	1	0	8	5	3	15
ENSG00000123119	0	-1	0	0	1	-1	0	0	0	1	0	1	0	0	0	1	0	0	1	0	-1	0	0	8	5	3	15
ENSG00000206737	0	0	0	-1	0	0	0	0	0	1	-1	1	1	0	0	0	0	0	1	0	0	0	1	7	5	2	16
ENSG00000154734	-1	1	0	0	0	1	0	0	0	-1	-1	1	0	0	0	0	-1	0	1	0	0	1	0	9	5	4	14
ENSG00000147416	0	1	0	-1	1	0	0	1	0	0	1	0	0	0	1	0	0	0	0	0	0	0	0	6	5	1	17
ENSG00000146457	0	0	1	0	-1	0	0	0	0	0	0	0	0	0	0	0	0	1	1	1	0	1	0	6	5	1	17
ENSG00000064102	0	1	1	0	1	0	1	-1	0	0	0	0	-1	0	0	0	0	1	-1	-1	0	0	0	9	5	4	14
ENSG00000239665	0	0	-1	0	-1	1	0	0	1	0	-1	1	0	0	0	0	0	0	1	1	0	0	0	8	5	3	15
ENSG00000150938	1	-1	1	0	-1	1	1	0	0	0	0	0	-1	0	0	0	-1	0	1	0	0	0	0	9	5	4	14
ENSG00000003756	0	0	0	0	-1	0	1	1	0	0	0	0	-1	0	0	0	0	0	1	1	0	1	0	7	5	2	16
ENSG00000164105	0	-1	0	0	1	0	0	0	1	1	0	-1	0	0	0	0	1	0	0	-1	0	1	0	8	5	3	15
ENSG00000120158	0	0	0	0	1	0	1	0	0	0	1	1	-1	0	0	0	0	0	-1	-1	0	1	0	8	5	3	15
ENSG00000160685	1	1	0	0	0	0	1	-1	-1	-1	0	0	1	0	0	0	0	0	-1	-1	0	1	0	10	5	5	13
ENSG00000277918	0	0	0	-1	0	0	0	0	0	1	-1	1	1	0	0	0	0	0	1	0	0	0	1	7	5	2	16
ENSG00000049541	-1	0	0	0	1	0	0	0	0	1	1	0	0	0	0	0	1	0	-1	1	0	0	0	7	5	2	16
ENSG00000079156	1	0	0	0	0	0	1	0	0	0	1	1	0	0	0	0	1	0	0	0	0	0	0	5	5	0	18
ENSG00000132406	0	0	0	0	1	0	1	1	0	0	0	0	0	0	0	0	0	0	1	1	0	0	0	5	5	0	18
ENSG00000119844	1	0	0	0	0	0	1	0	0	0	0	1	0	0	0	0	0	0	0	1	0	1	0	5	5	0	18
ENSG00000206341	0	0	0	0	1	0	1	0	0	0	0	0	1	0	0	1	0	0	0	1	0	0	0	5	5	0	18
ENSG00000154305	1	1	1	0	0	0	0	1	0	0	0	0	0	0	0	0	0	0	0	1	0	0	0	5	5	0	18
ENSG00000095564	1	1	0	0	-1	0	1	0	0	0	0	0	0	0	0	0	0	0	1	1	0	0	0	6	5	1	17
ENSG00000141449	-1	0	0	0	0	0	-1	0	0	0	1	1	0	0	0	0	1	0	1	1	0	0	0	7	5	2	16
ENSG00000272556	1	0	0	0	-1	0	1	0	0	0	0	1	0	0	0	0	0	0	1	1	0	0	0	6	5	1	17
ENSG00000122335	0	0	0	0	0	0	1	0	0	0	0	1	0	0	1	0	1	0	0	0	0	1	0	5	5	0	18
ENSG00000128881	0	1	0	0	-1	0	0	0	0	0	0	1	0	0	0	0	1	0	1	1	0	0	0	6	5	1	17
ENSG00000131941	0	1	0	0	-1	0	0	0	0	0	1	1	0	0	0	0	1	0	-1	-1	0	1	0	8	5	3	15
ENSG00000203804	0	0	0	0	0	1	1	0	0	0	0	1	0	0	0	0	0	0	1	1	0	0	0	5	5	0	18
ENSG00000143493	0	-1	0	0	1	-1	0	1	1	0	0	0	-1	0	0	0	1	0	-1	1	0	0	0	9	5	4	14
ENSG00000143494	-1	0	0	0	1	0	-1	0	0	0	0	1	0	0	0	0	1	0	1	1	0	0	0	7	5	2	16
ENSG00000092841	-1	-1	0	0	1	1	0	0	1	0	1	-1	0	0	0	0	0	0	-1	1	-1	0	0	10	5	5	13
ENSG00000170145	0	-1	0	0	-1	1	0	1	1	0	0	1	0	0	0	0	1	0	-1	-1	0	0	0	9	5	4	14
ENSG00000177917	0	0	0	0	0	-1	0	1	1	1	-1	1	0	0	0	0	1	0	0	0	0	0	0	7	5	2	16
ENSG00000095739	0	-1	0	0	0	0	1	0	0	0	1	0	1	0	0	0	0	0	1	1	0	0	0	6	5	1	17
ENSG00000271218	1	-1	0	0	0	1	1	0	0	0	0	0	0	0	0	1	0	0	0	0	0	1	0	6	5	1	17
ENSG00000168010	0	1	0	0	-1	0	1	1	0	0	1	1	-1	0	0	0	0	0	0	-1	0	0	-1	9	5	4	14
ENSG00000130779	1	1	0	0	-1	0	1	0	0	-1	1	0	0	0	1	0	0	0	0	0	0	0	0	7	5	2	16
ENSG00000165724	0	0	0	0	1	0	0	1	1	0	0	-1	-1	0	0	0	1	0	-1	-1	0	1	0	9	5	4	14
ENSG00000189171	0	-1	0	1	0	0	-1	1	1	0	0	-1	1	0	0	0	0	0	0	1	0	0	0	8	5	3	15
ENSG00000185112	0	0	0	0	0	0	1	1	1	-1	1	0	0	0	0	0	0	0	0	-1	0	0	1	7	5	2	16
ENSG00000095139	1	1	0	0	1	0	-1	0	0	0	1	-1	0	0	0	0	0	0	0	1	0	0	0	7	5	2	16
ENSG00000100744	0	-1	0	0	1	0	0	1	1	0	0	-1	0	0	0	0	0	0	-1	1	0	1	0	8	5	3	15
ENSG00000206588	0	0	0	-1	0	0	0	0	0	1	-1	1	1	0	0	0	0	0	1	0	0	0	1	7	5	2	16
ENSG00000206585	0	0	0	-1	0	0	0	0	0	1	-1	1	1	0	0	0	0	0	1	0	0	0	1	7	5	2	16
ENSG00000177700	-1	-1	-1	0	1	1	-1	1	1	0	1	-1	0	0	0	0	0	0	-1	-1	0	0	0	12	5	7	11
ENSG00000066422	0	0	0	0	-1	-1	1	1	1	0	0	1	0	0	0	0	0	0	0	-1	0	1	0	8	5	3	15
ENSG00000166483	0	0	0	0	0	0	1	0	-1	0	1	-1	0	0	0	0	1	0	-1	1	0	1	0	8	5	3	15
ENSG00000115486	-1	0	0	0	0	1	-1	0	1	0	0	1	1	0	0	0	0	0	0	0	1	0	0	7	5	2	16
ENSG00000116903	1	0	0	0	-1	0	1	0	0	0	0	1	0	0	0	0	0	0	0	1	0	1	0	6	5	1	17
ENSG00000104154	0	0	1	0	-1	0	0	1	1	0	0	0	0	0	0	0	1	0	0	-1	0	0	1	7	5	2	16
ENSG00000276805	1	0	0	0	-1	0	1	0	0	0	0	1	0	0	0	0	0	0	1	1	0	0	0	6	5	1	17
ENSG00000122952	-1	0	-1	0	1	0	-1	0	-1	1	0	-1	0	0	1	0	1	0	-1	1	0	0	0	11	5	6	12
ENSG00000214837	1	0	0	0	-1	0	1	0	0	0	0	1	-1	0	0	0	0	0	1	1	0	0	0	7	5	2	16
ENSG00000145016	0	1	1	0	0	0	1	0	0	0	1	0	0	0	0	0	0	0	0	1	0	0	0	5	5	0	18
ENSG00000272055	0	0	0	0	0	0	0	0	0	0	0	1	1	0	0	0	0	0	1	1	0	1	0	5	5	0	18
ENSG00000156973	0	0	0	0	1	0	0	1	0	0	1	0	0	0	-1	0	1	0	-1	1	0	0	0	7	5	2	16
ENSG00000182831	1	0	0	0	-1	0	1	0	0	0	1	0	-1	0	0	0	0	0	1	-1	0	1	0	8	5	3	15
ENSG00000117525	0	0	-1	0	0	1	1	0	0	0	1	-1	0	0	0	0	-1	0	-1	0	0	1	1	9	5	4	14
ENSG00000163961	0	1	0	0	0	0	0	1	0	0	1	0	0	0	0	0	1	0	-1	-1	0	1	0	7	5	2	16
ENSG00000225855	0	1	-1	0	1	-1	-1	0	0	0	1	-1	0	0	0	1	1	0	-1	0	0	0	0	10	5	5	13
ENSG00000051108	1	1	0	0	1	0	0	0	0	0	0	0	1	0	0	0	0	0	0	1	0	-1	0	6	5	1	17
ENSG00000160336	0	0	0	0	-1	0	1	0	1	0	0	1	0	0	0	0	0	0	1	0	0	1	0	6	5	1	17
ENSG00000246203	1	0	0	0	0	0	1	0	0	0	0	1	0	0	0	0	0	0	1	1	0	0	0	5	5	0	18
ENSG00000177084	-1	0	-1	0	0	0	0	1	1	1	1	0	-1	0	0	0	1	0	0	-1	0	0	0	9	5	4	14
ENSG00000130821	0	1	0	0	0	0	1	1	1	-1	0	1	0	0	0	0	0	0	0	0	0	-1	0	7	5	2	16
ENSG00000121039	0	-1	0	0	1	0	0	0	1	0	-1	1	0	0	0	0	-1	0	0	1	0	1	0	8	5	3	15
ENSG00000144357	0	0	0	0	0	0	0	1	1	0	0	1	-1	0	0	0	0	0	1	1	0	0	0	6	5	1	17
ENSG00000180628	0	1	1	0	-1	0	-1	0	0	0	0	0	0	0	0	0	1	0	1	1	0	0	0	7	5	2	16
ENSG00000272150	0	1	0	0	-1	0	1	0	0	0	0	1	0	0	0	0	0	0	1	0	1	0	0	6	5	1	17
ENSG00000153922	1	1	1	0	-1	0	1	0	0	0	0	1	-1	0	0	0	0	0	0	0	0	0	0	7	5	2	16
ENSG00000169621	0	0	0	0	0	0	1	1	0	0	-1	1	0	0	-1	0	0	0	1	1	0	0	0	7	5	2	16
ENSG00000167842	1	0	0	0	0	-1	1	0	0	1	0	-1	0	0	0	0	1	0	0	1	0	0	0	7	5	2	16
ENSG00000178184	0	1	0	0	1	-1	0	0	0	0	0	1	0	0	0	0	1	0	0	0	0	-1	1	7	5	2	16
ENSG00000172575	0	1	0	0	0	-1	0	-1	-1	0	0	1	0	0	0	0	0	0	1	1	0	0	1	8	5	3	15
ENSG00000069667	0	1	0	0	0	0	1	0	0	-1	0	1	0	0	0	0	0	0	1	1	0	0	0	6	5	1	17
ENSG00000237037	0	-1	0	0	-1	0	0	1	1	0	0	1	0	0	0	1	0	0	0	0	0	0	1	7	5	2	16
ENSG00000110697	1	1	0	0	-1	0	-1	1	1	0	0	-1	0	0	-1	0	1	0	0	-1	0	0	0	10	5	5	13
ENSG00000171943	0	0	1	0	-1	0	-1	1	1	0	0	0	0	0	0	0	0	0	0	1	0	1	0	7	5	2	16
ENSG00000119729	1	1	0	0	-1	0	1	0	0	0	0	0	0	0	0	0	0	0	1	1	0	-1	0	7	5	2	16
ENSG00000151694	0	1	0	0	-1	1	1	0	0	0	0	1	-1	0	0	0	0	0	0	1	0	0	0	7	5	2	16
ENSG00000097096	0	1	0	0	0	0	1	0	0	0	0	1	0	0	0	0	0	0	0	-1	0	1	1	6	5	1	17
ENSG00000239305	1	-1	0	0	0	0	1	0	0	-1	0	1	0	0	0	0	0	0	0	0	0	1	1	7	5	2	16
ENSG00000107796	0	0	1	0	1	1	0	0	0	0	0	-1	0	0	0	0	0	0	1	-1	0	0	1	7	5	2	16
ENSG00000185015	1	1	0	0	-1	0	0	1	1	0	0	0	0	0	0	0	1	0	0	0	0	0	0	6	5	1	17
ENSG00000123353	0	0	0	0	1	1	0	1	0	0	1	-1	0	0	0	0	0	0	-1	1	0	0	0	7	5	2	16
ENSG00000143033	0	0	0	0	0	0	0	0	0	0	0	1	-1	0	0	0	1	0	1	1	0	1	0	6	5	1	17
ENSG00000122482	1	0	1	0	-1	0	1	0	0	0	0	0	-1	0	0	0	0	0	1	1	0	0	0	7	5	2	16
ENSG00000160285	-1	1	1	0	1	0	-1	0	0	0	1	0	-1	0	0	0	0	1	-1	-1	0	-1	0	11	5	6	12
ENSG00000173210	1	1	0	1	0	0	1	0	0	-1	1	0	0	0	0	0	-1	0	-1	0	0	0	0	8	5	3	15
ENSG00000166579	0	1	0	0	0	0	0	0	1	0	1	-1	-1	0	0	0	0	0	-1	1	0	1	0	8	5	3	15
ENSG00000142186	1	0	0	0	1	0	-1	0	0	0	1	-1	0	0	0	0	0	0	0	1	0	0	1	7	5	2	16
ENSG00000110330	1	1	0	0	0	0	1	0	0	0	1	-1	0	0	0	0	0	0	0	1	0	0	0	6	5	1	17
ENSG00000166562	1	1	0	0	1	0	0	0	0	0	-1	-1	0	0	-1	1	0	0	0	1	0	0	0	8	5	3	15
ENSG00000182326	0	-1	1	1	0	0	0	0	0	0	1	-1	1	0	0	0	0	0	0	0	0	0	1	7	5	2	16
ENSG00000071282	1	-1	0	0	1	0	1	0	0	1	1	0	-1	0	0	0	-1	0	-1	0	0	0	0	9	5	4	14
ENSG00000260285	0	0	0	0	0	1	0	0	0	0	0	1	0	0	0	0	-1	1	0	1	0	0	1	6	5	1	17
ENSG00000153234	0	0	1	0	-1	0	-1	0	0	0	-1	0	-1	0	0	0	1	1	1	0	0	1	0	9	5	4	14
ENSG00000101310	1	0	0	0	1	0	0	0	0	0	1	0	0	0	0	0	0	0	1	1	0	0	0	5	5	0	18
ENSG00000112658	0	0	0	0	1	0	1	0	1	0	1	-1	0	0	0	0	0	0	-1	-1	0	1	0	8	5	3	15
ENSG00000228327	1	0	0	0	-1	0	1	0	0	0	0	1	-1	0	0	0	0	0	1	1	0	0	0	7	5	2	16
ENSG00000119771	0	1	0	0	0	0	1	1	1	-1	0	0	-1	0	0	0	0	0	0	-1	0	0	1	8	5	3	15
ENSG00000179988	0	0	0	0	-1	-1	0	1	1	1	0	1	0	0	0	0	0	0	0	1	0	0	0	7	5	2	16
ENSG00000128692	1	1	0	0	1	0	0	0	0	0	0	0	0	0	0	0	0	0	-1	1	0	1	0	6	5	1	17
ENSG00000122692	0	0	1	0	1	0	0	0	0	0	1	0	0	0	0	0	0	0	0	1	1	0	0	5	5	0	18
ENSG00000120694	-1	1	0	0	1	-1	-1	0	0	0	0	0	1	0	0	0	1	0	-1	0	0	1	0	9	5	4	14
ENSG00000120690	1	-1	1	0	-1	0	1	0	0	0	0	1	0	0	0	0	0	0	1	-1	0	0	0	8	5	3	15
ENSG00000006453	0	1	0	0	1	1	0	-1	0	0	1	1	-1	0	0	0	0	0	0	0	0	0	0	7	5	2	16
ENSG00000108733	0	-1	0	0	1	0	0	0	0	0	0	0	1	0	0	0	0	0	1	1	0	1	0	6	5	1	17
ENSG00000146425	0	1	1	0	0	0	0	1	0	0	1	-1	0	0	0	0	0	0	-1	1	0	0	0	7	5	2	16
ENSG00000214021	0	0	0	0	-1	1	1	0	0	-1	0	1	0	0	0	0	0	0	1	0	0	1	0	7	5	2	16
ENSG00000144485	-1	0	0	0	0	0	-1	1	1	1	1	1	0	0	0	0	0	0	0	-1	0	-1	0	9	5	4	14
ENSG00000148688	0	0	0	0	1	0	0	-1	0	1	1	-1	0	0	0	0	1	0	-1	1	0	0	0	8	5	3	15
ENSG00000100350	0	-1	-1	0	1	0	1	1	1	0	-1	0	0	0	0	0	1	0	0	-1	0	-1	-1	11	5	6	12
ENSG00000110987	-1	1	0	0	-1	0	1	0	0	0	0	0	1	0	0	0	1	0	-1	-1	0	0	1	9	5	4	14
ENSG00000281691	1	0	0	0	-1	1	0	1	0	0	0	0	0	0	0	0	0	0	1	1	0	0	0	6	5	1	17
ENSG00000162032	0	-1	0	0	-1	-1	0	1	1	0	1	0	0	0	0	0	0	0	0	0	1	1	0	8	5	3	15
ENSG00000125629	1	1	0	0	1	0	0	0	0	0	0	0	0	0	0	0	0	0	0	1	0	1	0	5	5	0	18
ENSG00000003402	0	1	1	0	1	0	0	-1	-1	-1	1	0	0	0	0	0	0	0	0	1	0	0	0	8	5	3	15
ENSG00000003400	1	0	1	0	-1	0	0	0	0	0	0	1	0	0	0	0	0	0	1	1	0	0	0	6	5	1	17
ENSG00000057657	0	0	1	0	1	0	0	0	0	-1	0	1	0	0	-1	0	0	1	1	0	0	0	0	7	5	2	16
ENSG00000224531	1	1	0	0	0	0	1	-1	0	0	1	-1	0	0	0	0	1	0	-1	0	0	0	0	8	5	3	15
ENSG00000130695	0	0	0	0	0	0	0	1	1	1	1	0	0	0	0	0	1	0	-1	-1	0	0	-1	8	5	3	15
ENSG00000075975	1	0	0	0	1	-1	0	0	1	0	1	0	-1	0	0	0	0	0	-1	1	0	0	0	8	5	3	15
ENSG00000131871	1	1	1	0	1	0	0	0	0	0	0	-1	0	0	0	0	0	0	0	1	0	0	0	6	5	1	17
ENSG00000132780	-1	-1	0	0	1	0	-1	0	1	1	-1	1	0	0	0	0	1	0	-1	-1	0	0	0	11	5	6	12
ENSG00000100097	0	-1	-1	0	1	0	1	0	0	1	1	-1	1	0	0	0	0	0	-1	0	0	0	0	9	5	4	14
ENSG00000280441	0	0	0	0	0	-1	0	0	-1	0	0	1	0	0	0	0	0	0	1	1	1	1	0	7	5	2	16
ENSG00000205534	0	1	0	0	-1	0	1	0	1	-1	1	1	0	0	0	0	0	0	0	-1	0	0	0	8	5	3	15
ENSG00000225697	0	1	0	0	1	0	-1	1	1	0	1	0	0	0	0	0	0	0	0	-1	0	0	0	7	5	2	16
ENSG00000155660	1	1	0	0	1	0	-1	0	1	0	0	0	0	0	0	0	0	0	0	1	0	0	0	6	5	1	17
ENSG00000196110	0	1	0	0	-1	0	0	1	0	0	0	1	0	0	0	0	0	0	0	1	0	1	0	6	5	1	17
ENSG00000175352	0	1	0	0	0	0	-1	1	1	1	1	0	0	0	0	0	0	0	0	0	0	0	-1	7	5	2	16
ENSG00000160209	1	1	-1	0	1	0	-1	0	1	0	1	-1	0	0	0	0	0	0	-1	-1	0	0	0	10	5	5	13
ENSG00000274211	0	1	0	0	-1	0	0	0	1	0	1	0	0	0	0	0	1	0	-1	-1	0	1	0	8	5	3	15
ENSG00000236778	0	0	0	0	-1	-1	0	1	1	0	0	1	0	0	0	0	0	0	0	1	0	0	1	7	5	2	16
ENSG00000089123	1	0	0	0	0	0	1	0	0	0	0	1	-1	0	0	0	0	0	1	1	0	0	0	6	5	1	17
ENSG00000072786	0	1	0	0	-1	0	1	0	0	0	1	1	0	0	0	0	-1	0	0	1	0	0	0	7	5	2	16
ENSG00000275993	0	0	1	0	-1	0	1	0	0	-1	0	1	0	0	1	0	0	1	-1	-1	0	0	0	9	5	4	14
ENSG00000135164	1	1	0	0	-1	1	0	1	0	0	0	0	-1	0	0	0	0	0	0	1	0	0	0	7	5	2	16
ENSG00000108829	1	1	0	0	1	-1	0	0	0	0	1	-1	0	0	0	0	0	0	0	1	0	0	0	7	5	2	16
ENSG00000258521	1	0	0	0	0	1	0	0	0	0	0	0	0	0	0	1	0	0	0	1	0	0	1	5	5	0	18
ENSG00000020181	0	0	0	0	1	-1	1	0	0	0	1	-1	0	-1	0	1	0	0	0	1	0	0	0	8	5	3	15
ENSG00000100441	1	1	0	0	-1	-1	1	1	0	0	0	-1	0	0	0	0	0	0	0	1	0	0	0	8	5	3	15
ENSG00000150672	0	0	0	1	0	0	-1	0	0	0	0	1	0	0	1	0	0	0	1	1	0	0	0	6	5	1	17
ENSG00000072849	1	1	0	0	1	-1	0	0	0	0	0	0	0	0	0	0	0	0	1	1	0	0	0	6	5	1	17
ENSG00000143771	1	1	0	0	1	0	0	0	0	0	0	1	0	0	0	0	0	0	0	1	0	0	0	5	5	0	18
ENSG00000145354	1	1	0	0	1	0	-1	0	0	1	0	-1	0	0	0	0	0	0	0	1	0	0	0	7	5	2	16
ENSG00000247993	1	1	0	0	0	1	0	0	0	0	0	-1	0	0	0	1	0	0	0	0	0	1	0	6	5	1	17
ENSG00000158158	0	1	1	0	-1	0	0	1	1	0	0	1	0	0	0	0	0	0	0	-1	0	0	0	7	5	2	16
ENSG00000127423	0	0	0	0	1	-1	0	0	0	1	1	0	0	0	0	0	1	0	-1	0	0	1	0	7	5	2	16
ENSG00000154781	1	0	1	0	0	0	1	0	0	0	0	0	-1	0	0	0	0	0	1	1	0	0	0	6	5	1	17
ENSG00000005189	-1	-1	0	0	1	-1	1	0	0	1	0	1	0	0	0	0	0	0	0	1	0	0	0	8	5	3	15
ENSG00000214756	0	0	0	0	-1	0	0	1	0	0	0	1	1	0	0	1	0	0	0	0	0	0	1	6	5	1	17
ENSG00000274020	1	0	0	0	-1	0	1	0	0	0	0	1	0	0	0	1	0	0	0	1	0	0	0	6	5	1	17
ENSG00000264578	-1	1	0	0	0	-1	0	0	0	0	1	-1	0	0	1	0	0	0	1	1	0	-1	0	9	5	4	14
ENSG00000156253	0	0	0	0	1	0	1	1	1	0	0	-1	-1	0	0	0	0	0	0	1	0	0	0	7	5	2	16
ENSG00000102796	0	0	0	0	0	0	1	1	0	0	0	1	0	0	0	0	0	0	1	1	0	0	0	5	5	0	18
ENSG00000132010	0	0	0	0	0	-1	1	0	0	0	0	1	0	0	0	1	0	0	0	1	0	1	0	6	5	1	17
ENSG00000267680	0	0	0	0	-1	-1	1	0	0	0	0	0	0	0	0	1	0	0	0	1	1	1	0	7	5	2	16
ENSG00000121858	0	0	1	0	1	0	0	-1	-1	0	0	0	1	0	0	0	0	0	0	1	0	0	1	7	5	2	16
ENSG00000168806	0	0	0	0	0	0	1	1	1	0	0	0	0	0	0	0	0	0	-1	1	0	1	0	6	5	1	17
ENSG00000104689	0	1	0	0	-1	0	0	0	-1	0	0	1	1	0	1	0	0	0	1	-1	0	0	0	8	5	3	15
ENSG00000120899	0	-1	0	0	0	0	1	-1	-1	0	1	1	-1	0	0	0	-1	0	1	0	0	0	1	10	5	5	13
ENSG00000173848	-1	1	0	0	1	0	-1	0	0	0	0	1	0	0	0	0	0	0	0	1	0	1	0	7	5	2	16
ENSG00000163507	-1	0	0	0	1	0	0	0	-1	1	1	0	-1	0	0	0	1	0	0	1	0	0	0	8	5	3	15
ENSG00000265401	1	0	0	0	1	-1	-1	0	0	1	1	-1	0	0	0	0	0	0	-1	1	-1	0	0	10	5	5	13
ENSG00000086619	1	1	0	0	0	1	0	0	0	0	-1	1	0	0	0	0	0	0	0	1	0	0	0	6	5	1	17
ENSG00000099917	0	1	0	0	0	0	1	0	0	-1	1	0	0	0	0	0	0	0	0	1	0	0	1	6	5	1	17
ENSG00000151065	0	0	0	0	0	0	1	0	0	0	1	1	0	0	0	0	0	0	1	1	0	0	0	5	5	0	18
ENSG00000107249	1	1	0	1	0	0	1	0	0	0	0	0	-1	0	0	0	0	0	1	0	0	0	0	6	5	1	17
ENSG00000186908	1	0	1	0	-1	0	1	0	0	0	-1	1	-1	0	0	0	0	0	0	1	0	0	0	8	5	3	15
ENSG00000164855	1	0	0	0	-1	-1	1	0	0	-1	0	1	-1	0	-1	1	0	0	-1	-1	0	1	0	12	5	7	11
ENSG00000186017	1	1	0	0	-1	0	1	0	0	0	-1	1	0	0	0	0	1	0	0	-1	0	0	0	8	5	3	15
ENSG00000198042	0	1	0	0	0	-1	1	-1	0	0	0	0	1	0	1	0	0	0	0	-1	0	1	0	8	5	3	15
ENSG00000168062	0	0	1	0	0	0	0	0	0	0	1	0	1	0	0	0	1	0	0	0	0	0	1	5	5	0	18
ENSG00000167778	0	0	0	0	1	1	1	0	0	0	1	-1	-1	0	0	0	0	0	-1	1	0	0	0	8	5	3	15
ENSG00000167196	-1	1	0	0	1	0	-1	0	0	0	0	1	0	0	0	0	1	0	1	0	0	0	0	7	5	2	16
ENSG00000109111	0	0	0	0	1	0	1	0	0	0	-1	1	0	0	0	0	0	0	1	1	0	0	0	6	5	1	17
ENSG00000068976	0	0	0	0	-1	0	0	1	1	0	0	1	1	0	0	0	0	0	0	0	0	0	1	6	5	1	17
ENSG00000113739	1	1	0	0	0	0	1	-1	0	0	0	0	1	0	0	0	0	0	-1	1	0	0	0	7	5	2	16
ENSG00000023902	0	1	1	0	0	0	1	-1	0	0	1	-1	0	0	0	0	0	0	0	1	0	0	-1	8	5	3	15
ENSG00000214595	0	1	0	0	-1	1	1	0	0	0	0	0	0	0	-1	0	1	0	1	-1	0	0	0	8	5	3	15
ENSG00000269374	1	0	1	0	0	0	0	0	0	0	1	0	-1	0	0	0	0	1	0	1	0	0	0	6	5	1	17
ENSG00000057757	0	1	0	0	0	0	0	1	1	0	1	0	0	0	0	0	0	0	-1	-1	0	1	-1	8	5	3	15
ENSG00000225131	0	0	1	0	1	0	0	0	0	0	1	0	1	0	0	0	0	0	0	0	0	0	1	5	5	0	18
ENSG00000182393	0	0	1	0	0	0	0	0	0	0	1	0	1	0	0	0	0	0	1	1	0	0	0	5	5	0	18
ENSG00000104375	0	0	0	0	1	0	0	1	1	0	0	1	0	0	0	0	1	0	0	0	0	0	0	5	5	0	18
ENSG00000117751	0	0	0	0	1	0	1	0	0	0	1	0	-1	0	0	0	0	0	1	1	0	0	0	6	5	1	17
ENSG00000137413	0	1	0	0	0	0	0	1	1	0	0	1	0	0	0	0	0	0	0	1	0	0	0	5	5	0	18
ENSG00000131013	0	1	0	0	0	0	1	0	0	0	0	0	0	0	0	0	0	0	1	1	0	1	0	5	5	0	18
ENSG00000115641	0	1	0	1	1	0	1	-1	0	0	1	0	0	0	0	0	-1	0	-1	0	0	0	0	8	5	3	15
ENSG00000062194	0	1	1	0	0	0	1	0	0	0	0	0	0	0	0	0	0	0	1	1	0	0	0	5	5	0	18
ENSG00000107554	0	1	0	0	-1	0	0	1	0	0	1	-1	-1	0	0	0	-1	0	1	-1	0	1	-1	11	5	6	12
ENSG00000124067	0	0	0	0	1	0	1	1	1	0	0	0	0	0	0	0	0	0	0	1	0	0	0	5	5	0	18
ENSG00000197299	-1	0	0	1	1	0	0	0	-1	1	1	-1	0	0	0	0	1	0	-1	0	0	0	0	9	5	4	14
ENSG00000123595	0	0	0	0	1	0	1	0	0	0	1	-1	0	0	0	0	0	0	-1	1	0	1	0	7	5	2	16
ENSG00000108932	0	1	1	0	1	0	0	-1	-1	0	-1	0	1	0	0	0	0	0	1	-1	0	0	-1	10	5	5	13
ENSG00000206625	0	0	0	0	0	0	0	0	0	0	0	1	1	0	0	0	0	0	1	1	0	1	0	5	5	0	18
ENSG00000090266	1	0	0	0	1	-1	0	0	0	0	-1	-1	1	0	0	1	0	0	1	-1	0	0	0	9	5	4	14
ENSG00000144566	1	1	0	0	0	0	1	0	0	0	1	-1	0	0	0	0	0	0	0	1	0	0	0	6	5	1	17
ENSG00000066455	1	0	0	0	1	0	0	0	0	0	0	-1	0	0	0	0	0	0	1	1	0	0	1	6	5	1	17
ENSG00000099622	1	-1	0	0	-1	-1	1	1	1	0	-1	0	0	0	0	0	-1	0	0	-1	1	0	0	11	5	6	12
ENSG00000145779	0	1	0	0	0	0	1	0	0	0	1	0	-1	0	0	0	0	0	0	1	0	1	0	6	5	1	17
ENSG00000146872	0	0	1	0	-1	0	1	0	0	0	0	1	-1	0	0	0	0	0	1	1	0	0	0	7	5	2	16
ENSG00000134014	0	0	0	0	1	0	0	0	0	0	1	1	0	0	1	0	0	0	1	-1	0	0	0	6	5	1	17
ENSG00000180008	0	1	0	0	0	-1	1	0	0	0	0	0	0	0	0	0	1	0	1	1	0	0	0	6	5	1	17
ENSG00000109685	-1	1	-1	0	1	0	-1	0	0	1	0	-1	-1	0	0	0	1	0	1	-1	0	0	0	11	5	6	12
ENSG00000165181	0	1	0	0	0	1	0	0	1	-1	0	1	0	0	0	0	0	0	0	0	0	0	1	6	5	1	17
ENSG00000112763	1	0	1	0	-1	0	1	-1	-1	0	0	0	0	0	0	0	0	0	0	1	0	0	1	8	5	3	15
ENSG00000112182	1	1	0	0	-1	0	1	0	-1	0	1	0	0	0	0	0	0	0	1	-1	0	0	0	8	5	3	15
ENSG00000104812	-1	1	0	0	1	0	1	0	0	-1	0	0	1	0	0	0	-1	0	-1	1	0	0	0	9	5	4	14
ENSG00000248734	1	0	0	0	0	1	0	0	0	0	0	1	0	0	0	1	0	0	0	1	0	0	0	5	5	0	18
ENSG00000106415	-1	-1	0	0	1	0	-1	1	0	0	0	0	0	0	-1	0	0	0	1	1	0	1	0	9	5	4	14
ENSG00000179833	0	1	0	0	-1	0	1	0	0	-1	1	0	0	0	0	0	0	0	-1	-1	0	1	1	9	5	4	14
ENSG00000129028	1	0	0	0	0	0	1	0	0	0	0	-1	1	0	0	0	1	0	0	0	0	1	0	6	5	1	17
ENSG00000154099	0	0	1	0	0	0	1	0	0	0	0	1	0	0	0	0	0	0	0	1	0	-1	1	6	5	1	17
ENSG00000159110	0	0	0	0	1	0	1	1	0	0	0	-1	-1	0	0	0	1	0	0	1	0	0	0	7	5	2	16
ENSG00000170681	0	0	0	0	0	0	1	0	0	0	0	1	0	0	0	0	1	0	1	-1	0	0	1	6	5	1	17
ENSG00000132199	-1	1	0	0	1	-1	1	0	0	0	-1	1	0	0	0	-1	1	0	0	-1	0	0	0	10	5	5	13
ENSG00000188033	0	-1	0	0	0	0	1	0	0	0	0	1	0	0	0	0	0	0	1	1	0	1	0	6	5	1	17
ENSG00000172795	0	0	0	0	-1	1	0	0	0	0	1	1	0	0	0	0	1	0	0	0	0	1	0	6	5	1	17
ENSG00000173226	1	0	0	0	0	0	1	-1	-1	0	0	0	0	0	0	0	1	0	0	1	0	1	0	7	5	2	16
ENSG00000236107	1	0	0	0	0	1	1	0	0	0	0	0	0	0	0	1	0	0	1	0	0	0	0	5	5	0	18
ENSG00000089195	-1	1	0	0	1	0	1	0	0	0	1	0	0	0	0	0	0	0	0	-1	0	1	0	7	5	2	16
ENSG00000168488	1	1	0	0	0	0	1	0	0	-1	0	0	0	0	0	0	0	0	1	1	0	0	0	6	5	1	17
ENSG00000005238	0	1	0	0	1	0	1	-1	-1	-1	0	-1	1	0	0	0	0	0	-1	-1	0	1	0	11	5	6	12
ENSG00000250033	1	1	1	0	0	-1	0	0	0	0	-1	0	0	0	0	0	0	1	0	1	0	0	-1	8	5	3	15
ENSG00000164045	-1	0	-1	1	1	0	-1	0	0	1	0	0	0	0	0	0	1	0	-1	0	0	1	0	9	5	4	14
ENSG00000279541	1	1	0	0	0	1	1	0	0	-1	0	0	0	0	0	0	0	0	0	1	0	0	0	6	5	1	17
ENSG00000157227	0	-1	1	0	1	1	1	0	0	0	0	-1	1	0	0	0	-1	0	0	0	0	0	0	8	5	3	15
ENSG00000073331	1	0	0	0	1	-1	1	-1	-1	0	1	0	-1	0	0	0	0	0	0	1	0	0	0	9	5	4	14
ENSG00000109534	0	1	0	0	1	0	1	-1	0	0	1	0	0	0	0	0	0	0	-1	-1	0	1	0	8	5	3	15
ENSG00000109016	0	0	0	0	1	0	0	0	0	0	1	0	0	0	0	0	1	0	1	1	0	0	0	5	5	0	18
ENSG00000156860	1	0	0	0	0	0	1	0	1	-1	0	0	0	0	0	0	0	0	0	1	0	0	1	6	5	1	17
ENSG00000280206	1	0	0	0	1	0	0	0	0	0	1	-1	0	0	0	0	0	0	0	1	0	1	0	6	5	1	17
ENSG00000246922	0	1	0	0	-1	0	0	0	1	-1	0	1	0	0	0	0	0	0	1	0	0	-1	1	8	5	3	15
ENSG00000110400	-1	0	0	0	1	0	-1	1	1	0	0	0	0	0	-1	0	1	0	0	0	0	0	1	8	5	3	15
ENSG00000267002	1	0	0	0	-1	-1	0	0	0	0	-1	1	0	0	0	0	0	0	1	1	0	0	1	8	5	3	15
ENSG00000150995	0	1	0	0	-1	0	0	0	1	0	0	1	-1	0	0	0	0	1	0	1	0	0	0	7	5	2	16
ENSG00000197153	0	0	0	0	0	0	0	1	1	1	0	-1	1	0	0	0	0	0	-1	1	0	0	0	7	5	2	16
ENSG00000182481	-1	-1	0	0	1	0	-1	1	1	1	1	-1	0	0	0	0	0	0	-1	0	0	0	0	10	5	5	13
ENSG00000177150	0	1	0	0	1	0	1	-1	0	0	0	0	0	0	0	0	0	0	1	-1	0	1	0	7	5	2	16
ENSG00000270872	0	0	1	0	-1	0	0	1	1	0	0	0	0	0	0	0	0	0	0	1	0	1	0	6	5	1	17
ENSG00000118260	0	1	0	0	-1	1	1	0	0	0	0	0	0	0	0	0	0	0	1	1	0	0	0	6	5	1	17
ENSG00000118263	1	1	0	0	-1	0	1	-1	-1	0	1	0	0	0	0	0	-1	0	1	0	0	0	0	9	5	4	14
ENSG00000133401	0	1	0	0	0	1	0	0	0	0	0	1	0	0	0	0	0	0	1	1	0	0	0	5	5	0	18
ENSG00000172262	0	1	0	0	-1	0	1	0	0	0	0	1	1	0	0	0	0	0	0	-1	0	1	0	7	5	2	16
ENSG00000101773	0	1	0	0	1	0	1	-1	0	1	0	0	-1	0	0	0	1	0	0	0	0	0	0	7	5	2	16
ENSG00000238000	0	0	1	0	1	0	0	0	0	0	1	0	1	0	0	0	0	0	0	0	0	0	1	5	5	0	18
ENSG00000125952	1	1	1	0	0	0	0	0	0	0	1	0	0	0	0	0	0	0	-1	-1	0	1	0	7	5	2	16
ENSG00000010072	1	0	0	0	0	-1	1	0	0	0	0	1	0	0	0	0	0	0	-1	1	0	1	0	7	5	2	16
ENSG00000160785	0	0	0	0	1	0	-1	-1	1	0	1	0	0	0	0	0	0	0	0	1	0	0	1	7	5	2	16
ENSG00000133247	0	-1	0	0	0	0	1	1	0	0	1	0	0	0	0	0	1	0	-1	-1	0	0	1	8	5	3	15
ENSG00000135838	0	0	-1	-1	1	0	0	0	0	1	1	1	0	0	0	0	0	0	0	1	0	-1	-1	9	5	4	14
ENSG00000174718	0	1	1	0	-1	0	1	0	0	-1	1	0	0	0	0	0	0	0	-1	-1	0	1	0	9	5	4	14
ENSG00000134684	1	1	0	0	1	0	1	0	0	0	1	0	0	0	0	0	0	0	-1	0	0	0	0	6	5	1	17
ENSG00000135482	0	0	0	0	0	0	0	1	1	0	0	1	1	0	0	0	0	0	0	1	0	0	0	5	5	0	18
ENSG00000071189	1	0	0	0	-1	0	1	0	0	0	-1	1	-1	0	0	0	0	0	1	1	0	0	0	8	5	3	15
ENSG00000185621	1	1	0	0	-1	0	1	0	0	0	-1	1	0	0	0	0	0	0	1	-1	0	0	0	8	5	3	15
ENSG00000250746	1	1	0	0	1	0	-1	-1	0	0	-1	-1	1	0	0	0	-1	0	0	1	0	0	0	10	5	5	13
ENSG00000155876	0	0	0	0	1	0	0	1	0	0	1	-1	0	0	0	0	0	0	0	1	0	1	0	6	5	1	17
ENSG00000235016	0	0	0	0	-1	0	1	1	0	0	0	1	0	0	0	0	0	0	1	1	0	0	0	6	5	1	17
ENSG00000092203	1	0	0	0	1	-1	1	0	0	0	0	0	0	0	0	0	0	0	0	1	0	1	0	6	5	1	17
ENSG00000123130	0	1	1	0	1	0	1	0	-1	0	1	0	0	0	0	0	-1	0	0	-1	0	0	0	8	5	3	15
ENSG00000035928	1	-1	0	0	1	0	0	1	0	0	0	0	-1	0	0	0	1	0	0	1	0	0	0	7	5	2	16
ENSG00000165507	0	1	0	0	1	1	0	0	0	0	1	-1	0	0	0	0	-1	0	0	1	0	0	0	7	5	2	16
ENSG00000178397	0	1	0	0	0	0	1	1	1	0	1	-1	0	0	0	0	0	0	-1	-1	0	0	0	8	5	3	15
ENSG00000215784	0	1	0	0	1	0	-1	-1	0	1	1	-1	0	0	0	0	0	0	-1	0	0	0	1	9	5	4	14
ENSG00000004478	-1	1	0	0	1	0	-1	-1	1	0	0	-1	0	0	0	0	1	0	-1	-1	0	1	0	11	5	6	12
ENSG00000116701	0	0	0	-1	1	0	1	-1	-1	-1	1	1	0	0	0	0	0	0	-1	1	0	0	-1	11	5	6	12
ENSG00000174529	0	0	0	0	0	0	0	0	1	0	1	1	0	0	0	0	1	0	0	0	0	1	0	5	5	0	18
ENSG00000152457	-1	1	0	0	-1	-1	1	0	-1	0	0	1	0	0	0	0	0	0	0	1	1	0	0	9	5	4	14
ENSG00000116957	1	0	0	0	1	0	1	0	0	0	1	0	0	0	0	1	0	0	0	0	0	0	0	5	5	0	18
ENSG00000100591	0	1	0	0	1	0	-1	-1	0	0	0	-1	1	0	0	0	0	0	-1	1	0	1	0	9	5	4	14
ENSG00000161533	0	-1	0	0	1	0	1	1	0	-1	0	1	0	0	0	0	0	0	0	1	0	0	0	7	5	2	16
ENSG00000182400	1	1	0	0	0	0	1	0	0	0	1	0	0	0	0	0	0	0	0	1	0	0	0	5	5	0	18
ENSG00000204592	0	-1	1	0	0	-1	0	1	0	0	1	0	1	0	-1	0	0	0	0	1	0	0	0	8	5	3	15
ENSG00000255398	0	0	1	0	1	0	1	0	0	0	0	0	0	0	0	0	0	1	0	0	0	0	1	5	5	0	18
ENSG00000122299	1	0	0	0	1	0	1	0	0	-1	0	0	0	0	0	0	0	0	1	1	0	0	0	6	5	1	17
ENSG00000173137	0	0	0	0	0	0	1	1	1	0	0	1	0	0	0	0	0	0	0	-1	0	1	0	6	5	1	17
ENSG00000181220	0	0	1	0	0	0	1	0	0	0	0	0	0	0	-1	0	0	0	1	1	0	1	0	6	5	1	17
ENSG00000143575	1	1	0	0	1	0	0	0	0	0	0	-1	1	0	0	0	0	0	-1	1	0	0	0	7	5	2	16
ENSG00000111897	1	-1	0	0	0	0	1	1	0	0	0	0	0	0	0	0	0	0	1	1	0	0	0	6	5	1	17
ENSG00000189159	-1	0	0	0	1	0	-1	1	1	0	1	0	1	0	0	0	0	0	-1	-1	0	0	0	9	5	4	14
ENSG00000163611	0	0	0	0	0	0	1	1	0	0	0	0	-1	0	0	0	1	0	-1	1	0	1	0	7	5	2	16
ENSG00000168646	0	0	0	0	0	0	1	0	1	0	-1	1	0	0	0	0	1	0	0	0	0	1	0	6	5	1	17
ENSG00000163938	1	1	0	0	1	1	0	0	0	0	0	0	-1	0	0	0	0	0	-1	-1	0	1	0	8	5	3	15
ENSG00000235272	0	1	0	0	0	0	1	0	0	0	1	-1	0	0	0	0	0	0	0	1	0	1	0	6	5	1	17
ENSG00000174373	1	0	0	0	-1	0	0	1	0	0	0	1	0	0	0	0	0	0	1	1	0	0	0	6	5	1	17
ENSG00000123200	0	1	0	0	0	0	1	0	0	0	-1	1	0	0	0	0	0	0	1	1	0	0	0	6	5	1	17
ENSG00000154429	0	1	0	0	-1	0	0	1	1	0	0	0	0	0	0	0	1	0	0	1	0	0	-1	7	5	2	16
ENSG00000127452	0	1	0	0	0	0	0	0	0	0	1	0	0	0	0	0	-1	0	0	1	0	1	1	6	5	1	17
ENSG00000125144	0	0	1	0	1	0	0	1	0	0	1	0	1	0	0	0	-1	0	0	0	0	0	0	6	5	1	17
ENSG00000198265	0	1	0	0	-1	0	-1	0	0	0	1	1	0	0	0	0	1	0	1	-1	0	0	0	8	5	3	15
ENSG00000105879	1	0	1	0	0	0	-1	0	0	0	1	1	0	0	0	0	0	0	0	1	0	0	0	6	5	1	17
ENSG00000131023	1	1	0	0	-1	0	1	0	0	0	0	0	0	0	0	0	0	0	1	1	0	0	0	6	5	1	17
ENSG00000114529	0	1	0	0	1	0	1	0	0	0	1	1	-1	0	0	0	0	0	0	-1	0	0	0	7	5	2	16
ENSG00000090776	0	0	0	0	0	1	0	0	1	0	0	1	0	0	0	0	-1	0	0	1	0	1	0	6	5	1	17
ENSG00000013364	1	-1	0	0	1	0	1	0	0	0	0	-1	0	0	1	0	-1	0	-1	1	0	0	0	9	5	4	14
ENSG00000225313	1	1	0	0	0	1	0	0	1	0	0	-1	0	0	0	0	1	0	-1	0	0	0	0	7	5	2	16
ENSG00000058063	1	1	0	0	0	0	1	0	0	0	1	0	0	0	0	0	0	0	0	1	0	0	0	5	5	0	18
ENSG00000170734	0	1	0	0	0	-1	0	0	0	-1	0	1	0	0	0	1	0	0	1	-1	0	0	1	8	5	3	15
ENSG00000244038	1	0	0	0	1	1	-1	0	0	0	0	0	0	0	0	0	0	0	1	1	0	0	0	6	5	1	17
ENSG00000115902	1	1	0	0	1	-1	0	0	0	0	0	0	1	0	0	0	1	0	0	0	0	0	0	6	5	1	17
ENSG00000137364	0	1	0	0	1	0	0	0	0	0	1	-1	0	0	1	0	0	0	-1	1	0	0	0	7	5	2	16
ENSG00000111817	1	0	0	0	0	1	0	0	0	0	1	0	0	0	0	0	0	0	1	1	-1	0	0	6	5	1	17
ENSG00000166311	0	-1	0	0	1	0	-1	1	0	0	1	-1	0	0	0	0	0	0	0	1	0	-1	1	9	5	4	14
ENSG00000109501	1	-1	0	0	1	0	-1	0	1	0	1	-1	0	0	0	0	-1	0	0	1	0	0	0	9	5	4	14
ENSG00000074319	1	0	0	0	1	0	0	1	0	0	1	-1	0	0	0	0	0	0	0	1	0	0	0	6	5	1	17
ENSG00000160439	0	1	0	0	0	-1	1	0	0	-1	0	1	0	0	0	0	1	0	0	1	0	0	0	7	5	2	16
ENSG00000137166	0	0	0	0	0	0	1	1	1	-1	0	0	0	0	0	0	1	0	0	-1	0	1	0	7	5	2	16
ENSG00000179841	0	0	0	0	1	1	0	0	0	0	0	1	0	0	0	0	1	0	-1	1	0	0	0	6	5	1	17
ENSG00000080986	0	0	-1	0	1	0	0	0	-1	1	1	-1	0	0	0	0	1	0	-1	1	0	0	0	9	5	4	14
ENSG00000232040	1	0	0	0	0	-1	1	0	0	0	-1	1	0	0	0	0	0	0	1	0	1	0	0	7	5	2	16
ENSG00000147509	0	1	-1	0	1	0	0	0	0	0	1	1	0	0	0	0	0	0	1	0	0	-1	0	7	5	2	16
ENSG00000214367	0	0	0	0	-1	0	1	1	1	0	0	0	-1	0	0	0	1	0	-1	1	0	0	0	8	5	3	15
ENSG00000162645	0	-1	1	0	1	0	1	0	0	0	0	0	1	0	0	0	0	0	0	0	0	0	1	6	5	1	17
ENSG00000188766	0	1	0	0	0	0	0	0	0	0	1	0	1	0	0	0	0	0	1	0	0	1	0	5	5	0	18
ENSG00000100852	1	0	0	0	-1	0	1	1	0	0	0	0	0	0	1	0	0	0	1	0	0	0	0	6	5	1	17
ENSG00000113597	0	0	0	0	0	0	0	0	0	0	1	1	0	0	0	1	0	0	1	1	0	0	0	5	5	0	18
ENSG00000189057	-1	0	-1	0	0	0	1	1	0	1	1	-1	0	0	0	0	1	0	-1	0	0	0	0	9	5	4	14
ENSG00000166508	-1	-1	-1	0	1	0	-1	0	0	1	1	-1	0	0	0	0	1	0	-1	1	0	0	0	11	5	6	12
ENSG00000108551	1	0	0	0	0	0	1	1	0	0	0	1	0	0	0	0	0	0	0	0	0	1	0	5	5	0	18
ENSG00000108510	0	1	1	0	-1	0	1	0	0	0	0	0	0	0	0	0	0	0	1	1	0	0	0	6	5	1	17
ENSG00000101665	0	-1	0	0	1	0	1	0	0	0	0	1	0	0	0	0	0	0	-1	-1	0	1	1	8	5	3	15
ENSG00000197714	1	1	0	0	-1	0	1	0	0	-1	0	0	0	0	0	0	0	0	1	1	0	0	0	7	5	2	16
ENSG00000171612	0	1	0	0	1	0	-1	0	0	0	1	0	0	0	0	0	0	0	0	-1	0	1	1	7	5	2	16
ENSG00000177311	1	0	0	0	0	1	1	-1	-1	0	0	-1	0	0	0	0	1	0	0	1	0	0	0	8	5	3	15
ENSG00000281344	0	0	0	0	0	0	-1	0	0	1	0	1	1	0	0	0	1	0	1	-1	0	0	0	7	5	2	16
ENSG00000145214	0	1	0	0	-1	0	0	1	1	-1	1	-1	-1	0	0	0	-1	0	0	1	0	0	0	10	5	5	13
ENSG00000174032	0	1	0	0	-1	0	0	1	1	0	0	1	0	0	0	0	0	0	-1	1	0	0	0	7	5	2	16
ENSG00000137460	0	0	0	0	0	0	1	0	0	0	1	1	0	0	0	0	0	0	1	0	0	1	0	5	5	0	18
ENSG00000108797	0	0	1	0	1	0	1	0	0	1	0	-1	0	0	0	0	0	0	0	0	0	0	1	6	5	1	17
ENSG00000078246	1	1	0	0	0	0	0	1	0	0	1	-1	0	0	0	0	0	0	-1	1	0	0	0	7	5	2	16
ENSG00000140391	-1	-1	1	0	-1	0	-1	1	1	0	1	0	0	0	0	0	0	0	1	-1	0	0	0	10	5	5	13
ENSG00000224712	0	1	0	0	-1	0	1	1	1	0	-1	0	0	0	0	0	0	0	1	-1	0	0	0	8	5	3	15
ENSG00000078687	0	1	0	0	-1	0	0	1	1	0	-1	0	0	0	-1	0	0	0	1	-1	0	0	1	9	5	4	14
ENSG00000182134	0	0	0	0	0	-1	-1	0	1	0	1	0	-1	0	1	1	0	0	0	1	0	0	-1	9	5	4	14
ENSG00000257202	0	1	0	0	1	1	-1	0	0	0	0	1	0	0	0	1	0	0	0	0	0	0	0	6	5	1	17
ENSG00000204524	0	1	0	0	-1	0	1	0	0	0	1	0	0	0	0	0	0	0	1	-1	0	1	0	7	5	2	16
ENSG00000204520	0	0	0	0	0	0	0	1	0	0	1	0	1	0	0	0	0	0	0	1	0	1	0	5	5	0	18
ENSG00000141084	0	0	0	0	0	0	1	0	1	0	1	1	0	0	0	0	0	0	0	1	0	0	0	5	5	0	18
ENSG00000172888	1	1	0	0	-1	0	1	-1	-1	0	0	0	0	0	0	0	0	0	1	1	0	0	0	8	5	3	15
ENSG00000085449	1	-1	1	0	0	0	1	-1	0	0	1	-1	0	0	0	0	-1	0	0	1	0	-1	0	10	5	5	13
ENSG00000174485	1	0	0	0	0	0	1	0	0	0	0	1	-1	0	0	0	0	0	0	1	0	0	1	6	5	1	17
ENSG00000116663	0	0	1	0	1	0	1	-1	0	0	0	0	1	0	0	0	0	0	0	0	0	0	1	6	5	1	17
ENSG00000181016	0	0	0	0	0	0	0	0	1	-1	1	1	0	0	0	0	0	0	1	0	0	0	1	6	5	1	17
ENSG00000111231	0	1	0	0	1	0	0	0	0	1	1	0	0	0	0	-1	0	0	0	-1	0	1	0	7	5	2	16
ENSG00000263585	1	1	0	0	1	-1	-1	-1	0	1	-1	-1	0	0	-1	1	0	0	0	-1	0	0	0	12	5	7	11
ENSG00000062598	0	0	0	0	1	1	0	1	0	0	0	-1	-1	0	1	0	0	0	-1	1	0	0	0	8	5	3	15
ENSG00000118217	1	0	0	0	1	0	0	0	0	0	1	0	-1	0	0	0	0	0	1	1	0	0	0	6	5	1	17
ENSG00000115421	0	0	0	0	-1	0	1	0	0	0	0	1	0	0	0	0	0	0	1	1	0	1	0	6	5	1	17
ENSG00000056972	0	-1	1	0	0	1	1	-1	-1	0	0	-1	0	0	-1	0	-1	0	0	1	0	0	1	11	5	6	12
ENSG00000100784	0	1	0	0	-1	0	0	0	1	0	0	1	0	0	0	0	1	0	1	0	0	0	0	6	5	1	17
ENSG00000110888	0	1	0	0	-1	0	1	1	1	0	1	0	-1	0	0	0	0	0	-1	0	0	0	0	8	5	3	15
ENSG00000204642	0	0	1	0	1	0	0	0	0	0	1	0	1	0	-1	0	0	0	0	1	0	0	0	6	5	1	17
ENSG00000228526	0	0	0	0	1	1	0	0	0	-1	0	1	1	0	0	0	0	0	1	0	0	0	0	6	5	1	17
ENSG00000183458	0	1	0	0	-1	0	1	1	1	0	1	0	0	0	0	0	0	0	-1	-1	0	0	0	8	5	3	15
ENSG00000130254	0	0	0	0	0	-1	0	0	0	0	0	1	0	0	0	0	1	0	1	0	0	1	1	6	5	1	17
ENSG00000176171	0	1	0	0	1	0	-1	0	0	0	0	1	0	0	0	0	0	0	1	1	0	0	0	6	5	1	17
ENSG00000117360	1	1	1	0	-1	0	1	0	0	0	0	0	0	0	0	0	0	0	0	0	0	1	0	6	5	1	17
ENSG00000261556	0	1	0	0	-1	0	1	0	1	-1	-1	1	0	0	0	0	0	0	1	-1	0	0	0	9	5	4	14
ENSG00000273237	0	0	0	0	0	0	0	0	1	0	0	1	0	0	0	0	0	0	1	1	0	0	1	5	5	0	18
ENSG00000260735	0	1	0	0	-1	-1	1	0	0	0	-1	1	0	0	0	1	0	0	1	-1	0	0	0	9	5	4	14
ENSG00000115325	0	-1	0	0	1	1	1	0	0	1	-1	-1	0	0	0	0	0	0	-1	1	0	0	0	9	5	4	14
ENSG00000069399	0	0	1	0	1	0	1	-1	0	0	-1	-1	0	0	0	0	0	0	0	1	0	1	0	8	5	3	15
ENSG00000114982	1	1	1	0	0	0	1	1	0	0	0	-1	-1	0	0	0	0	0	0	-1	0	-1	0	9	5	4	14
ENSG00000155158	0	0	0	0	-1	0	0	-1	-1	0	0	1	1	0	0	0	0	0	1	1	0	0	1	8	5	3	15
ENSG00000197798	1	0	0	0	1	-1	0	1	1	0	0	0	-1	0	0	0	0	0	-1	1	0	0	0	8	5	3	15
ENSG00000012963	-1	-1	-1	0	1	0	0	0	0	1	1	-1	0	0	0	0	1	0	0	1	0	0	0	9	5	4	14
ENSG00000129757	0	0	0	0	0	1	-1	0	1	0	1	1	0	0	0	0	0	0	0	0	0	1	0	6	5	1	17
ENSG00000154721	0	0	0	0	1	0	0	0	0	0	0	1	0	0	0	0	1	0	1	0	0	0	1	5	5	0	18
ENSG00000170425	1	1	0	0	0	0	0	0	0	1	1	-1	-1	0	0	0	0	0	-1	0	0	1	0	8	5	3	15
ENSG00000145332	0	0	0	0	-1	-1	1	0	1	0	0	1	-1	0	1	0	1	0	0	-1	0	0	0	9	5	4	14
ENSG00000148516	1	1	0	0	0	1	1	0	0	0	0	0	0	0	0	0	0	0	0	1	0	0	0	5	5	0	18
ENSG00000172939	0	1	0	0	1	0	1	0	1	0	1	0	-1	0	0	0	0	0	0	-1	0	0	0	7	5	2	16
ENSG00000174574	0	1	0	0	0	0	0	0	0	0	1	0	0	0	0	0	0	0	0	1	0	1	1	5	5	0	18
ENSG00000116752	1	0	0	0	0	0	1	0	0	0	1	0	0	0	0	0	0	0	0	1	0	1	0	5	5	0	18
ENSG00000140464	-1	0	1	0	0	0	0	0	0	0	1	0	0	0	0	0	0	0	0	1	0	1	1	6	5	1	17
ENSG00000234545	0	0	0	0	-1	0	1	0	1	0	0	1	0	0	0	0	0	0	1	1	0	0	0	6	5	1	17
ENSG00000169359	1	1	0	0	0	0	-1	0	0	0	0	0	0	0	0	0	0	0	1	1	0	0	1	6	5	1	17
ENSG00000184371	0	1	-1	0	1	0	1	-1	-1	0	0	0	1	0	0	0	-1	0	0	0	0	0	1	9	5	4	14
ENSG00000214944	0	-1	0	1	1	0	1	0	0	0	0	1	-1	0	0	0	0	0	1	0	0	0	0	7	5	2	16
ENSG00000152404	0	-1	1	0	0	0	1	0	0	0	0	1	-1	0	0	0	0	0	1	1	0	0	0	7	5	2	16
ENSG00000250251	0	1	0	0	-1	0	1	1	1	0	1	0	0	0	0	0	0	0	0	-1	0	0	0	7	5	2	16
ENSG00000159579	0	0	1	0	0	0	0	0	0	0	0	0	0	0	0	0	0	0	1	1	0	1	1	5	5	0	18
ENSG00000196584	-1	1	0	0	1	0	0	0	0	1	0	0	-1	0	-1	0	1	0	-1	1	0	0	0	9	5	4	14
ENSG00000164111	1	0	0	0	1	0	0	1	0	0	1	-1	0	0	0	0	0	0	-1	1	0	0	0	7	5	2	16
ENSG00000197183	-1	-1	1	0	-1	1	1	-1	0	0	0	0	0	0	0	0	1	0	0	-1	0	0	1	10	5	5	13
ENSG00000243649	0	0	1	0	0	0	0	0	0	0	1	1	1	0	0	0	0	0	0	0	0	0	1	5	5	0	18
ENSG00000123607	0	0	0	0	-1	0	1	0	1	1	0	1	-1	0	0	0	0	0	0	1	0	0	0	7	5	2	16
ENSG00000123609	0	0	1	1	1	0	1	0	-1	0	0	-1	0	0	0	0	0	0	0	1	0	0	0	7	5	2	16
ENSG00000136367	0	0	1	0	1	0	1	0	0	-1	0	1	0	0	0	0	0	0	0	1	0	0	0	6	5	1	17
ENSG00000237094	1	0	0	0	-1	0	1	0	0	0	-1	1	-1	0	0	0	0	0	1	1	0	0	0	8	5	3	15
ENSG00000101057	-1	0	-1	1	1	0	-1	0	0	1	1	-1	-1	0	0	0	1	0	-1	-1	0	0	0	12	5	7	11
ENSG00000174371	-1	0	-1	0	1	0	0	1	0	1	1	0	-1	0	0	0	1	0	-1	-1	0	0	0	10	5	5	13
ENSG00000206573	0	0	0	0	-1	0	0	1	1	0	0	1	0	0	0	0	0	0	1	1	0	0	0	6	5	1	17
ENSG00000129128	1	1	0	0	0	0	-1	-1	0	0	1	0	0	0	0	0	0	0	1	1	0	0	-1	8	5	3	15
ENSG00000111540	1	0	0	0	0	1	-1	1	0	-1	1	-1	-1	0	0	0	0	0	-1	1	0	-1	0	11	5	6	12
ENSG00000115295	1	0	-1	0	1	0	1	0	-1	0	1	0	-1	0	1	0	0	0	0	0	0	0	0	8	5	3	15
ENSG00000109339	0	-1	0	0	-1	1	0	0	0	0	0	1	0	0	1	0	0	0	1	1	0	0	0	7	5	2	16
ENSG00000166435	0	1	0	0	0	0	1	0	0	0	1	1	0	0	0	0	0	0	1	0	0	0	0	5	5	0	18
ENSG00000166436	0	0	0	0	-1	0	1	1	1	0	-1	1	0	0	0	0	0	0	1	0	0	0	0	7	5	2	16
ENSG00000170677	1	1	0	0	1	0	1	0	0	0	0	-1	-1	0	0	0	0	0	-1	1	0	-1	0	9	5	4	14
ENSG00000183977	1	0	0	0	0	-1	0	0	0	0	0	1	0	0	0	1	0	0	1	1	0	0	0	6	5	1	17
[truncated: 22,841 more rows]
