# Supplementary material for: Virus-induced transposable element expression up-regulation in human and mouse host cells
Source: Life Sci Alliance. 2020 Jan 21;3(2):e201900536. doi: 10.26508/lsa.201900536 (PMC6977392; doi:10.26508/lsa.201900536)
Supplement: Supplementary file 7 [file LSA-2019-00536_TableS7.xlsx]

## Sheet: mm10.FC.repeats.FDR0.05
chrom	start	stop	class	family	repID	H5N1	H5N8	HSV-1_DRG	HSV-1_LIM	IAVaecii	IAVam	IAVcc	IAVcd103	IBV	LCMV	MCMV	MHV-A59	MHV68	WNV_12hpi	WNV	Manual annotation					frequency	fraction
17	34997828	34999344	LTR/ERV1	MMERGLN-int	DF02255488	1	1	1	1	1	1	1	0	1	1	0	-1	0	0	1	intergenic		1		Intergenic	17	0.283333		1	upregulated during infection (FDR < 0.05)
2	75638672	75642371	LTR/ERV1	MMVL30-int	DF02870008	1	0	1	1	1	1	1	0	1	1	0	0	0	0	1	intergenic		1		IR	19	0.316667		0	no change due to infection
11	48941275	48942959	LINE/L1	L1MdFanc_I	DF00794472	1	1	1	1	1	0	0	0	1	1	1	0	0	1	1	readthrough		1		readthrough	14	0.233333		-1	downregulated during infection (FDR < 0.05)
11	48943373	48945343	LINE/L1	L1MdFanc_I	DF00794475	1	1	0	1	1	0	0	0	1	1	1	0	0	1	1	readthrough		1		IR through readthrough	0	0
11	49014140	49015825	LINE/L1	L1MdFanc_I	DF00794573	1	1	1	1	1	0	0	0	1	1	1	0	0	1	1	readthrough		1		IR or readthrough	2	0.0333333
17	34996674	34997135	LTR/ERVK	RLTR11A	DF02255484	1	1	1	1	1	0	0	0	1	0	0	-1	0	1	0	intergenic		1		Intergenic or readthrough	4	0.0666667
2	75642372	75642944	LTR/ERV1	RLTR6_Mm	DF02870009	1	1	0	1	1	0	1	0	1	0	0	0	0	0	1	intergenic		1		Intergenic or IR	1	0.0166667
17	35000213	35000511	LTR/ERV1	RLTR4_Mm	DF02255491	1	1	0	1	1	1	0	0	1	0	0	0	0	0	1	intergenic		1		Unknown	3	0.05
5	105076361	105077420	LTR/ERVK	RLTR13D3	DF03996500	1	1	1	1	0	1	1	0	0	1	0	0	0	1	1	intergenic or readthrough		1
9	7867315	7868162	LTR/ERV1	MMERGLN-int	DF05080825	1	0	0	1	1	0	0	0	1	0	1	0	0	0	1	intergenic or IR		1
11	82998919	83000309	LINE/L1	L1Lx_IV	DF00891283	1	1	0	1	0	1	0	0	0	1	1	0	0	1	1	intergenic		1
13	55185005	55188682	LTR/ERV1	MMVL30-int	DF01373820	1	0	0	1	1	0	0	0	1	0	0	0	0	0	1	intergenic		1
17	34997541	34997629	LTR/ERV1	RLTR30D_RN	DF02255487	1	1	0	1	1	0	0	0	1	0	0	0	0	0	0	intergenic		1
17	34997141	34997395	LTR/ERV1	RLTR30D_RN	DF02255485	1	1	0	1	1	0	0	0	1	0	0	-1	0	0	0	intergenic		1
7	106502370	106503182	LTR/ERVK	RMER12B	DF04696994	1	1	1	1	0	1	0	0	0	0	1	0	0	1	1	readthrough		1
17	36005366	36005646	LTR/ERVL-MaLR	ORR1A3-int	DF02258807	1	1	0	1	0	1	1	0	0	1	0	0	0	1	1	IR or readthrough		1
19	41273418	41273657	SINE/B4	B4A	DF02664446	1	0	0	1	0	0	0	1	1	1	0	0	0	1	1			0
5	120900459	120901411	LTR/ERVL-MaLR	MTD-int	DF04039482	1	1	0	1	0	1	1	0	0	1	0	0	0	1	1	IR		1
11	86812241	86815896	LTR/ERV1	MMVL30-int	DF00903199	1	0	1	1	0	0	1	0	1	1	0	0	0	0	1	intergenic	autonomous in intron	1
6	121266364	121267676	LTR/ERVL-MaLR	ORR1D2-int	DF04397562	1	1	0	1	0	0	0	0	0	1	0	0	1	1	1	unknown		1
19	4061915	4065835	LTR/ERV1	MMVL30-int	DF02579536	1	0	0	1	0	0	0	0	1	1	0	0	0	0	0	intergenic		1
11	83000695	83001256	LTR/ERVK	RMER17A2	DF00891286	1	1	0	1	0	1	0	0	0	1	0	0	0	1	1	intergenic or readthrough		1
7	106501585	106501960	LINE/L1	Lx2B2	DF04696991	1	1	0	1	0	1	0	0	0	0	1	0	0	1	1	readthrough		1
1	173869537	173870569	LTR/ERVK	MMERVK9C_I-int	DF00366043	1	1	0	1	0	0	0	0	0	1	1	0	0	1	1	IR		1
1	173869022	173869536	LTR/ERV1	LTRIS3	DF00366042	1	1	0	1	0	0	0	0	0	1	1	0	0	1	1	IR		1
1	173870570	173870930	LTR/ERVK	ERVB7_2B-LTR_MM	DF00366044	1	1	0	1	0	0	0	0	0	1	1	0	0	1	1	IR		1
19	34588851	34588909	Simple_repeat	(TG)n	DF02648463	1	1	0	1	0	1	1	0	0	0	0	0	0	1	1
11	83007973	83009733	LTR/ERVK	ERVB5_1-I_MM	DF00891299	1	1	0	1	0	1	0	0	0	1	0	0	0	1	1	IR		1
3	14663010	14663502	LINE/L1	L1Lx_III	DF03133563	1	1	0	1	0	0	0	0	0	0	0	0	0	1	1	readthrough		1
2	23010332	23012774	LTR/ERV1	MMVL30-int	DF02756895	1	0	0	1	1	0	0	0	1	0	0	0	0	0	0	intergenic	autonomous in intron	1
4	134162052	134163888	LTR/ERV1	MuLV-int	DF03726152	0	0	0	1	0	0	0	0	1	0	1	0	0	0	1	intergenic	autonomous in intron	1
2	122148471	122148636	SINE/MIR	MIR1_Amn	DF02969370	1	1	0	1	1	1	0	0	0	0	0	0	0	1	1	IR		0
2	173207281	173207474	SINE/B4	ID_B1	DF03096712	1	1	0	1	0	1	0	0	0	1	0	0	0	1	1	IR		0
19	11522432	11522898	LINE/L1	L1MD3	DF02599304	1	1	0	1	0	0	0	0	0	1	1	0	0	1	1	IR		1
11	83215969	83217050	LTR/ERVL-MaLR	MTA_Mm-int	DF00891732	1	1	0	1	0	1	0	0	0	0	0	0	0	1	1	readthrough		1
5	146260978	146261365	rRNA	LSU-rRNA_Hsa	DF04124901	1	1	0	0	0	1	0	0	1	0	0	0	0	0	0
11	83001646	83001917	LINE/L1	L1Lx_IV	DF00891288	1	0	0	1	0	0	0	0	0	1	1	0	0	1	1	intergenic or readthrough		1
11	58189251	58189397	SINE/Alu	B1_Mur2	DF00821593	1	1	0	1	0	1	0	0	0	0	0	0	0	1	1	IR		0
11	58190051	58190291	SINE/B2	B3A	DF00821595	1	1	0	1	0	1	0	0	0	0	0	0	0	1	1	IR		0
11	58189709	58190050	LINE/L1	L1ME4b	DF00821594	1	1	0	1	0	1	0	0	0	0	0	0	0	1	1	IR		1
1	173580639	173581421	LTR/ERVK	ERVB2_1-I_MM	DF00365612	1	0	0	1	0	0	0	1	0	1	0	0	0	1	1	unknown		1
7	104412877	104415655	LINE/L1	L1MdF_III	DF04693255	1	1	0	1	0	0	0	0	0	1	1	0	0	1	0	IR		1
9	22202588	22203594	LTR/ERVL-MaLR	ORR1A1-int	DF05110805	1	0	0	0	1	0	0	0	1	0	0	0	0	0	0	intergenic or readthrough		1
17	33974893	33974937	Low_complexity	G-rich	DF02252954	1	1	0	1	0	0	0	0	1	0	0	0	0	1	1
11	48885977	48886924	LTR/ERVK	RMER17A2	DF00794372	1	1	0	1	0	0	1	0	0	0	0	0	0	1	1	readthrough		1
19	11053545	11055795	LINE/L1	L1ME4c	DF02598390	1	1	0	1	0	1	1	0	0	0	0	0	0	0	1	intergenic		1
8	46728833	46730007	LTR/ERVL-MaLR	MTA_Mm-int	DF04879951	1	1	0	1	0	0	0	0	0	1	0	0	0	1	1	readthrough		1
9	5333222	5335016	LTR/ERVL-MaLR	ORR1A4-int	DF05076563	1	1	0	1	0	0	0	0	0	1	0	0	0	1	1	IR		1
5	121374714	121374846	SINE/MIR	MIR3	DF04041090	1	1	0	1	0	0	0	0	0	1	0	0	0	1	1	IR		0
1	85705913	85706304	LTR/ERVL-MaLR	MTD	DF00169693	1	1	0	1	0	0	0	0	0	0	1	0	0	1	1	IR		1
17	73888321	73889357	LTR/ERVK	RLTR10-int	DF02342648	1	1	0	1	0	0	0	0	1	1	1	0	0	0	0	IR		1
6	57605183	57606339	LINE/L1	Lx8	DF04254209	1	1	0	1	0	0	0	0	0	1	0	0	0	1	1	IR		1
6	57665293	57665660	LTR/ERVL-MaLR	ORR1D2	DF04254348	1	1	0	1	0	0	0	0	0	0	0	0	0	1	1	IR		1
14	59239026	59243060	LINE/L1	L1MdF_IV	DF01628591	1	1	0	1	0	0	0	0	0	1	0	0	0	1	1	readthrough		1
17	78852278	78852494	LINE/L1	L1ME3Cz	DF02353493	1	1	0	1	0	0	0	0	0	0	0	0	0	1	1	unknown		1
17	36003427	36003834	LTR/ERVL-MaLR	MTC	DF02258797	1	1	0	1	0	0	0	0	0	0	1	0	0	1	1	IR		1
2	5379040	5379376	rRNA	LSU-rRNA_Hsa	DF02719417	1	1	0	0	0	1	0	0	1	0	0	0	0	0	0	readthrough		0
7	106501118	106501427	LTR/ERVL-MaLR	ORR1A2	DF04696990	1	1	0	1	0	0	0	0	0	0	1	0	0	1	1	readthrough		1
9	3258792	3259514	rRNA	LSU-rRNA_Hsa	DF05073299	1	1	0	0	0	1	0	0	1	0	0	0	0	0	0
18	60443014	60443149	LTR/ERVL	MER73	DF02512762	1	1	0	1	1	0	1	0	0	0	0	0	0	0	1	intergenic		1
16	57391112	57391695	rRNA	LSU-rRNA_Hsa	DF02104403	1	1	0	0	0	1	0	0	1	0	0	1	0	0	0
15	67128513	67128641	SINE/MIR	MIRb	DF01890099	1	0	0	1	1	1	0	0	1	0	0	0	0	0	0			0
6	57621187	57622195	LINE/L1	L1Lx_IV	DF04254246	1	1	0	1	0	0	0	0	0	1	0	0	0	1	1	IR		1
3	151733247	151735087	LINE/L1	Lx7	DF03418955	1	1	0	1	0	0	0	0	0	0	0	0	1	1	1	IR		1
18	68692063	68692314	rRNA	LSU-rRNA_Hsa	DF02533239	1	1	0	0	0	1	0	0	1	0	0	0	0	0	0
18	60283765	60287191	LTR/ERVK	ETnERV2-int	DF02512532	1	1	0	1	0	0	0	0	0	0	0	1	0	1	1	intergenic		1
17	36004839	36005219	LTR/ERVL-MaLR	ORR1A3-int	DF02258805	1	1	0	1	0	1	0	0	0	0	0	0	0	1	1	IR or readthrough		1
5	121384202	121384662	LINE/L1	L1MC4a	DF04041125	1	1	0	1	0	0	0	0	0	1	0	0	0	1	1	IR		1
11	58191702	58192067	LTR/ERVL	RMER10A	DF00821605	1	1	0	1	0	0	0	0	0	1	0	0	0	1	1	readthrough		1
11	58191281	58191441	SINE/B2	B2_Mm2	DF00821601	1	1	0	1	0	0	0	0	0	0	1	0	0	1	1			0
8	15519775	15520123	rRNA	LSU-rRNA_Hsa	DF04815683	1	1	0	0	0	1	0	0	1	1	0	0	0	0	0
19	12528103	12528695	LINE/L1	Lx8	DF02601411	1	1	0	1	0	0	0	0	0	1	0	0	0	1	1	intergenic		1
2	122153763	122153863	LTR/ERVL-MaLR	ORR1G	DF02969382	1	1	0	1	1	1	0	0	1	0	0	0	0	0	0	readthrough		1
7	104434539	104435061	LINE/L1	Lx7	DF04693295	1	1	0	1	0	0	0	0	0	1	0	0	1	1	0	IR		1
5	120818906	120819376	LTR/ERV1	RLTR23	DF04039277	1	1	0	1	0	0	0	0	0	0	0	0	1	1	1	IR		1
14	41169066	41169361	LINE/L1	L1_Mur2	DF01587651	1	0	0	0	1	0	0	0	1	0	0	0	0	0	0	readthrough		1
5	120901412	120901797	LTR/ERVL-MaLR	MTD	DF04039483	1	1	0	1	0	0	0	0	0	1	0	0	0	1	1
11	6008771	6010616	LTR/ERV1	RLTR4_MM-int	DF00706976	1	0	0	1	0	0	0	1	1	0	1	0	0	1	0
11	6006410	6008773	LTR/ERV1	MuLV-int	DF00706975	0	0	0	1	0	1	0	1	1	0	1	0	0	1	0
1	173873604	173873963	LTR/ERVL-MaLR	ORR1C1	DF00366051	1	1	0	1	0	0	0	0	0	1	0	0	0	1	1
17	70963653	70963898	rRNA	LSU-rRNA_Hsa	DF02335894	1	1	0	0	0	1	0	0	1	0	0	0	0	0	0			60
11	48893355	48894122	LINE/L1	Lx8	DF00794388	1	1	0	1	0	0	0	1	0	0	0	0	0	1	1
11	72304177	72304543	LTR/ERVL-MaLR	MTD	DF00858922	1	1	0	1	0	0	0	0	0	1	0	0	0	1	1
11	72305309	72305625	LTR/ERVL-MaLR	ORR1E	DF00858925	1	1	0	1	0	0	0	0	0	1	0	0	0	1	1
4	134159938	134162061	LTR/ERV1	RLTR4_MM-int	DF03726151	0	0	0	1	0	0	0	0	1	0	1	0	0	0	0
2	157111170	157111534	LTR/ERVL-MaLR	MLT1A1	DF03051999	1	1	0	1	0	0	0	0	0	1	0	0	0	1	1
1	173641826	173641944	SINE/B4	B4	DF00365700	1	1	0	1	0	0	0	0	0	1	0	0	0	1	1
4	156208767	156209343	LTR/ERV1	RLTR48A	DF03786283	1	1	0	1	1	0	0	0	0	0	0	0	0	1	1
11	109011643	109012121	rRNA	LSU-rRNA_Hsa	DF00970411	1	1	0	0	0	1	0	0	1	0	0	0	0	0	0
3	5860319	5860822	rRNA	LSU-rRNA_Hsa	DF03117843	1	1	0	0	0	1	0	0	1	0	0	0	0	0	0
5	120894364	120895346	LTR/ERVK	RLTR13B1	DF04039468	1	1	0	1	0	1	0	0	0	1	0	0	0	1	0
16	97454326	97454700	LTR/ERVL-MaLR	MTC	DF02182199	1	1	0	1	0	0	0	0	0	1	0	0	0	1	1
11	119469694	119470030	LTR/ERVL	MT2A	DF00998779	1	1	0	1	0	0	0	0	0	1	0	0	0	1	1
18	60308716	60309841	LTR/ERVK	RMER12B	DF02512564	1	1	1	1	0	0	0	0	0	0	0	0	0	1	1
4	154919083	154919670	LINE/L1	L1MdFanc_II	DF03783017	1	0	1	1	0	0	0	0	1	0	0	0	0	1	1
16	97455751	97456075	LTR/ERVL-MaLR	ORR1E	DF02182200	1	1	0	1	0	0	0	0	0	1	0	0	0	1	1
16	97457638	97457670	LTR/ERVL-MaLR	MTB	DF02182203	1	1	0	1	0	0	0	0	0	1	0	0	0	1	1
19	11523261	11523551	LINE/L1	L1M2	DF02599306	1	1	0	1	0	0	0	0	0	1	0	0	0	1	1
2	122149232	122149361	SINE/Alu	B1_Mm	DF02969371	1	1	0	1	1	1	0	0	0	-1	0	0	0	0	1
6	121267682	121268029	LTR/ERVL-MaLR	ORR1D2	DF04397563	1	1	0	1	0	0	0	0	0	1	0	0	0	1	0
11	83217934	83218327	LTR/ERVK	IAPEY_LTR	DF00891735	1	1	0	1	0	0	0	0	0	0	0	0	0	1	1
3	142569572	142570104	LINE/L1	L1M3	DF03401200	1	1	0	1	0	0	0	0	0	0	0	0	0	1	1
16	35838524	35839243	LINE/L1	L1MdV_III	DF02060502	1	1	0	1	0	0	0	0	0	0	0	0	0	1	1
11	118395751	118396103	LTR/ERVL-MaLR	ORR1C2	DF00996380	1	1	0	1	0	0	0	0	0	0	0	0	0	1	1
6	57665182	57665292	LINE/L1	L1MD	DF04254347	1	1	0	1	0	0	0	0	0	0	0	0	0	1	1
11	83001257	83001651	LINE/L1	L1Lx_IV	DF00891287	1	0	0	1	0	0	0	0	0	0	1	0	0	1	1
19	12527292	12527677	LINE/L1	L1MC3	DF02601409	1	1	0	1	0	0	0	0	0	0	0	0	0	1	1
19	12526336	12526548	LINE/L1	L1MC3	DF02601403	1	1	0	1	0	0	0	0	0	0	0	0	0	1	1
19	12525661	12526010	LINE/L1	L1MC3	DF02601401	1	1	0	1	0	0	0	0	0	0	0	0	0	1	1
19	12525306	12525648	LTR/ERVK	RMER6A	DF02601400	1	1	0	1	0	0	0	0	0	0	0	0	0	1	1
19	12526937	12527174	LINE/L1	L1MC3	DF02601407	1	1	0	1	0	0	0	0	0	0	0	0	0	1	1
19	12526747	12526817	SINE/ID	ID2	DF02601406	1	1	0	1	0	0	0	0	0	0	0	0	0	1	1
12	26473659	26473887	LTR/ERVL-MaLR	MTD	DF01058475	1	1	0	1	0	0	0	0	0	0	0	0	0	1	1
19	34585573	34585953	LTR/ERVL-MaLR	MTEb	DF02648459	1	1	0	1	0	0	0	0	0	0	0	0	0	1	1
5	120813432	120813628	SINE/B2	B3A	DF04039267	1	1	0	1	0	0	0	0	0	0	0	0	0	1	1
1	173931815	173932145	LTR/ERVK	RLTR10E	DF00366140	1	1	0	1	0	0	0	0	0	0	0	0	0	1	1
1	173932223	173933135	LTR/ERVK	MMERVK10C-int	DF00366141	1	1	0	1	0	0	0	0	0	0	0	0	0	1	1
2	22744522	22745055	rRNA	LSU-rRNA_Hsa	DF02756207	1	1	0	0	0	1	0	0	1	0	0	0	0	0	0
5	105019376	105020523	LINE/L1	L1MdMus_II	DF03996408	1	1	0	1	0	0	0	0	0	0	1	0	0	0	1
5	120760326	120760705	LTR/ERVL-MaLR	ORR1F	DF04039124	1	1	0	1	0	0	0	0	0	0	0	0	0	1	1
7	104473898	104475381	LINE/L1	L1MdV_I	DF04693358	1	0	0	1	0	0	0	0	0	1	0	0	0	1	1
14	41168609	41168714	SINE/Alu	PB1D10	DF01587648	1	0	0	0	1	0	0	0	1	0	0	0	0	0	0
11	83025644	83026552	LTR/ERVK	RMER17A2	DF00891326	1	0	0	1	0	0	0	0	0	-1	1	0	0	1	1
16	17222205	17222517	rRNA	LSU-rRNA_Hsa	DF02015294	1	1	0	0	0	1	0	0	0	0	0	0	0	0	0
1	173871582	173871622	SINE/ID	ID4	DF00366045	1	1	0	1	0	0	0	0	0	1	0	0	0	1	0
1	173871786	173871854	LTR/ERVL-MaLR	ORR1C1	DF00366046	1	1	0	1	0	0	0	0	0	1	0	0	0	1	0
11	48886942	48887241	LTR/ERVK	RLTR31B2	DF00794373	1	1	0	0	0	0	1	0	0	0	0	0	0	1	1
6	49236448	49236617	rRNA	LSU-rRNA_Hsa	DF04236109	1	1	0	0	0	1	0	0	0	0	0	0	0	0	0
17	33923980	33924310	LTR/ERVK	RMER4A	DF02252836	1	1	0	1	0	0	0	0	0	0	0	0	0	1	1
19	12525134	12525287	LINE/L1	L1MC3	DF02601399	1	1	0	1	0	0	0	0	0	0	0	0	0	1	1
1	173749523	173749638	SINE/B4	RSINE1	DF00365868	1	1	0	1	0	0	0	0	0	0	0	0	0	1	1
17	73887089	73888084	LTR/ERVK	RLTR10-int	DF02342645	1	1	0	1	0	0	0	0	1	0	0	0	0	1	0
17	73886661	73887086	LTR/ERVK	RLTR10	DF02342644	1	1	0	1	0	0	0	0	1	0	0	0	0	1	0
5	120879672	120879973	SINE/B4	B4A	DF04039432	1	1	0	1	0	0	0	0	0	0	0	0	0	1	1
5	120880172	120880242	LINE/L1	L1MEd	DF04039434	1	1	0	1	0	0	0	0	0	0	0	0	0	1	1
5	120881428	120881813	LTR/ERVL-MaLR	MTD	DF04039437	1	1	0	1	0	0	0	0	0	0	0	0	0	1	1
5	120880478	120881427	LTR/ERVL-MaLR	MTD-int	DF04039436	1	1	0	1	0	0	0	0	0	0	0	0	0	1	1
6	57664920	57665079	Simple_repeat	(GT)n	DF04254346	1	1	0	1	0	0	0	0	0	0	0	0	0	1	1
19	41273659	41273707	Simple_repeat	(CACA)n	DF02664447	1	0	0	1	0	0	0	0	1	0	0	0	0	1	1
8	71535188	71535343	SINE/Alu	B1_Mur4	DF04930501	1	1	0	1	0	0	0	0	0	0	0	0	0	1	1
8	71535385	71535680	SINE/B4	B4A	DF04930502	1	1	0	1	0	0	0	0	0	0	0	0	0	1	1
17	36003982	36004221	LTR/ERVL-MaLR	MLT1D	DF02258799	1	1	0	1	0	0	0	0	0	0	0	0	0	1	1
5	120744692	120744851	SINE/B2	B3	DF04039080	1	1	0	1	0	0	0	0	0	0	0	0	0	1	1
5	120745089	120745169	SINE/Alu	PB1D10	DF04039084	1	1	0	1	0	0	0	0	0	0	0	0	0	1	1
6	3365938	3369970	LINE/L1	L1MdV_I	DF04143640	0	0	0	0	0	1	0	0	1	1	0	0	0	0	0
4	46506722	46506761	LINE/L2	L2b	DF03524133	1	1	0	1	0	0	0	0	0	0	0	0	0	1	1
2	75638103	75638671	LTR/ERV1	RLTR6_Mm	DF02870007	0	0	0	1	1	1	0	0	1	0	0	0	0	0	1
16	97548078	97548828	LINE/L1	L1_Mur3	DF02182400	1	1	0	1	0	0	0	0	0	0	0	0	0	1	1
16	97549923	97550132	LTR/ERVK	RLTR12BD_Mm	DF02182408	1	1	0	1	0	0	0	0	0	0	0	0	0	1	1
10	105238133	105238549	rRNA	LSU-rRNA_Hsa	DF00639716	1	1	0	0	0	0	0	0	1	0	0	0	0	0	0
5	120899645	120899943	SINE/B4	B4A	DF04039479	1	1	0	1	0	0	0	0	0	0	0	0	0	1	1
5	120899366	120899528	DNA/hAT-Charlie	MER58A	DF04039477	1	1	0	1	0	0	0	0	0	0	0	0	0	1	1
16	97459476	97459783	LINE/L1	L1MEc	DF02182212	1	1	0	1	0	0	0	0	0	0	0	0	0	1	1
16	97459784	97460166	LTR/ERVL-MaLR	MTD	DF02182213	1	1	0	1	0	0	0	0	0	0	0	0	0	1	1
16	97460167	97460362	LINE/L1	L1MEc	DF02182214	1	1	0	1	0	0	0	0	0	0	0	0	0	1	1
2	173214417	173215067	LTR/ERVK	RMER6C	DF03096728	1	1	0	1	0	0	0	0	0	1	0	0	0	0	1
5	120732706	120732910	SINE/B4	B4A	DF04039041	1	1	0	1	0	0	0	0	0	0	0	0	0	1	1
16	97453740	97453880	SINE/B4	RSINE1	DF02182196	1	1	0	1	0	0	0	0	0	0	0	0	0	1	1
3	151735621	151736718	LINE/L1	Lx7	DF03418956	1	1	0	1	0	0	0	0	0	0	0	0	1	0	1
15	76247748	76247771	Simple_repeat	(GTT)n	DF01907814	1	0	0	1	0	0	0	0	1	0	0	0	0	1	1
17	50420084	50420230	rRNA	LSU-rRNA_Hsa	DF02293124	1	1	0	0	0	1	0	0	0	0	0	0	0	0	0
11	48988698	48990056	LINE/L1	Lx9	DF00794526	1	1	0	1	0	0	0	0	0	1	0	0	0	0	1
4	132784480	132784801	LTR/ERVL-MaLR	MTE2a	DF03720563	1	1	0	1	0	0	0	0	0	0	0	0	0	1	1
7	104380114	104380511	LINE/L1	Lx2B2	DF04693185	1	1	0	1	0	0	0	0	0	0	0	0	0	1	1
7	104379300	104379913	LINE/L1	Lx2B2	DF04693182	1	1	0	1	0	0	0	0	0	0	0	0	0	1	1
2	157102293	157103030	LTR/ERVK	RMER17A2	DF03051960	1	1	0	1	0	0	0	0	0	0	0	0	0	1	1
2	126608834	126613401	LTR/ERV1	MuRRS-int	DF02978019	1	1	0	1	0	0	0	0	0	0	0	0	0	1	1
17	36004663	36004838	SINE/B2	B2_Mm1t	DF02258804	1	1	0	1	0	0	0	0	0	0	0	0	0	1	1
2	122148271	122148416	SINE/Alu	B1_Mus1	DF02969369	1	1	0	1	1	1	0	0	0	0	0	0	0	0	0
8	61985393	61985581	SINE/MIR	MIR	DF04909163	1	1	0	1	0	0	0	0	0	0	0	0	0	1	1
11	58190640	58190990	LINE/L1	L1ME4b	DF00821600	1	1	0	1	0	0	0	0	0	0	0	0	0	1	1
12	26477536	26477769	LTR/ERVL-MaLR	ORR1C1	DF01058483	1	1	0	1	0	0	0	0	0	0	0	0	0	1	1
19	46315158	46315251	SINE/Alu	PB1D7	DF02678761	0	0	0	1	0	1	0	0	1	0	0	0	0	0	0
6	39091744	39091980	DNA/TcMar-Tigger	MER46C	DF04215247	1	1	0	1	0	0	0	0	0	0	0	0	0	1	1
17	35382261	35382383	LTR/ERVL	MLT2F	DF02256555	1	1	0	1	0	0	0	0	0	0	1	0	0	0	1
19	12527741	12528052	LINE/L1	Lx8	DF02601410	1	1	0	1	0	0	0	0	0	0	0	0	0	1	1
10	11491976	11492292	rRNA	LSU-rRNA_Hsa	DF00403491	1	0	0	0	0	1	0	0	0	0	0	1	0	0	0
7	104419648	104420634	LINE/L1	L1MdF_I	DF04693268	1	1	0	1	0	0	0	0	0	1	0	0	0	1	0
11	83006799	83007974	LTR/ERVK	ERVB5_1-I_MM	DF00891298	1	1	0	1	0	0	0	0	0	0	0	0	0	1	1
2	122153201	122153404	LTR/ERVL	LTR16A2	DF02969381	1	0	0	1	1	1	0	0	1	-1	0	0	0	0	0
3	62159052	62159489	rRNA	LSU-rRNA_Hsa	DF03226778	1	0	0	0	0	1	0	0	1	0	0	1	0	0	0
1	122357105	122357331	rRNA	LSU-rRNA_Hsa	DF00247839	1	0	0	0	0	1	0	0	0	0	0	1	0	0	0
14	59400740	59401301	LINE/L1	HAL1	DF01628967	1	1	0	1	0	0	0	0	0	0	0	0	0	1	1
17	35398295	35398340	Simple_repeat	(GCCCT)n	DF02256598	1	1	0	1	0	0	0	0	1	0	0	0	0	0	1
19	8030704	8033793	LTR/ERVK	IAPEY4_I-int	DF02591327	1	0	1	1	0	0	0	0	0	0	-1	0	0	1	1
6	41197707	41200063	LTR/ERV1	MMVL30-int	DF04220658	1	0	1	1	0	0	0	0	0	1	0	0	1	0	0
12	26448208	26448239	Simple_repeat	(GACAAT)n	DF01058424	1	1	0	1	0	0	0	0	0	0	0	0	0	1	1
12	26447776	26447975	SINE/B4	ID_B1	DF01058423	1	1	0	1	0	0	0	0	0	0	0	0	0	1	1
2	173207475	173207558	LTR/ERVL-MaLR	ORR1F	DF03096713	1	1	0	1	0	0	0	0	0	0	0	0	0	1	1
10	51528362	51528812	LTR/ERV1	RLTR1B-int	DF00514156	1	0	0	1	0	1	0	0	0	0	0	0	0	1	1
5	120818255	120818905	LTR/ERVL-MaLR	MTD-int	DF04039276	1	1	0	1	0	0	0	0	0	0	0	0	0	1	1
19	11525889	11526239	LTR/ERVL-MaLR	ORR1F	DF02599309	1	1	0	1	0	0	0	0	0	1	0	0	0	0	1
5	120737450	120737698	SINE/B4	B4A	DF04039055	1	1	0	1	0	0	0	0	0	0	0	0	0	1	1
5	120899944	120900197	LINE/L1	L1MEd	DF04039480	1	1	0	1	0	0	0	0	0	0	0	0	0	1	1
7	104503425	104504479	LINE/L1	L1MdA_I	DF04693408	0	0	0	1	0	1	0	1	0	1	0	0	0	1	0
11	48892662	48892842	SINE/B2	B2_Mm2	DF00794386	1	1	0	1	0	0	0	0	0	0	0	0	0	1	1
11	72305694	72305830	Simple_repeat	(CTCCTT)n	DF00858926	1	1	0	1	0	0	0	0	0	0	0	0	0	1	1
6	48833384	48833723	LTR/ERVL-MaLR	MTE2a	DF04235072	1	0	0	0	1	0	0	0	0	0	0	0	0	0	0
17	35263781	35263817	Simple_repeat	(GCGG)n	DF02256329	1	1	0	1	0	0	0	0	1	0	1	0	0	0	0
18	60247840	60247892	scRNA	BC1_Mm	DF02512460	1	1	0	1	0	0	0	0	0	0	0	0	0	1	1
18	60247949	60248146	SINE/B2	B3	DF02512461	1	1	0	1	0	0	0	0	0	0	0	0	0	1	1
19	34650691	34651204	LTR/ERVK	RLTR25B	DF02648581	1	1	0	1	0	0	0	0	0	0	0	0	0	1	1
11	49060565	49061933	LINE/L1	Lx9	DF00794625	1	1	0	1	0	0	0	0	0	1	0	0	0	0	1
1	85577830	85578355	LTR/ERVK	RMER20C_Mm	DF00169358	1	1	0	1	0	0	0	0	0	0	0	0	0	1	1
5	114891596	114894525	LTR/ERV1	MMVL30-int	DF04020750	1	0	0	1	0	0	0	1	0	0	0	0	0	1	1
11	100695465	100695934	LTR/ERVK	RMER4B	DF00943546	1	1	0	1	0	0	0	0	0	0	0	0	0	1	1
8	82339197	82340767	LINE/L1	L1MDb	DF04953877	0	0	0	1	0	0	0	0	0	1	1	0	0	1	1
16	10527746	10527896	SINE/MIR	MIR	DF01998610	1	1	0	1	0	0	0	0	1	0	0	0	0	0	0
14	59231845	59232700	LTR/ERVK	RMER19B	DF01628582	1	0	0	1	0	0	0	0	0	0	1	0	0	1	1
5	114901484	114901562	SINE/ID	ID2	DF04020776	1	1	0	1	0	0	0	0	0	0	0	0	0	1	1
6	3331310	3332345	LINE/L1	L1_Mur3	DF04143593	1	1	0	1	0	0	0	0	0	0	0	0	0	1	1
11	48867809	48867948	SINE/B4	RSINE1	DF00794321	1	1	0	1	0	0	0	0	0	0	0	0	0	1	1
2	131068799	131068990	LTR/ERVL-MaLR	ORR1C2	DF02990604	1	1	0	1	0	0	0	0	0	0	0	0	0	1	1
2	131068596	131068746	LTR/ERVL-MaLR	ORR1C2	DF02990602	1	1	0	1	0	0	0	0	0	0	0	0	0	1	1
1	85705242	85705625	LTR/ERVL	ERVL-E-int	DF00169692	1	1	0	1	0	0	0	0	0	0	0	0	0	1	1
16	97449241	97449562	LINE/L1	L1MB3	DF02182192	1	1	0	1	0	0	0	0	0	0	0	0	0	1	1
16	97453000	97453144	SINE/Alu	B1_Mus1	DF02182195	1	1	0	1	0	0	0	0	0	0	0	0	0	1	1
18	26003569	26006524	LTR/ERV1	MMVL30-int	DF02437575	1	0	0	1	0	0	0	0	1	0	0	0	0	0	0
5	120743419	120743782	Simple_repeat	(GT)n	DF04039074	1	1	0	1	0	0	0	0	0	0	0	0	0	1	1
5	120743865	120744091	SINE/B4	B4A	DF04039077	1	1	0	1	0	0	0	0	0	0	0	0	0	1	1
5	120744115	120744500	LINE/L1	L1M5	DF04039078	1	1	0	1	0	0	0	0	0	0	0	0	0	1	1
9	106228254	106228575	LTR/ERV1	RMER5	DF05309507	1	1	0	1	0	0	0	0	0	0	0	0	0	1	1
18	60388388	60389084	LTR/ERVL	RMER15-int	DF02512707	1	1	0	1	0	0	0	0	0	1	0	0	0	0	1
15	79909711	79910232	LTR/ERVL-MaLR	MTE-int	DF01917673	1	0	0	1	0	0	0	0	1	0	0	0	0	1	1
7	104433638	104434087	Other	RMER1A	DF04693293	1	1	0	1	0	0	0	0	0	1	0	0	0	1	0
4	154920476	154921456	LINE/L1	L1MdFanc_II	DF03783022	1	0	1	1	0	0	0	0	0	0	0	0	0	1	1
2	122149847	122150010	SINE/B4	RSINE1	DF02969376	1	1	0	1	0	0	0	0	0	-1	0	0	0	1	1
12	32829386	32829681	SINE/B4	B4A	DF01070475	1	1	0	1	0	0	0	0	0	1	0	0	0	1	0
1	173750126	173750404	LINE/L1	Lx7	DF00365871	1	1	0	1	0	0	0	0	0	0	0	0	0	1	1
5	121374077	121374355	Low_complexity	GA-rich	DF04041089	1	1	0	1	0	0	0	0	0	1	0	0	0	1	0
1	85598427	85598480	Simple_repeat	(CCCTC)n	DF00169414	1	0	0	1	0	0	0	0	0	1	1	0	0	0	1
19	3936885	3937232	LTR/ERVL-MaLR	MTD	DF02579109	1	0	0	1	0	0	0	0	0	1	0	0	0	0	1
12	78350870	78351177	rRNA	LSU-rRNA_Hsa	DF01166588	1	1	0	0	0	1	0	0	1	0	0	0	0	0	0
8	117461119	117461163	Simple_repeat	(GT)n	DF05043284	1	0	0	1	0	0	0	0	1	0	0	0	0	1	0
8	111310499	111310903	LTR/ERVL-MaLR	MLT1H	DF05026632	1	0	0	1	0	0	0	0	0	0	0	0	0	1	1
13	112578101	112578344	rRNA	LSU-rRNA_Hsa	DF01492174	1	0	0	0	0	1	0	0	1	0	0	0	0	0	0
9	7868414	7868597	SINE/B2	B2_Mm2	DF05080826	1	0	0	1	1	0	0	0	0	0	0	0	0	0	0
11	83215621	83215968	LTR/ERVL-MaLR	MTA_Mm	DF00891731	1	1	0	0	0	0	0	0	0	0	0	0	0	1	1
19	12524313	12524694	LINE/L1	L1MC3	DF02601398	1	0	0	1	0	0	0	0	0	0	0	0	0	1	1
14	41139246	41139520	LTR/ERVK	RLTR53_Mm	DF01587584	-1	0	0	0	0	0	0	0	1	0	0	0	0	0	0
16	35843706	35844088	LTR/ERVK	RMER12	DF02060509	1	1	0	1	0	0	0	0	0	1	0	0	0	0	0
16	35843151	35843669	LTR/ERVK	RMER12	DF02060507	1	1	0	0	0	0	0	0	0	1	0	0	0	1	0
11	83000310	83000648	LTR/ERVK	RMER17A2	DF00891284	1	0	0	1	0	0	0	0	0	0	0	0	0	1	1
1	173466075	173466340	LINE/L1	Lx9	DF00365451	0	0	0	1	0	0	0	0	0	1	0	0	0	1	1
19	12526019	12526331	Simple_repeat	(TATA)n	DF02601402	1	0	0	1	0	0	0	0	0	0	0	0	0	1	1
12	99645059	99645685	rRNA	LSU-rRNA_Hsa	DF01216152	1	1	0	0	0	0	0	0	1	0	0	0	0	0	0
11	119399488	119400690	LTR/ERVK	MurERV4-int	DF00998601	1	0	0	0	0	0	1	0	0	1	0	0	1	0	0
12	26472066	26472478	LTR/ERVL-MaLR	MTD	DF01058472	1	0	0	1	0	0	0	0	0	0	0	0	0	1	1
12	26475680	26475940	LINE/L2	L2c	DF01058479	1	0	0	1	0	0	0	0	0	0	0	0	0	1	1
12	26475298	26475535	LTR/ERV1	MLTR14	DF01058478	1	0	0	1	0	0	0	0	0	0	0	0	0	1	1
19	34583984	34584177	Simple_repeat	(TGTG)n	DF02648456	1	1	0	0	0	0	0	0	0	0	0	0	0	1	1
5	120813022	120813095	SINE/MIR	MIR3	DF04039265	1	1	0	1	0	0	0	0	0	0	0	0	0	1	0
5	120814129	120814282	LINE/L1	Lx8	DF04039268	1	1	0	1	0	0	0	0	0	0	0	0	0	1	0
17	34997396	34997540	SINE/Alu	B1_Mus2	DF02255486	1	1	0	0	1	0	0	0	0	0	0	0	0	0	0
11	48909937	48911147	LINE/L1	L1MdV_III	DF00794421	1	0	0	1	0	0	0	0	0	0	0	0	0	1	1
11	78968730	78969135	LINE/L2	L2b	DF00879562	1	1	0	1	0	0	0	0	0	0	0	0	0	1	0
15	6664593	6664872	SINE/B4	B4	DF01769785	1	1	0	1	0	0	0	0	0	0	1	0	0	0	0
10	75059309	75059392	Simple_repeat	(CT)n	DF00568861	1	0	0	0	0	0	0	0	0	0	0	0	0	0	0
X	32225535	32228620	LTR/ERV1	MMVL30-int	DF05417537	0	0	0	1	1	0	0	0	0	0	0	0	0	0	0
4	148048957	148050743	LTR/ERVL-MaLR	ORR1A2-int	DF03765492	1	0	0	1	0	0	0	0	0	0	0	0	0	1	1
7	104475378	104477900	LINE/L1	L1MdTf_III	DF04693359	1	0	0	1	0	0	0	0	0	1	0	0	0	1	0
11	83024253	83025643	LINE/L1	L1Lx_IV	DF00891325	1	0	0	1	0	0	0	0	0	-1	0	0	0	1	1
9	4260353	4260417	Low_complexity	G-rich	DF05074816	0	0	0	0	0	0	0	0	0	0	0	1	0	0	0
11	83175997	83176062	Simple_repeat	(GGTTT)n	DF00891641	1	1	0	1	0	0	0	0	0	0	0	0	0	0	1
3	127668835	127669398	LINE/L1	Lx	DF03371416	1	1	0	1	0	0	0	0	0	0	0	0	0	1	0
18	60376370	60377162	LTR/ERVK	RMER17D	DF02512677	1	1	0	1	0	0	0	0	0	1	0	0	0	0	0
11	48891203	48891451	LTR/ERVK	RMER17C2	DF00794380	0	0	0	1	0	0	1	0	0	0	0	0	0	1	1
9	58217337	58217428	SINE/MIR	MIR1_Amn	DF05192618	0	0	0	1	0	0	0	0	0	1	0	0	0	1	1
17	71781212	71781686	LINE/CR1	L3	DF02338257	1	0	0	0	0	0	0	0	1	0	0	0	0	0	0
15	79908929	79909130	SINE/B2	B3	DF01917668	1	0	0	1	0	0	0	0	0	0	0	0	0	1	1
11	70787137	70788089	LTR/ERVL-MaLR	MLT-int	DF00855336	0	0	0	1	0	1	0	1	0	0	-1	0	0	0	1
1	173748095	173748539	LTR/ERVK	BGLII_B	DF00365865	1	0	0	1	0	0	0	0	0	0	0	0	0	1	1
1	85707700	85707901	LTR/ERVL-MaLR	MLT1A0	DF00169696	1	1	0	1	0	0	0	0	0	0	0	0	0	1	0
17	34194214	34194802	Simple_repeat	(TGTG)n	DF02253496	1	1	0	1	0	0	0	0	0	1	0	0	0	0	0
15	67176653	67176685	Simple_repeat	(CTC)n	DF01890194	0	0	0	1	0	0	0	0	1	0	0	0	0	0	0
4	46505374	46505428	SINE/ID	ID4	DF03524132	1	0	0	1	0	0	0	0	0	0	0	0	0	1	1
7	104251097	104257425	LINE/L1	L1MdN_I	DF04692858	0	0	0	1	0	0	0	0	0	1	0	0	0	1	1
5	109600946	109601227	rRNA	LSU-rRNA_Hsa	DF04007217	0	0	0	0	0	1	0	0	0	0	0	1	0	0	0
7	106503325	106503538	LTR/ERVK	RMER12B	DF04696996	0	0	0	1	0	0	0	0	0	0	1	0	0	1	1
5	120744881	120745045	SINE/B2	B2_Mm2	DF04039082	1	1	0	0	0	0	0	0	0	0	0	0	0	1	1
4	156210131	156210656	LTR/ERVL	RMER15	DF03786293	1	1	0	1	0	0	0	0	0	0	0	0	0	0	0
16	97559337	97559512	LINE/L1	L1M3	DF02182426	1	1	0	1	0	0	0	0	0	0	0	0	0	1	0
11	83178402	83178577	SINE/B2	B3	DF00891648	1	1	0	1	0	0	0	0	0	0	0	0	0	0	1
16	97549085	97549369	LINE/L1	L1_Rod	DF02182405	1	1	0	0	0	0	0	0	0	0	0	0	0	1	1
1	85864372	85865178	LTR/ERV1	MuRRS4-int	DF00170192	1	1	0	0	0	1	0	0	0	0	0	0	0	0	0
6	57619942	57620351	LINE/L1	L1Lx_IV	DF04254242	1	1	0	1	0	0	0	0	0	0	0	0	0	1	0
5	120732343	120732441	DNA/hAT-Charlie	MER20	DF04039040	1	1	0	1	0	0	0	0	0	0	0	0	0	1	0
1	102628031	102628347	rRNA	LSU-rRNA_Hsa	DF00205373	1	0	0	0	0	1	0	0	0	0	0	0	0	0	0
5	114922054	114922212	LINE/L2	L2	DF04020848	1	0	0	1	0	0	0	0	0	0	0	1	0	0	1
6	3341723	3341957	LINE/L1	L1M5	DF04143601	0	0	0	1	0	1	0	0	0	0	0	0	0	1	1
16	35958193	35958495	LTR?	MamRep605	DF02060908	1	1	0	1	0	0	0	0	0	0	0	0	0	1	0
7	75778109	75779900	LTR/ERV1	RLTR4_MM-int	DF04627502	1	0	0	1	0	0	0	0	0	1	1	0	0	0	0
5	105085811	105086090	SINE/B4	B4A	DF03996514	1	1	0	1	0	0	0	0	0	1	0	0	0	0	0
4	132784901	132785109	SINE/MIR	MIRc	DF03720564	1	0	0	1	0	0	0	0	0	0	0	0	0	1	1
7	104381088	104381177	SINE/MIR	MIRc	DF04693187	1	0	0	1	0	0	0	0	0	0	0	0	0	1	1
7	104380845	104380958	SINE/B4	RSINE1	DF04693186	1	0	0	1	0	0	0	0	0	0	0	0	0	1	1
4	156206877	156207366	LTR/ERVK	RMER4B	DF03786275	1	1	0	1	0	0	0	0	0	0	0	0	0	0	1
4	86647839	86648133	LTR/ERV1	MURVY-LTR	DF03604711	0	0	0	1	1	1	0	0	0	0	0	0	0	0	0
4	154918566	154918798	SINE/B4	B4A	DF03783015	1	0	0	1	0	0	0	0	0	0	0	0	0	1	1
4	154918800	154918929	LTR/ERVK	RMER12B	DF03783016	1	0	0	1	0	0	0	0	0	0	0	0	0	1	1
6	57620352	57620742	LTR/ERVK	RMER17D	DF04254243	1	0	0	1	0	0	0	0	0	0	0	0	0	1	1
17	36004537	36004662	LTR/ERVL-MaLR	ORR1A3-int	DF02258803	1	1	0	0	0	0	0	0	0	0	0	0	0	1	1
17	36004387	36004536	SINE/B2	B2_Mm2	DF02258802	1	1	0	0	0	0	0	0	0	0	0	0	0	1	1
18	30269251	30271398	LTR/ERV1	MuLV-int	DF02444747	1	0	0	1	0	0	0	0	1	0	1	0	0	0	0
18	30267212	30269257	LTR/ERV1	MuLV-int	DF02444746	1	0	0	1	0	0	0	0	0	1	1	0	0	0	0
5	114910369	114910572	SINE/B2	B2_Mm2	DF04020808	1	1	0	1	0	0	0	0	0	0	0	0	0	1	0
17	22876221	22876623	rRNA	LSU-rRNA_Hsa	DF02221013	1	0	0	0	0	1	0	0	0	0	0	0	0	0	0
10	75059167	75059238	SINE/ID	ID2	DF00568860	0	0	0	1	0	0	0	0	1	0	0	0	0	0	0
19	29378983	29379188	SINE/B4	ID_B1	DF02637318	1	1	0	1	0	0	0	0	-1	1	0	0	0	0	0
19	34309353	34311654	LINE/L1	Lx6	DF02647909	1	0	0	1	0	1	0	0	-1	1	0	0	0	0	0
13	44869572	44870045	rRNA	LSU-rRNA_Hsa	DF01348470	1	0	0	0	0	1	0	0	0	0	0	0	0	0	0
6	39092199	39092343	SINE/Alu	B1_Mm	DF04215248	1	1	0	1	0	0	0	0	0	0	0	0	0	1	0
11	83215330	83215443	SINE/Alu	B1_Mur2	DF00891729	1	1	0	0	0	0	0	0	0	0	0	0	0	1	1
17	35382181	35382210	Simple_repeat	(TTCCA)n	DF02256554	1	1	0	1	0	0	0	0	0	0	1	0	0	0	0
17	35382682	35382826	SINE/Alu	B1_Mus1	DF02256559	1	1	0	1	0	0	0	0	1	0	0	0	0	0	0
1	173925592	173926201	LINE/L1	L1MdV_II	DF00366136	1	1	0	1	0	0	0	0	0	0	0	0	0	1	0
13	50427987	50428744	LTR/ERV1	RLTR6-int	DF01361924	1	0	0	1	0	0	0	0	0	0	0	0	0	1	1
14	79288395	79288602	SINE/B2	B3	DF01675777	0	0	0	0	1	1	0	0	1	0	0	0	0	0	0
7	104418856	104419647	LINE/L1	L1MdF_I	DF04693267	1	1	0	1	0	0	0	0	0	1	0	0	0	0	0
11	83005040	83005487	LTR/ERVK	ERVB5_2-LTR_MM	DF00891295	1	1	0	1	0	0	0	0	0	0	0	0	0	1	0
1	173572498	173572814	LTR/ERVK	IAPEY3_LTR	DF00365609	0	0	0	1	0	0	0	0	0	1	0	0	0	1	1
11	69108759	69108911	SINE/B2	B3	DF00849713	1	1	0	1	0	0	0	0	1	0	0	0	0	0	0
13	55184447	55185004	LTR/ERV1	RLTR6_Mm	DF01373819	0	0	0	1	1	0	0	0	0	0	0	0	0	0	0
17	35396473	35396639	LTR/ERVL	MLT2F	DF02256594	1	1	0	1	0	0	0	0	0	0	1	0	0	0	0
17	35396841	35397020	SINE/B2	B2_Mm1t	DF02256597	1	0	0	1	0	0	0	0	1	0	1	0	0	0	0
5	120817871	120818254	LTR/ERVL-MaLR	MTD	DF04039275	1	1	0	1	0	0	0	0	0	0	0	0	0	1	0
5	120814775	120815080	SINE/B4	B4	DF04039270	1	1	0	1	0	0	0	0	0	0	0	0	0	1	0
5	120819409	120819762	LTR/ERVL-MaLR	MTD-int	DF04039279	1	1	0	1	0	0	0	0	0	0	0	0	0	1	0
14	41169793	41169990	SINE/B2	B3	DF01587653	1	0	0	0	0	0	0	0	1	0	0	0	0	0	0
1	183321784	183322051	SINE/B4	B4A	DF00448092	1	1	0	1	0	0	0	0	0	0	0	0	0	1	0
11	48904081	48904603	LTR/ERVL-MaLR	MTA_Mm-int	DF00794412	1	1	0	1	0	0	1	0	0	0	0	0	0	0	0
12	55490170	55490239	SINE/ID	ID4	DF01115184	1	0	0	1	1	1	0	0	0	0	0	0	0	0	0
1	173685036	173689767	LINE/L1	Lx3_Mus	DF00365765	1	1	0	0	0	1	0	0	0	1	0	0	0	0	0
15	74932571	74933117	LTR/ERV1	RLTR6-int	DF01904909	1	0	0	0	0	0	0	0	-1	0	0	0	0	1	0
15	74931751	74932541	LTR/ERV1	RLTR6-int	DF01904908	1	1	0	0	0	0	0	0	-1	0	0	0	0	1	0
11	72303821	72303854	LTR/ERVL-MaLR	MTC	DF00858920	1	1	0	1	0	0	0	0	0	1	0	0	0	0	0
9	5330373	5331330	LINE/L1	L1_Mur3	DF05076558	1	1	0	1	0	0	0	0	0	0	0	0	0	1	0
3	142519330	142519884	LTR/ERV1	RMER2	DF03401107	1	1	0	1	0	1	0	0	0	0	0	0	0	0	0
7	104477902	104478744	LINE/L1	L1MdN_I	DF04693360	1	0	0	1	0	0	0	0	0	1	0	0	0	1	0
19	34651204	34651330	LTR/ERVK	RLTR25B	DF02648582	1	0	0	1	0	0	0	0	0	0	0	0	0	1	1
16	98014396	98016294	LINE/L1	L1MdFanc_I	DF02183438	1	0	0	1	0	0	0	0	0	0	0	0	0	1	1
17	33921711	33921901	SINE/B2	B3A	DF02252825	1	1	0	1	0	0	0	0	0	0	0	0	0	1	0
1	85577685	85577800	SINE/B4	RSINE1	DF00169357	1	1	0	1	0	0	0	0	0	0	0	0	0	1	0
2	157110294	157110431	SINE/Alu	B1_Mur3	DF03051995	1	1	0	0	0	0	0	0	0	0	0	0	0	1	1
17	73889965	73890107	SINE/Alu	B1F1	DF02342650	1	1	0	1	0	0	0	0	0	0	1	0	0	0	0
17	80525979	80531816	LINE/L1	Lx2	DF02357838	1	0	0	1	0	0	0	0	0	1	0	0	0	0	1
7	104450903	104454061	LINE/L1	L1MdV_III	DF04693325	0	0	0	1	0	0	0	0	0	1	0	0	1	0	1
1	85584344	85584675	DNA/hAT-Charlie	Charlie1a	DF00169374	1	1	0	0	0	0	0	0	0	0	0	0	0	1	1
18	60379351	60380012	LTR/ERVK	RLTR13D3	DF02512689	1	1	0	1	0	0	0	0	0	1	0	0	0	0	0
11	72309643	72309975	LTR/ERVL-MaLR	MTD	DF00858944	1	1	0	1	0	0	0	0	0	0	0	0	0	1	0
11	72310037	72310328	SINE/B4	B4A	DF00858946	1	1	0	1	0	0	0	0	0	0	0	0	0	1	0
8	62028789	62031827	LINE/L1	L1MdF_IV	DF04909257	1	1	0	1	0	0	0	0	0	0	0	0	0	1	0
8	62032655	62033307	LTR/ERVK	RMER6C	DF04909259	1	1	0	1	0	0	0	0	0	0	0	0	0	1	0
6	57667427	57673682	LINE/L1	L1MdF_II	DF04254356	1	1	0	1	0	0	0	0	0	1	0	0	0	0	0
7	106595692	106596630	LTR/ERVK	RMER12B	DF04697148	1	0	0	1	0	0	0	0	0	0	0	0	0	1	1
1	85590326	85591020	LINE/L1	L1Lx_I	DF00169390	1	0	0	1	0	0	0	0	0	0	0	0	0	1	1
1	85591092	85591284	DNA/hAT-Charlie	URR1B	DF00169391	1	0	0	1	0	0	0	0	0	0	0	0	0	1	1
5	114907656	114908049	LTR/ERVL-MaLR	MTA_Mm	DF04020797	1	1	0	1	0	0	0	0	0	0	0	0	0	1	0
5	114908516	114908882	LTR/ERVL-MaLR	ORR1B2	DF04020799	1	1	0	1	0	0	0	0	0	0	0	0	0	1	0
17	42891510	42894661	LTR/ERV1	MMVL30-int	DF02271635	1	1	0	1	0	0	0	0	0	0	0	0	0	0	1
5	120820551	120820853	SINE/B4	B4A	DF04039282	1	1	0	1	0	0	0	0	0	0	0	0	0	1	0
5	120820984	120821131	DNA/hAT-Charlie	MER58A	DF04039283	1	1	0	1	0	0	0	0	0	0	0	0	0	1	0
5	120819763	120820125	LTR/ERVL-MaLR	MTD	DF04039280	1	1	0	1	0	0	0	0	0	0	0	0	0	1	0
5	120822648	120822774	Simple_repeat	(CA)n	DF04039287	1	1	0	1	0	0	0	0	0	0	0	0	0	1	0
16	97449837	97449966	SINE/Alu	B1F	DF02182193	1	1	0	1	0	0	0	0	0	0	0	0	0	0	1
17	33927547	33927661	SINE/B4	RSINE1	DF02252848	1	1	0	1	0	0	0	0	0	0	0	0	0	1	0
19	11531743	11532112	LINE/L1	L1M4	DF02599324	1	0	0	1	0	0	0	0	0	0	0	0	0	1	1
5	120744507	120744635	SINE/B4	RSINE1	DF04039079	1	1	0	0	0	0	0	0	0	0	0	0	0	1	1
11	119469230	119469675	LINE/L1	L1MdV_I	DF00998778	1	1	0	1	0	0	0	0	0	0	0	0	0	1	0
9	106227685	106227879	DNA/hAT-Charlie	RMER30	DF05309502	1	0	0	1	0	0	0	0	0	0	0	0	0	1	1
9	106227343	106227684	SINE/B4	B4	DF05309501	1	0	0	1	0	0	0	0	0	0	0	0	0	1	1
18	60308447	60308715	LTR/ERVL-MaLR	ORR1B2-int	DF02512563	1	1	0	1	0	0	0	0	0	0	0	0	0	0	1
18	60307429	60308420	LINE/L1	L1MdA_VII	DF02512562	1	1	0	1	0	0	0	0	0	0	0	0	0	0	1
18	60388241	60388387	SINE/Alu	B1_Mur4	DF02512706	1	1	0	1	0	0	0	0	0	0	0	0	0	0	1
18	60383450	60384031	LINE/L1	Lx8	DF02512700	1	1	0	1	0	0	0	0	0	0	0	0	0	0	1
5	92543523	92551216	LTR/ERV1	RLTR6-int	DF03969385	1	1	0	1	0	0	0	0	1	0	0	0	0	0	0
7	104434079	104434543	Other	RMER1B	DF04693294	1	1	0	1	0	0	0	0	0	0	0	0	0	1	0
16	35959672	35959847	DNA/hAT-Charlie	URR1A	DF02060917	1	1	0	1	0	0	0	0	0	0	0	0	0	1	0
1	170942048	170949650	LTR/ERV1	MuLV-int	DF00359071	1	0	0	1	0	1	0	0	0	1	0	0	0	0	0
1	171230294	171230782	LTR/ERVK	RMER20A	DF00360115	1	1	0	1	0	0	0	0	0	-1	0	0	0	1	0
4	154920000	154920467	LINE/L1	L1MdFanc_II	DF03783021	1	0	0	1	0	0	0	0	0	0	0	0	0	1	1
10	75058968	75059103	Simple_repeat	(TC)n	DF00568859	1	0	0	0	0	0	0	0	1	0	0	0	0	0	0
15	76239433	76239929	LTR/ERVK	MLTR11A	DF01907805	1	1	0	1	0	0	0	0	0	0	0	0	0	1	0
1	173641625	173641727	LTR/ERVL-MaLR	MTD	DF00365699	1	1	0	0	0	0	0	0	0	1	0	0	0	0	1
17	33998663	33998691	Simple_repeat	(GA)n	DF02253020	1	1	0	1	0	0	0	0	0	0	1	0	0	0	0
5	120731990	120732119	SINE/Alu	B1_Mur2	DF04039038	1	1	0	1	0	0	0	0	0	0	0	0	0	1	0
10	18999668	19000567	LTR/ERVK	RLTR13B4	DF00418764	0	0	0	0	1	1	0	0	0	1	0	0	0	0	0
14	41139614	41139739	SINE/Alu	B1_Mus1	DF01587586	0	0	0	0	0	0	0	0	1	0	0	0	0	0	0
14	41137914	41138059	Simple_repeat	(AC)n	DF01587582	-1	0	0	0	0	0	0	0	1	0	0	0	0	0	0
14	41138318	41138796	LTR/ERV1	MLTR14	DF01587583	-1	0	0	0	0	0	0	0	1	0	0	0	0	0	0
14	41137002	41137115	scRNA	BC1_Mm	DF01587580	-1	0	0	0	0	0	0	0	1	0	0	0	0	0	0
14	41137392	41137683	LINE/L1	Lx9	DF01587581	-1	0	0	0	0	0	0	0	1	0	0	0	0	0	0
7	75776302	75776449	SINE/Alu	B1_Mus1	DF04627499	1	0	0	0	0	0	0	0	0	1	1	0	0	0	0
7	88253072	88256996	LINE/L1	Lx5	DF04655855	0	0	0	0	1	0	0	0	0	0	0	0	0	0	0
6	121270041	121270170	DNA/hAT-Charlie	MER58B	DF04397568	1	0	0	1	0	0	0	0	0	0	0	0	1	0	0
6	121270644	121270951	LTR/ERVL-MaLR	ORR1F	DF04397569	0	0	0	0	0	0	0	0	0	0	0	0	0	0	0
18	85697926	85698291	rRNA	LSU-rRNA_Hsa	DF02567635	0	0	0	0	0	1	0	0	0	0	0	1	0	0	0
5	114911867	114912022	DNA/hAT-Charlie	MER5A	DF04020811	0	0	0	0	0	0	0	0	0	0	0	0	0	0	0
5	114911490	114911621	SINE/Alu	B1_Mus1	DF04020810	0	0	0	0	0	0	0	0	0	0	0	0	0	0	0
5	114912527	114913101	LTR/ERVL	MT2B2	DF04020812	1	0	0	1	1	0	0	0	0	0	0	0	0	0	0
2	157101965	157102168	SINE/B2	B2_Mm2	DF03051959	1	1	0	1	0	0	0	0	0	0	0	0	0	0	0
2	157101662	157101690	Simple_repeat	(T)n	DF03051958	1	1	0	1	0	0	0	0	0	0	0	0	0	0	0
12	97061788	97062449	LINE/L1	Lx7	DF01210516	0	0	0	0	0	0	0	0	1	0	0	0	0	0	0
3	96289281	96289712	LTR/ERVK	RLTR9B2	DF03302174	1	0	0	0	0	0	0	0	0	0	0	0	0	1	1
3	96286807	96286963	SINE/MIR	MIR3	DF03302171	0	0	0	1	0	0	0	0	0	0	0	0	0	1	1
17	45570474	45570564	Simple_repeat	(CTCCTC)n	DF02278396	0	0	0	0	0	0	0	0	0	0	0	0	0	0	0
17	45570391	45570437	Simple_repeat	(TTGTCT)n	DF02278395	0	0	0	0	0	0	0	0	0	0	0	0	0	0	0
17	45567819	45567857	Simple_repeat	(AACAA)n	DF02278391	0	0	0	0	0	0	0	0	0	0	0	0	0	0	0
2	164354203	164354253	Low_complexity	G-rich	DF03070564	0	0	0	0	0	0	0	0	0	0	0	0	0	0	0
19	12538402	12538550	LTR/ERVK	MMTV-int	DF02601426	1	0	0	0	0	1	0	0	0	0	0	0	0	0	1
10	56388638	56388667	Simple_repeat	(CAG)n	DF00523841	0	0	0	0	0	0	0	0	0	0	0	0	0	0	0
2	90395191	90395578	LTR/ERVK	RLTR10	DF02897075	0	0	0	0	0	1	0	0	0	0	0	0	0	0	0
2	90389253	90395138	LINE/L1	L1MdA_V	DF02897074	0	0	0	0	0	1	0	0	0	0	0	0	0	0	0
13	54507540	54508183	LINE/L1	L1M4a1	DF01371733	0	0	0	0	1	1	0	0	0	0	0	0	0	0	0
2	94263048	94263092	Simple_repeat	(A)n	DF02908535	0	0	0	0	0	0	0	0	0	0	0	0	0	0	0
12	25095092	25095129	Simple_repeat	(T)n	DF01055861	0	0	0	1	0	1	0	0	1	0	0	0	0	0	0
5	105020524	105021474	LINE/L1	L1MdMus_II	DF03996409	1	1	0	1	0	0	0	0	0	0	0	0	0	0	0
11	119409653	119409936	LINE/L2	L2b	DF00998623	1	0	0	0	0	0	0	0	0	1	0	0	0	1	0
17	24720336	24720421	Simple_repeat	(GGCCGC)n	DF02225705	0	0	0	0	0	0	0	0	0	0	0	0	0	0	0
17	23751316	23751506	LTR/ERVL-MaLR	MLT1E1A	DF02222700	1	0	0	1	0	0	0	0	0	0	0	0	0	0	1
16	35842623	35843005	LTR/ERVK	RMER12	DF02060505	1	1	0	0	0	0	0	0	0	0	0	0	0	1	0
6	39092509	39092654	SINE/Alu	B1_Mus2	DF04215250	1	1	0	1	0	0	0	0	0	0	0	0	0	0	0
6	39094600	39095146	LTR/ERVL	LTR82A	DF04215253	1	1	0	0	0	0	0	0	0	0	0	0	0	1	0
2	164423486	164423650	SINE/B4	RSINE1	DF03070766	0	0	0	0	1	0	0	0	0	0	0	0	0	0	0
1	173467096	173467424	LTR/ERVL-MaLR	ORR1A2	DF00365455	0	0	0	1	0	0	0	0	0	0	0	0	0	1	1
1	173466324	173466705	LINE/L1	L1MCc	DF00365452	0	0	0	1	0	0	0	0	0	0	0	0	0	1	1
17	35384128	35384352	LTR/ERVK	RMER19B	DF02256560	0	0	0	0	0	0	0	0	0	0	0	0	0	0	0
1	34488944	34489933	LINE/L1	L1MdF_V	DF00061068	0	0	0	1	0	0	0	0	0	1	1	0	0	0	0
11	58190313	58190486	SINE/B2	B2_Mm1t	DF00821597	1	1	0	1	0	0	0	0	0	0	0	0	0	0	0
11	83185697	83185897	LINE/L1	Lx9	DF00891671	1	0	0	1	0	0	0	0	0	0	0	0	0	0	1
3	88436033	88436087	Low_complexity	G-rich	DF03280265	0	0	0	0	0	0	0	0	0	0	0	0	0	0	0
3	142568000	142568225	LTR/ERVL-MaLR	MLT1E3	DF03401198	1	1	0	1	0	0	0	0	0	0	0	0	0	0	0
11	50297278	50297341	Simple_repeat	(CTT)n	DF00797861	0	0	0	0	0	0	0	0	0	0	0	0	0	0	0
11	89013715	89013994	SINE/B4	B4	DF00910811	1	1	0	0	0	0	0	0	0	0	0	0	0	1	0
17	35478744	35482627	LTR/ERV1	MMVL30-int	DF02256804	1	1	0	1	0	0	0	0	0	0	0	0	0	0	0
16	35848783	35851418	LINE/L1	L1Lx_IV	DF02060528	1	1	0	0	0	0	0	0	0	0	0	0	0	1	0
7	104421879	104422356	LTR/ERV1	MLTR14	DF04693270	1	1	0	0	0	0	0	0	0	1	0	0	0	0	0
3	89736872	89737089	DNA/hAT-Charlie	URR1A	DF03284792	1	1	0	0	0	0	0	0	0	1	0	0	0	0	0
1	173786136	173787052	LTR/ERVK	MMERVK10C-int	DF00365927	1	0	0	1	0	0	0	0	0	0	0	0	0	1	0
6	149338718	149339566	LTR/ERVL-MaLR	ORR1B2-int	DF04462082	0	0	0	0	1	0	0	0	0	1	0	0	0	0	0
14	103053390	103054134	LINE/L1	Lx8	DF01720714	1	0	0	1	0	0	0	0	0	0	0	0	0	0	1
14	103052151	103052949	LINE/L1	Lx8	DF01720713	1	0	0	1	0	0	0	0	0	0	0	0	0	0	1
17	57219941	57220164	SINE/B4	RSINE1	DF02308122	0	0	0	0	0	0	0	0	0	0	0	0	0	0	0
5	92358644	92359149	DNA/hAT-Charlie	RCHARR1	DF03968800	1	0	0	1	0	0	0	0	0	0	0	0	0	0	1
4	132269774	132269918	SINE/Alu	B1_Mm	DF03718137	0	0	0	0	0	1	0	0	0	0	0	0	0	0	0
5	120814299	120814336	Simple_repeat	(TCCA)n	DF04039269	1	1	0	0	0	0	0	0	0	0	0	0	0	1	0
1	173491111	173491150	Simple_repeat	(AGTG)n	DF00365493	0	0	0	0	0	0	0	0	0	1	0	0	0	1	1
3	93528387	93528683	LTR/ERVK	RLTR12E	DF03293003	0	0	0	0	1	0	1	0	0	0	0	0	0	0	0
3	93527966	93528386	LTR/ERVK	RLTR31C_MM	DF03293002	0	0	0	0	1	0	1	0	0	0	0	0	0	0	0
16	35837482	35837559	SINE/ID	ID4	DF02060496	1	1	0	1	0	0	0	0	0	0	0	0	0	0	0
11	78968330	78968453	SINE/MIR	MIR1_Amn	DF00879560	1	1	0	1	0	0	0	0	0	0	0	0	0	0	0
10	51495076	51495113	Simple_repeat	(CAC)n	DF00514085	1	0	0	1	0	0	0	0	0	1	0	0	0	0	0
14	41140091	41140429	LTR/ERVL-MaLR	ORR1B2	DF01587590	1	0	0	0	0	0	0	0	1	0	0	0	0	0	0
10	23905054	23905383	LTR/ERVL-MaLR	MLT1B	DF00429347	0	0	0	0	0	0	0	0	0	0	0	0	0	0	0
11	83010068	83010855	LTR/ERVK	ERVB5_1-I_MM	DF00891301	1	1	0	0	0	0	0	0	0	0	0	0	0	1	0
2	22744226	22744458	rRNA	LSU-rRNA_Hsa	DF02756206	0	0	0	0	0	0	0	0	0	0	0	1	0	0	0
5	40328133	40328262	SINE/Alu	B1_Mm	DF03863307	0	0	0	0	0	0	0	0	0	0	0	0	0	0	0
7	106409853	106410174	LTR/ERVK	RMER12B	DF04696853	1	1	0	0	0	0	0	0	0	0	1	0	0	0	0
11	70455183	70455290	SINE/Alu	PB1D10	DF00854160	0	0	0	0	0	0	0	0	0	0	0	0	0	0	0
2	62597396	62597736	LTR/ERVL-MaLR	MTE2b	DF02841570	0	0	0	0	0	0	0	0	0	0	0	0	0	0	0
5	120762281	120763522	LTR/ERVK	RMER12	DF04039128	1	0	0	1	0	0	0	0	0	0	0	0	0	1	0
15	76236470	76236661	SINE/B4	ID_B1	DF01907792	1	1	0	0	0	0	0	0	0	0	0	1	0	0	0
14	41168742	41168894	LINE/L1	Lx3C	DF01587649	0	0	0	0	0	0	0	0	1	0	0	0	0	0	0
11	83023818	83023936	SINE/B4	ID_B1	DF00891323	0	0	0	1	0	0	0	0	0	0	0	0	0	1	1
11	83024049	83024231	SINE/B2	B2_Mm1t	DF00891324	0	0	0	1	0	0	0	0	0	0	0	0	0	1	1
3	95538886	95539507	LTR/ERVK	RLTR26B_MM	DF03299505	1	1	0	0	0	0	0	0	0	0	0	0	0	1	0
9	93600080	93600123	Simple_repeat	(T)n	DF05278567	0	0	0	0	0	0	0	0	0	0	0	0	0	0	0
5	129127997	129128019	Simple_repeat	(T)n	DF04065418	0	0	0	1	0	0	0	0	0	0	-1	0	0	0	0
9	40815076	40815551	LTR/ERVL	RMER15	DF05148510	0	0	0	0	1	1	0	0	0	0	0	0	0	0	0
6	72385543	72385587	Simple_repeat	(AATGAC)n	DF04282978	0	0	0	0	0	0	0	0	0	0	0	0	0	0	0
14	41139860	41139961	SINE/MIR	MIR	DF01587588	0	0	0	0	0	0	0	0	1	0	0	0	0	0	0
3	117782016	117782124	Simple_repeat	(TATA)n	DF03350502	0	0	0	0	0	0	0	0	0	0	0	0	0	0	0
3	127669948	127670086	LTR/ERVL-MaLR	MTE2b	DF03371417	1	1	0	1	0	0	0	0	0	0	0	0	0	0	0
15	80651964	80652537	LINE/L2	L2b	DF01919797	1	0	0	1	0	0	0	0	0	0	1	0	0	0	0
14	59352375	59352576	SINE/B2	B3	DF01628850	1	1	0	1	0	0	0	0	0	0	0	0	0	0	0
3	96287728	96288055	LTR/ERVL-MaLR	MLT1E1A	DF03302172	1	0	0	1	0	0	0	0	0	0	0	0	0	1	0
6	48827981	48828630	LINE/L1	Lx8b	DF04235062	1	0	0	0	0	0	0	0	0	0	0	0	0	0	0
11	83026553	83026937	LINE/L1	L1Lx_IV	DF00891327	0	0	0	0	0	0	0	0	0	0	1	0	0	1	1
5	90801443	90801620	LTR/ERVK	RLTR13F	DF03965222	0	0	0	0	0	0	0	0	0	0	0	0	0	0	0
10	111506967	111506999	Simple_repeat	(AGC)n	DF00652553	0	0	0	0	0	0	0	0	0	0	0	0	0	0	0
X	113272461	113272643	LINE/L1	HAL1	DF05585335	0	0	0	0	0	0	0	0	0	0	0	0	0	0	0
17	36039756	36039938	SINE/B2	B2_Mm2	DF02258905	1	0	0	1	0	0	0	0	0	1	0	0	0	0	0
7	99858798	99858875	Simple_repeat	(CCG)n	DF04681506	0	0	0	0	0	0	0	0	0	0	0	0	0	0	0
2	180036491	180036530	Simple_repeat	(TTCTTC)n	DF03109499	0	0	0	0	0	0	0	0	0	0	0	0	0	0	0
17	35427280	35427446	LTR/ERVL	MLT2F	DF02256670	0	0	0	1	0	0	0	0	1	0	1	0	0	0	0
17	35429134	35429844	LTR/ERVK	RMER19B	DF02256674	0	0	0	0	0	0	0	0	0	0	0	0	0	0	0
3	142636039	142636242	SINE/B2	B3	DF03401320	1	1	0	1	0	0	0	0	0	0	0	0	0	0	0
8	120752479	120752609	scRNA	BC1_Mm	DF05051966	1	0	0	0	0	0	0	0	0	1	1	0	0	0	0
11	48885340	48885618	LTR/ERVL	MLT2D	DF00794371	0	0	0	0	0	0	1	0	0	0	0	0	0	1	1
16	35981582	35981664	rRNA	LSU-rRNA_Hsa	DF02061011	0	0	0	0	0	1	0	0	0	0	0	0	0	0	0
2	143985897	143986150	DNA/hAT-Tag1	hAT-1_Mam	DF03017456	0	0	0	0	0	0	0	0	0	0	0	0	0	0	0
3	142538226	142538622	LTR/ERVL-MaLR	MTB_Mm	DF03401137	1	1	0	1	0	0	0	0	0	0	0	0	0	0	0
14	41143208	41144514	LINE/L1	Lx3_Mus	DF01587600	0	0	0	0	1	0	0	0	1	0	0	0	0	0	0
13	98132520	98132568	Simple_repeat	(A)n	DF01459252	0	0	0	0	0	0	0	0	0	0	0	0	0	0	0
7	101549916	101550202	LTR/ERVL-MaLR	MLT1I	DF04686558	0	0	0	1	0	0	0	0	0	0	1	0	0	0	1
15	74995602	74995844	SINE/B2	B3	DF01905063	1	1	0	1	0	0	0	0	0	0	0	0	0	0	0
15	74994072	74994690	LTR/ERVK	RMER17A2	DF01905060	1	1	0	1	0	0	0	0	0	0	0	0	0	0	0
6	3369971	3370619	LINE/L1	L1Lx_IV	DF04143641	0	0	0	0	0	1	0	0	0	1	0	0	0	0	0
17	35267008	35267053	Simple_repeat	(GCCCT)n	DF02256333	0	0	0	0	0	0	0	0	0	0	0	0	0	0	0
17	35267183	35267356	SINE/B2	B2_Mm1t	DF02256334	0	0	0	0	0	0	0	0	0	0	0	0	0	0	0
12	4077225	4077304	Simple_repeat	(AT)n	DF01008526	0	0	0	0	1	0	0	0	0	0	0	0	0	0	-1
6	131216501	131217601	Other	RMER1B	DF04420547	1	0	0	1	0	0	0	0	0	0	0	0	0	0	1
17	34735043	34735252	SINE/B4	ID_B1	DF02254756	1	1	0	1	0	0	0	0	0	0	0	0	0	0	0
17	13017096	13017266	LINE/L1	Lx7	DF02203737	0	0	0	0	0	0	0	0	0	0	0	0	0	0	0
17	13016883	13017069	SINE/B2	B2_Mm2	DF02203736	0	0	0	0	0	0	0	0	0	0	0	0	0	0	0
17	13015703	13015779	SINE/ID	ID4	DF02203732	0	0	0	0	0	0	0	0	0	0	0	0	0	0	0
19	11588629	11589173	LTR/ERVL	LTR101_Mam	DF02599420	1	0	0	1	0	0	0	0	0	0	0	0	0	1	0
9	5331956	5332281	LINE/L1	Lx4A	DF05076561	1	0	0	1	0	0	0	0	0	1	0	0	0	0	0
10	117307550	117307894	LTR/ERVL-MaLR	ORR1A1	DF00665451	0	0	0	0	1	0	0	0	0	0	0	0	0	0	0
10	117307895	117308936	LTR/ERVL-MaLR	ORR1A1-int	DF00665452	0	0	0	0	1	0	0	0	0	0	0	0	0	0	0
7	104462257	104463196	LINE/L1	Lx4A	DF04693333	0	0	0	1	0	0	0	0	0	1	0	0	0	1	0
1	173749777	173749825	SINE/B4	B4	DF00365869	1	0	0	1	0	0	0	0	0	0	0	0	0	1	0
3	121854346	121854502	SINE/B2	B2_Mm2	DF03359035	0	0	0	0	0	0	0	0	1	0	0	0	0	0	0
17	37271695	37272082	LTR/ERVL-MaLR	MTC	DF02261682	1	0	0	1	0	0	0	0	0	0	0	0	0	0	1
2	30889428	30889785	LTR/ERVL-MaLR	ORR1B1	DF02775234	0	0	0	0	0	0	0	0	0	0	0	0	0	0	0
1	85482466	85483355	LTR/ERVK	RMER19B	DF00169125	1	0	0	1	0	0	0	0	0	0	0	0	0	0	1
17	86753863	86753906	Simple_repeat	(T)n	DF02372372	-1	0	0	0	0	0	0	0	1	0	0	0	0	0	0
17	33914375	33914774	LTR/ERVK	RMER4A	DF02252814	1	0	0	1	0	0	0	0	0	0	0	0	0	1	0
17	34195002	34195117	SINE/Alu	B1F2	DF02253497	1	1	0	1	0	0	0	0	0	0	0	0	0	0	0
17	34196972	34197092	SINE/B4	ID_B1	DF02253503	0	0	0	0	0	0	0	0	0	0	0	0	0	0	0
17	73889361	73889780	LTR/ERVK	RLTR10	DF02342649	1	1	0	1	0	0	0	0	0	0	0	0	0	0	0
17	73888166	73888316	LTR/ERVK	RLTR10-int	DF02342647	1	1	0	1	0	0	0	0	0	0	0	0	0	0	0
9	78175302	78175633	RNA	7SK	DF05247231	0	0	0	0	0	0	0	0	0	0	0	0	0	0	0
3	58600521	58605547	LINE/L1	L1MdF_III	DF03220400	0	0	0	0	1	0	0	0	0	1	0	0	0	0	0
6	122601545	122601821	LTR/ERVL-MaLR	MTC-int	DF04400339	1	0	0	1	0	1	0	0	0	0	0	0	0	0	0
5	120880413	120880496	LTR/ERVL-MaLR	MTD	DF04039435	1	0	0	0	0	0	0	0	0	0	0	0	0	1	1
2	144011137	144011168	Simple_repeat	(CCGT)n	DF03017497	0	0	0	0	0	0	0	0	0	0	0	0	0	0	0
13	105299292	105299342	Simple_repeat	(A)n	DF01476525	0	0	0	0	1	1	0	0	0	0	0	0	0	0	0
X	167241777	167242089	LTR/ERVL-MaLR	MLT1F2	DF05701146	1	0	0	1	0	0	0	0	0	0	0	0	0	1	0
1	85578656	85578801	SINE/Alu	B1_Mus2	DF00169360	1	1	0	1	0	0	0	0	0	0	0	0	0	0	0
17	78853114	78854323	LINE/L1	L1MdV_III	DF02353497	0	0	0	0	0	0	0	0	0	0	0	0	0	0	0
11	80179350	80179483	SINE/B4	ID_B1	DF00883916	1	0	0	1	0	0	0	0	0	0	0	0	0	0	1
11	80179156	80179304	SINE/Alu	B1_Mur2	DF00883915	1	0	0	1	0	0	0	0	0	0	0	0	0	0	1
7	106503653	106503920	Simple_repeat	(TTCT)n	DF04696998	1	1	0	1	0	0	0	0	0	0	0	0	0	0	0
7	106503183	106503324	SINE/Alu	B1_Mus1	DF04696995	1	0	0	0	0	0	0	0	0	0	0	0	0	1	1
19	11473753	11474128	LINE/L1	L1MD3	DF02599212	1	0	0	0	0	0	0	0	0	1	0	0	0	1	0
19	11475593	11475911	LTR/ERVL-MaLR	MTEa	DF02599216	1	0	0	1	0	0	0	0	0	0	0	0	0	1	0
18	60380013	60380364	LINE/L1	Lx8	DF02512690	1	1	0	1	0	0	0	0	0	0	0	0	0	0	0
18	60382046	60382401	LTR/ERVL-MaLR	MTC	DF02512697	1	1	0	1	0	0	0	0	0	0	0	0	0	0	0
10	23869933	23870365	LTR/ERV1	RLTR14	DF00429266	0	0	0	0	0	0	0	0	1	0	0	0	0	0	0
18	65477617	65477733	SINE/B4	B4A	DF02524735	0	0	0	0	0	0	0	0	0	0	0	0	0	0	0
7	88310471	88310761	SINE/B4	B4	DF04655944	0	0	0	0	0	0	0	0	0	0	0	0	0	0	0
17	57222784	57222824	SINE/B4	B4	DF02308133	0	0	0	0	0	0	0	0	0	0	0	0	0	0	0
11	48865381	48865538	SINE/B2	B2_Mm1t	DF00794319	0	0	0	0	0	0	0	0	0	0	0	0	0	0	0
11	49092819	49093240	LINE/L1	Lx7	DF00794690	1	1	0	1	0	0	0	0	0	0	0	0	0	0	0
8	3681989	3682304	LTR/ERVL	RLTR28B	DF04793964	0	0	0	0	0	0	0	0	0	0	0	0	0	0	0
11	72311206	72311229	Simple_repeat	(ACC)n	DF00858951	1	1	0	1	0	0	0	0	0	0	0	0	0	0	0
11	72310907	72311017	DNA/hAT	MER53	DF00858950	1	1	0	1	0	0	0	0	0	0	0	0	0	0	0
8	62034357	62035029	LINE/L1	Lx8	DF04909260	1	1	0	1	0	0	0	0	0	0	0	0	0	0	0
9	115870583	115870853	SINE/B4	B4	DF05338154	0	0	0	0	0	0	0	0	0	0	0	0	0	0	0
12	103434622	103435041	LTR/ERVL	RMER10B	DF01225236	1	0	0	1	1	0	0	0	0	0	0	0	0	0	0
15	86194724	86195360	rRNA	LSU-rRNA_Hsa	DF01935738	0	0	0	0	0	1	0	0	0	0	0	0	0	0	0
5	7982048	7982227	LINE/L1	L1ME4c	DF03797486	0	0	0	0	0	0	0	0	0	0	0	0	0	0	0
9	111053250	111053546	LTR/ERVK	RLTR21	DF05324694	1	0	0	1	0	0	0	0	0	0	0	0	0	0	1
18	35733933	35734221	LTR/ERVL	LTR33	DF02459167	0	0	0	0	0	0	0	0	0	0	0	0	0	0	0
4	46505137	46505282	SINE/Alu	B1_Mus2	DF03524131	0	0	0	1	0	0	0	0	0	0	0	0	0	1	1
5	5781495	5781529	Simple_repeat	(T)n	DF03793713	0	0	0	0	0	0	0	0	0	0	0	0	0	0	0
17	33928646	33928781	SINE/Alu	B1_Mur1	DF02252851	0	0	0	0	0	0	0	0	0	0	0	0	0	0	0
17	33928858	33929009	DNA/hAT-Charlie	URR1B	DF02252852	0	0	0	0	0	0	0	0	0	0	0	0	0	0	0
5	26718681	26720788	LINE/L1	L1MdFanc_II	DF03833295	0	0	0	0	0	0	0	0	0	0	0	0	0	0	0
16	91563834	91563979	SINE/Alu	B1_Mur2	DF02168550	0	0	0	0	0	0	0	0	0	0	0	0	0	0	0
11	58205520	58205716	SINE/B2	B2_Mm2	DF00821662	1	1	0	1	0	0	0	0	0	0	0	0	0	0	0
1	131773196	131774900	LTR/ERVL-MaLR	ORR1A4-int	DF00271401	-1	0	0	0	0	0	0	0	1	0	0	0	0	0	0
2	90640619	90640650	Simple_repeat	(T)n	DF02897747	0	0	0	0	0	0	0	0	0	0	0	0	0	0	0
18	60392158	60392363	SINE/B2	B3	DF02512712	0	0	0	0	0	0	0	0	0	0	0	0	0	0	0
18	60391699	60391964	SINE/B4	B4A	DF02512710	0	0	0	0	0	0	0	0	0	0	0	0	0	0	0
6	57623167	57624005	LINE/L1	L1Lx_IV	DF04254248	1	0	0	1	0	0	0	0	0	0	0	0	0	1	0
10	116957777	116958264	LINE/L1	L1M7	DF00664341	1	0	0	1	0	0	0	0	0	0	0	0	0	0	1
X	142390451	142390470	Simple_repeat	(AG)n	DF05642822	0	0	0	0	0	0	0	0	0	0	0	0	0	0	0
7	106617835	106619938	LTR/ERV1	MMVL30-int	DF04697190	0	0	0	1	0	0	0	0	0	0	0	0	0	1	1
6	48845987	48846267	LTR/ERVL	MER68B	DF04235089	1	0	0	0	0	0	0	0	1	0	0	0	0	0	0
12	87443958	87444075	LTR/ERV1	LTRIS3	DF01192445	0	0	0	0	0	0	0	0	0	0	0	0	0	0	0
11	75765377	75765423	Simple_repeat	(CCTC)n	DF00868652	0	0	0	0	0	0	0	0	0	0	0	0	0	0	0
10	128909838	128909905	Low_complexity	G-rich	DF00694722	0	0	0	0	0	0	0	0	0	0	0	0	0	0	0
11	58203350	58203535	SINE/B2	B2_Mm1t	DF00821648	1	1	0	1	0	0	0	0	0	0	0	0	0	0	0
5	21334817	21340028	LINE/L1	L1MdA_V	DF03820695	0	0	0	0	1	1	0	0	0	0	0	0	0	0	0
4	156199464	156199545	LINE/L1	L1MdA_IV	DF03786255	0	0	0	0	0	0	0	0	0	0	0	0	0	0	0
7	102011616	102011736	SINE/MIR	MIRb	DF04688162	1	0	0	1	0	0	0	0	0	0	0	0	0	0	1
2	84899101	84906844	LTR/ERV1	RLTR6-int	DF02887637	1	1	0	1	0	0	0	0	0	0	0	0	0	0	0
17	17521835	17521896	Simple_repeat	(AC)n	DF02212044	1	0	0	0	0	0	0	0	1	0	0	0	0	1	0
4	40222991	40223333	LINE/L2	L2b	DF03505556	1	1	0	0	0	0	0	0	0	1	0	0	0	0	0
3	151732580	151732796	SINE/B4	B4A	DF03418952	1	1	0	1	0	0	0	0	0	0	0	0	0	0	0
4	154923835	154924191	LTR/ERVL-MaLR	ORR1B2	DF03783031	1	0	0	1	0	0	0	0	0	0	0	0	0	0	1
13	7841947	7841975	Simple_repeat	(T)n	DF01269349	0	0	0	0	0	0	0	0	0	0	0	0	0	0	0
9	58222163	58222474	LTR/ERVL-MaLR	MTD	DF05192623	1	1	0	1	0	0	0	0	0	0	0	0	0	0	0
5	9118808	9118840	Simple_repeat	(T)n	DF03799843	0	0	0	0	0	0	0	0	0	0	0	0	0	0	0
1	165832560	165832600	Simple_repeat	(TT)n	DF00347761	0	0	0	0	0	0	0	0	0	0	0	0	0	0	0
16	35957399	35958040	LINE/L1	L1MdF_II	DF02060907	1	1	0	1	0	0	0	0	0	0	0	0	0	0	0
1	85681801	85682124	SINE/B4	B4A	DF00169613	1	1	0	1	0	0	0	0	0	0	0	0	0	0	0
1	156664502	156665829	LINE/L1	Lx8b	DF00327444	1	1	0	1	0	0	0	0	0	0	0	0	0	0	0
18	61492753	61493014	LINE/RTE-X	L5	DF02515714	1	1	0	1	0	0	0	0	0	0	0	0	0	0	0
18	61492367	61492504	DNA/hAT-Charlie	MER5B	DF02515713	1	1	0	1	0	0	0	0	0	0	0	0	0	0	0
8	105523864	105523954	LTR/ERVL-MaLR	ORR1D1	DF05008254	0	0	0	0	0	0	0	0	0	0	0	0	0	0	0
14	77026116	77028922	LINE/L1	Lx6	DF01670996	1	0	0	1	0	0	0	0	0	0	0	0	0	0	1
14	77031256	77031738	LINE/L1	L1MB2	DF01670999	0	0	0	1	0	0	0	0	0	0	0	0	0	1	1
7	104381387	104381455	SINE/ID	ID4	DF04693188	0	0	0	1	0	0	0	0	0	0	0	0	0	1	1
11	58200438	58200708	SINE/B4	B4A	DF00821628	1	1	0	1	0	0	0	0	0	0	0	0	0	0	0
4	156205390	156205729	LTR/ERVK	RLTR31D_MM	DF03786270	1	1	0	1	0	0	0	0	0	0	0	0	0	0	0
11	96032678	96032891	snRNA	U3	DF00928828	0	0	0	0	0	0	0	0	0	0	0	0	0	0	0
1	52139424	52139983	LTR/ERVK	RLTR20A2B_MM	DF00097045	1	1	0	0	0	0	0	0	0	1	0	0	0	0	0
2	84805665	84806068	LINE/L1	Lx9	DF02887387	1	1	0	0	0	0	0	0	0	0	0	0	0	1	0
18	60288796	60289454	LTR/ERVK	ERVB4_1-I_MM	DF02512537	1	1	0	1	0	0	0	0	0	0	0	0	0	0	0
12	25094531	25094565	Simple_repeat	(AAAAGA)n	DF01055860	0	0	0	0	0	0	0	0	0	0	0	0	0	0	0
17	36004262	36004320	LTR/ERVK	RLTR9A3	DF02258800	1	0	0	0	0	0	0	0	0	0	0	0	0	1	1
X	152923532	152923760	RNA	7SK	DF05667730	0	0	0	0	0	0	0	0	0	0	0	0	0	0	0
15	67146351	67146543	LINE/L1	L1ME4c	DF01890135	0	0	0	0	0	0	0	0	1	0	0	0	0	0	0
10	33933975	33934778	LINE/L1	Lx8	DF00477143	1	0	0	0	0	0	0	0	0	1	0	0	0	1	0
8	71533964	71534093	LINE/L1	L1MdGf_II	DF04930498	0	0	0	1	0	0	0	0	0	0	0	0	0	1	1
5	83389952	83390019	Simple_repeat	(A)n	DF03951151	0	0	0	0	0	0	0	0	0	0	0	0	0	0	0
19	34649478	34649599	Simple_repeat	(AAGAA)n	DF02648576	0	0	0	0	0	0	0	0	0	0	0	0	0	0	0
19	34649682	34650059	LTR/ERVL-MaLR	MTD	DF02648577	0	0	0	0	0	0	0	0	0	0	0	0	0	0	0
19	34650164	34650228	Simple_repeat	(TGCA)n	DF02648578	1	0	0	1	0	0	0	0	0	0	0	0	0	1	0
10	51484800	51484835	Simple_repeat	(CAC)n	DF00514073	1	0	0	1	0	0	0	0	0	1	0	0	0	0	0
5	114910612	114910685	SINE/B2	B2_Mm2	DF04020809	1	1	0	1	0	0	0	0	0	0	0	0	0	0	0
5	114909195	114909317	Unknown	YREP_Mm	DF04020800	1	1	0	1	0	0	0	0	0	0	0	0	0	0	0
8	61987073	61987230	SINE/B2	B3A	DF04909168	1	1	0	1	0	0	0	0	0	0	0	0	0	0	0
19	11821502	11822474	LINE/L1	L1_Mur3	DF02599849	1	0	0	1	0	0	0	0	0	0	0	0	0	0	1
9	22242786	22242885	SINE/B2	B2_Mm2	DF05110936	1	0	0	0	0	0	0	0	1	0	0	0	0	0	0
4	150945061	150945286	SINE/B2	B3	DF03774904	0	0	0	0	0	0	0	0	0	0	0	0	0	0	0
4	150945852	150945919	DNA/hAT-Charlie	MER58B	DF03774907	0	0	0	0	0	0	0	0	0	0	0	0	0	0	0
4	150945931	150946083	LTR/ERVL-MaLR	ORR1B1-int	DF03774909	0	0	0	0	0	0	0	0	0	0	0	0	0	0	0
11	83526873	83527037	SINE/MIR	MIR	DF00892610	0	0	0	1	0	0	0	0	0	0	1	0	0	0	1
11	49126451	49127353	LTR/ERVK	MYSERV6-int	DF00794758	1	1	0	1	0	0	0	0	0	0	0	0	0	0	0
17	36016700	36016833	SINE/Alu	B1F	DF02258820	1	1	0	0	0	0	0	0	0	1	0	0	0	0	0
16	35836419	35836613	SINE/B4	B4	DF02060490	1	1	0	0	0	0	0	0	0	0	0	0	0	1	0
7	75772490	75772827	LTR/ERVK	RLTR19-int	DF04627485	1	0	0	1	0	0	0	0	0	0	1	0	0	0	0
7	75772203	75772489	LTR/ERVL-MaLR	ORR1A4	DF04627484	1	0	0	1	0	0	0	0	0	0	1	0	0	0	0
9	106228727	106228852	SINE/Alu	B1_Mus1	DF05309509	0	0	0	1	0	0	0	0	0	0	0	0	0	1	1
5	135625301	135628358	LTR/ERV1	MMVL30-int	DF04089103	0	0	0	1	0	0	0	0	0	0	0	0	0	0	0
14	8799531	8799581	Simple_repeat	(TTT)n	DF01519688	1	0	0	1	0	0	0	0	-1	0	0	0	0	0	0
17	33996058	33996090	Simple_repeat	(CAAA)n	DF02253015	0	0	0	0	0	0	0	0	0	0	0	0	0	0	0
15	75864046	75864151	SINE/B2	B2_Mm2	DF01906894	1	0	0	1	0	0	0	0	0	0	0	0	0	0	1
15	75863896	75863990	SINE/B2	B2_Mm1t	DF01906893	1	0	0	0	0	0	0	0	0	0	0	0	0	1	1
10	33921109	33921314	SINE/B2	B3A	DF00477122	1	0	0	1	0	0	0	0	0	0	0	0	0	1	0
4	62479697	62479889	SINE/B2	B2_Mm2	DF03559194	0	0	0	1	1	0	0	0	-1	0	0	0	0	0	0
11	119485694	119485827	SINE/Alu	B1_Mur4	DF00998808	1	0	0	1	0	0	0	0	0	0	0	0	0	1	0
15	75086950	75087047	LTR/ERVK	RLTR11A	DF01905270	0	0	0	1	0	0	0	0	0	1	0	1	0	0	0
11	69921236	69921282	Simple_repeat	(GCC)n	DF00852448	0	0	0	0	0	0	0	0	0	0	0	0	0	0	0
19	3083504	3087036	LTR/ERV1	MMVL30-int	DF02576563	1	0	0	1	0	0	0	0	1	0	0	0	0	0	0
12	26476296	26476657	LINE/L1	L1MdV_I	DF01058480	0	0	0	1	0	0	0	0	0	0	0	0	0	1	1
12	26480524	26480877	LTR/ERVL-MaLR	MTE2b	DF01058486	1	0	0	1	0	0	0	0	0	0	0	0	0	1	0
17	34182008	34182064	Simple_repeat	(TTAT)n	DF02253468	0	0	0	0	0	0	0	0	0	0	0	0	0	0	0
17	34182769	34182963	SINE/B2	B3A	DF02253469	1	0	0	1	0	0	0	0	0	0	0	0	0	1	0
2	32387750	32387778	Low_complexity	GA-rich	DF02779940	0	0	0	0	0	0	0	0	0	0	0	0	0	0	0
1	171631843	171631898	Simple_repeat	(AC)n	DF00361390	0	0	0	1	0	0	0	0	0	0	1	0	0	0	1
1	173775611	173775791	LTR/ERVL-MaLR	MTEa	DF00365916	1	0	0	1	0	0	0	0	0	0	0	0	0	1	0
1	173923082	173923492	LTR/ERVK	BGLII_B	DF00366131	1	1	0	1	0	0	0	0	0	0	0	0	0	0	0
1	173931566	173931624	LTR/ERVL-MaLR	ORR1C2	DF00366139	1	1	0	1	0	0	0	0	0	0	0	0	0	0	0
11	116026240	116026393	SINE/B2	B3	DF00989166	0	0	0	1	0	0	0	0	0	0	0	0	0	1	1
13	12449203	12450466	LINE/L1	L1MdMus_I	DF01279184	0	0	0	1	0	0	0	0	0	0	1	0	0	1	0
4	46033253	46033616	LINE/L1	L1MCa	DF03522644	1	1	0	1	0	0	0	0	0	0	0	0	0	0	0
2	154694179	154694211	Low_complexity	G-rich	DF03043898	0	0	0	0	0	0	0	0	0	0	0	0	0	0	0
17	73931194	73932238	LINE/L1	L1MCa	DF02342730	1	0	0	1	0	0	0	0	0	1	0	0	0	0	0
14	79288145	79288370	SINE/B2	B3	DF01675776	0	0	0	0	1	0	0	0	1	0	0	0	0	0	0
11	89012311	89012596	LTR/ERVL-MaLR	MTE2b	DF00910807	1	1	0	0	0	0	0	0	0	0	0	0	0	1	0
4	6401826	6403090	LINE/L1	Lx10	DF03440515	0	0	0	0	0	0	0	0	0	1	0	1	0	1	0
4	6399770	6401696	LINE/L1	Lx10	DF03440513	0	0	0	0	0	0	0	0	0	1	1	0	0	1	0
15	82364235	82367356	LTR/ERV1	MMVL30-int	DF01926244	1	1	0	1	0	0	0	0	0	0	0	0	0	0	0
7	104418552	104418855	LTR/ERVK	RLTR10	DF04693266	1	1	0	0	0	0	0	0	0	1	0	0	0	0	0
19	40742218	40742422	SINE/B2	B3	DF02663192	0	0	0	0	0	0	0	0	1	0	0	0	0	0	-1
2	122153070	122153100	Simple_repeat	(A)n	DF02969380	0	0	0	0	0	0	0	0	0	0	0	0	0	0	0
11	116027455	116027554	SINE/Alu	PB1D11	DF00989180	0	0	0	1	0	1	0	0	0	0	0	0	0	1	0
11	78966330	78966666	LTR/ERVL-MaLR	ORR1D1	DF00879557	1	1	0	1	0	0	0	0	0	0	0	0	0	0	0
15	74956498	74956545	Low_complexity	A-rich	DF01904964	1	1	0	1	0	0	0	0	0	0	0	0	0	0	0
16	98010284	98011100	Unknown	MurSatRep1	DF02183426	1	0	0	1	0	0	0	0	0	0	0	0	0	0	1
14	41136812	41136866	LINE/L1	Lx8	DF01587579	0	0	0	0	0	0	0	0	1	0	0	0	0	0	0
1	173476327	173479976	LINE/L1	Lx3_Mus	DF00365480	1	0	0	1	0	0	0	0	0	1	0	0	0	0	0
11	20201570	20201623	Simple_repeat	(GGC)n	DF00734098	0	0	0	0	0	0	0	0	0	0	0	0	0	0	0
6	72314384	72314518	SINE/B4	ID_B1	DF04282721	-1	0	0	0	0	0	0	0	1	0	0	0	0	0	0
2	36255568	36256281	LINE/L1	L1Lx_I	DF02790532	0	0	0	0	0	0	0	0	1	0	0	0	0	0	0
6	41200057	41201548	LTR/ERV1	MMVL30-int	DF04220659	1	0	0	1	0	0	0	0	0	1	0	0	0	0	0
1	173523212	173523722	LTR/ERVL	MT2A	DF00365547	1	1	0	0	0	0	0	0	0	1	0	0	0	0	0
3	14663499	14663981	LINE/L1	Lx2B2	DF03133564	0	0	0	1	0	0	0	0	0	0	0	0	0	1	1
12	26447709	26447742	Simple_repeat	(TTCT)n	DF01058422	1	0	0	1	0	0	0	0	0	0	0	0	0	0	1
2	3454679	3454848	LINE/L1	L1MDa	DF02714572	0	0	0	1	0	0	0	0	0	0	0	0	0	1	1
2	3454940	3455095	SINE/B2	B3	DF02714573	0	0	0	1	0	0	0	0	0	0	0	0	0	1	1
4	101344647	101345512	LTR/ERVK	RLTR13A	DF03634811	1	0	0	1	0	0	0	0	0	0	0	0	0	1	0
8	31148394	31148782	LINE/L1	L1MC5	DF04846634	0	0	0	0	1	1	0	0	0	0	0	0	0	0	0
18	55622651	55622920	srpRNA	7SLRNA	DF02502662	0	0	0	0	0	0	0	0	0	0	0	0	0	0	0
1	171630935	171631140	SINE/B2	B3	DF00361389	0	0	0	1	0	0	0	0	0	0	1	0	0	0	1
3	5556585	5559016	LINE/L1	L1Lx_III	DF03117443	0	0	0	0	1	0	0	0	0	0	0	0	0	0	0
16	19703594	19704450	LINE/L1	Lx6	DF02021325	0	0	0	0	0	0	0	0	1	0	0	0	0	0	0
19	11524207	11524526	LTR/ERVL-MaLR	MTEa	DF02599307	1	0	0	1	0	0	0	0	0	1	0	0	0	0	0
17	13019947	13020136	SINE/B2	B2_Mm1a	DF02203744	0	0	0	0	1	0	0	0	0	0	0	0	0	0	0
16	98035570	98038928	LTR/ERVK	IAPEz-int	DF02183495	0	0	0	1	0	0	0	0	0	0	0	0	0	1	1
4	152178258	152178290	Simple_repeat	(CCG)n	DF03777897	0	0	0	0	0	0	0	0	0	0	0	0	0	0	0
5	23701114	23708710	LTR/ERV1	MuLV-int	DF03825764	0	0	0	0	0	0	0	0	0	0	0	0	0	0	0
14	41172301	41172323	Simple_repeat	(T)n	DF01587659	0	0	0	0	0	0	0	0	0	0	0	0	0	0	0
14	41171186	41171319	SINE/B2	B3	DF01587656	0	0	0	0	0	0	0	0	1	0	0	0	0	0	0
14	41170240	41170432	Unknown/Y-chromosome	CYRA11_Mm	DF01587654	0	0	0	0	0	0	0	0	1	0	0	0	0	0	0
14	41171016	41171043	Simple_repeat	(AACAA)n	DF01587655	0	0	0	0	0	0	0	0	1	0	0	0	0	0	0
5	108433762	108433810	Simple_repeat	(CTCTT)n	DF04005287	0	0	0	0	0	0	0	0	0	0	0	0	0	0	0
6	3200768	3201678	rRNA	SSU-rRNA_Hsa	DF04143350	1	1	0	0	0	0	0	0	1	0	0	0	0	0	0
9	106891899	106891932	Simple_repeat	(CCG)n	DF05311537	0	0	0	0	0	0	0	0	0	0	0	0	0	0	0
5	90892746	90892816	LINE/L2	L2b	DF03965395	0	0	0	0	0	0	0	0	0	0	0	0	0	0	0
5	120900388	120900472	LTR/ERVL-MaLR	MTD	DF04039481	1	1	0	0	0	0	0	0	0	0	0	0	0	1	0
12	55489822	55489860	Simple_repeat	(T)n	DF01115183	0	0	0	0	0	0	0	0	0	0	0	0	0	0	0
1	105846739	105847189	LTR/ERVK	RLTR33	DF00211743	0	0	0	0	0	0	0	0	0	0	0	0	0	0	0
4	145300778	145300817	Simple_repeat	(A)n	DF03760211	0	0	0	0	0	0	0	0	0	0	0	0	0	0	0
15	74993094	74993683	LTR/ERVK	MLTR18C_MM	DF01905059	1	1	0	1	0	0	0	0	0	0	0	0	0	0	0
4	155590887	155590941	Simple_repeat	(GTTAATT)n	DF03784690	0	0	0	0	0	0	0	0	0	0	0	0	0	0	0
4	130932653	130933533	Simple_repeat	(CCAT)n	DF03714205	1	0	0	1	0	0	0	0	0	0	1	0	0	0	0
5	122406399	122407303	LINE/L1	L1MB7	DF04044736	0	0	0	0	1	1	0	0	0	0	0	0	0	0	0
8	84842678	84842838	Simple_repeat	(TCC)n	DF04961218	0	0	0	0	0	0	0	0	0	0	0	0	0	0	0
5	114937604	114937939	LTR/ERV1	MER89	DF04020909	0	0	0	0	0	0	0	0	0	0	0	0	0	0	0
5	90805966	90806292	LINE/L1	L1ME4b	DF03965236	0	0	0	0	0	0	0	0	0	0	0	0	0	0	0
7	78918918	78919009	SINE/MIR	MIR1_Amn	DF04633815	1	1	0	1	0	0	0	0	0	0	0	0	0	0	0
7	78918015	78918174	SINE/B4	ID_B1	DF04633814	1	1	0	1	0	0	0	0	0	0	0	0	0	0	0
17	36120022	36120099	SINE/ID	ID2	DF02259048	1	0	0	0	0	0	0	0	0	0	1	0	0	0	1
17	74668431	74668668	LINE/L1	L1M3	DF02345225	1	0	0	1	0	0	0	0	0	0	0	0	0	0	1
7	104497785	104499051	LINE/L1	L1MdA_III	DF04693400	0	0	0	1	0	0	0	0	0	1	0	0	0	1	0
7	104502396	104503426	LINE/L1	L1MdA_I	DF04693407	0	0	0	1	0	0	0	0	0	1	0	0	0	0	1
16	35934734	35935417	LINE/L2	L2a	DF02060811	1	1	0	1	0	0	0	0	0	0	0	0	0	0	0
18	36725092	36725203	SINE/B4	RSINE1	DF02462575	0	0	0	0	0	0	0	0	0	0	0	0	0	0	0
6	18843363	18846549	LTR/ERV1	MMVL30-int	DF04171480	0	0	0	0	0	0	0	0	0	0	0	0	0	0	0
4	118429781	118429847	Simple_repeat	(GGAGGCT)n	DF03676404	0	0	0	0	0	0	0	0	0	0	0	0	0	0	0
11	48892147	48892190	SINE/B4	B4	DF00794385	0	0	0	1	0	0	0	0	0	0	0	0	0	1	1
11	48891610	48891735	LTR/ERVK	RMER17C2	DF00794384	0	0	0	1	0	0	0	0	0	0	0	0	0	1	1
2	23012823	23013315	LTR/ERV1	MMVL30-int	DF02756897	1	0	0	1	1	0	0	0	0	0	0	0	0	0	0
19	11392839	11393028	Simple_repeat	(TGTG)n	DF02599065	1	0	0	1	0	0	0	0	0	0	0	0	0	1	0
19	11393029	11393490	LTR/ERVK	RMER12	DF02599066	1	0	0	1	0	0	0	0	0	0	0	0	0	1	0
2	23013364	23014441	LTR/ERV1	RLTR6-int	DF02756898	1	0	0	1	1	0	0	0	0	0	0	0	0	0	0
14	59350382	59350478	SINE/Alu	PB1D7	DF01628841	1	1	0	1	0	0	0	0	0	0	0	0	0	0	0
14	59351489	59351673	SINE/B2	B2_Mm1t	DF01628846	1	1	0	1	0	0	0	0	0	0	0	0	0	0	0
14	59352033	59352172	SINE/B2	B3A	DF01628849	1	1	0	1	0	0	0	0	0	0	0	0	0	0	0
11	72304095	72304137	Simple_repeat	(ATAC)n	DF00858921	1	1	0	0	0	0	0	0	0	1	0	0	0	0	0
3	142509292	142510486	LTR/ERV1	RLTR6-int	DF03401102	1	1	0	1	0	0	0	0	0	0	0	0	0	0	0
3	142520943	142520993	LTR/ERVK	RLTR13B4	DF03401109	1	1	0	1	0	0	0	0	0	0	0	0	0	0	0
6	28263342	28263600	SINE/B4	B4A	DF04188695	0	0	0	1	0	0	0	0	0	0	-1	0	0	0	1
19	34584395	34584639	LINE/L1	L1ME2	DF02648457	1	1	0	1	0	0	0	0	0	0	0	0	0	0	0
2	11722905	11723052	SINE/Alu	B1_Mur1	DF02734322	1	1	0	1	0	0	0	0	0	0	0	0	0	0	0
X	87238421	87238528	LINE/L1	L1MdGf_II	DF05527296	0	0	0	0	0	1	0	0	0	0	0	1	0	0	0
15	64022504	64022633	SINE/MIR	MIR3	DF01884011	1	0	0	1	0	0	0	0	1	0	0	0	0	0	0
12	112854776	112855167	LINE/L1	L1M3	DF01247251	1	0	0	0	0	0	0	0	0	1	1	0	0	0	0
11	49062198	49062461	LINE/L1	Lx2B2	DF00794627	1	1	0	1	0	0	0	0	0	0	0	0	0	0	0
18	60290416	60291389	LINE/L1	Lx8b	DF02512540	1	1	0	1	0	0	0	0	0	0	0	0	0	0	0
17	34213705	34213817	SINE/Alu	PB1D10	DF02253546	1	1	0	1	0	0	0	0	0	0	0	0	0	0	0
14	19277926	19278307	rRNA	LSU-rRNA_Hsa	DF01539011	0	0	0	0	0	1	0	0	0	0	0	0	0	0	0
7	104360259	104360708	LTR/ERV1	MLTR14	DF04693135	1	1	0	1	0	0	0	0	0	0	0	0	0	0	0
11	83120051	83120361	LTR/ERVL-MaLR	MLT1A0	DF00891493	1	1	0	1	0	0	0	0	0	0	0	0	0	0	0
11	83119748	83119897	SINE/B2	B3	DF00891492	1	1	0	1	0	0	0	0	0	0	0	0	0	0	0
17	36043444	36043800	LTR/ERVL-MaLR	MLT1E3	DF02258914	1	1	0	1	0	0	0	0	0	0	0	0	0	0	0
9	82817760	82817818	Simple_repeat	(T)n	DF05257009	0	0	0	0	1	1	0	0	0	0	0	0	0	0	0
9	40815665	40815939	LTR/ERVL-MaLR	ORR1F	DF05148513	0	0	0	0	1	1	0	0	0	0	0	0	0	0	0
9	40816021	40816387	LTR/ERVL-MaLR	MTD	DF05148515	0	0	0	0	1	1	0	0	0	0	0	0	0	0	0
3	89741794	89742161	LINE/L1	L1MdGf_II	DF03284803	1	1	0	0	0	0	0	0	0	1	0	0	0	0	0
15	83150214	83150352	SINE/B2	B3	DF01927903	0	0	0	0	1	1	0	0	0	0	0	0	0	0	0
11	54247326	54247383	Simple_repeat	(AAAT)n	DF00810194	0	0	0	0	0	0	0	0	0	0	0	0	0	0	0
12	4783617	4783638	Simple_repeat	(A)n	DF01010397	0	0	0	0	0	0	0	0	0	0	0	0	0	0	0
8	61926037	61926661	LINE/L1	Lx8	DF04909035	1	1	0	1	0	0	0	0	0	0	0	0	0	0	0
1	131772031	131772350	LTR/ERVL-MaLR	ORR1A4	DF00271397	0	0	0	0	0	0	0	0	1	0	0	0	0	0	0
12	84764466	84764722	LTR/ERVK	MLTR11B	DF01184366	1	0	0	0	0	0	0	0	1	0	0	0	0	1	0
11	80180090	80180263	LINE/L1	L1MC4	DF00883923	0	1	0	1	0	0	0	0	0	0	0	0	0	1	0
4	117190912	117191002	SINE/Alu	PB1D11	DF03672753	0	0	0	0	1	1	0	0	0	0	0	0	0	0	0
18	60219515	60220489	LINE/L1	L1MdN_I	DF02512402	1	1	0	1	0	0	0	0	0	0	0	0	0	0	0
17	78862042	78862864	LTR/ERVL-MaLR	MTB_Mm-int	DF02353524	1	1	0	0	0	0	0	0	0	1	0	0	0	0	0
17	78861511	78861894	LTR/ERVL-MaLR	MTB_Mm-int	DF02353522	1	1	0	1	0	0	0	0	0	0	0	0	0	0	0
14	50807516	50807567	LTR/ERV1	MMVL30-int	DF01607360	0	0	0	0	0	0	0	0	0	0	0	0	0	0	0
17	73890294	73890454	DNA/hAT-Charlie	MER5A	DF02342651	1	1	0	1	0	0	0	0	0	0	0	0	0	0	0
11	101456902	101457026	SINE/MIR	MIRb	DF00946247	1	1	0	1	0	0	0	0	0	0	0	0	0	0	0
7	129694627	129694858	LTR/ERVL-MaLR	ORR1G	DF04758481	-1	0	0	0	0	0	0	0	1	0	0	0	0	0	0
7	129694921	129695182	LTR/ERVL-MaLR	ORR1E	DF04758482	-1	0	0	0	-1	0	0	0	1	0	0	0	0	0	0
4	74623873	74623915	Simple_repeat	(T)n	DF03582455	0	0	0	0	0	0	0	0	0	0	0	0	0	0	0
1	173749972	173750003	Simple_repeat	(AAAC)n	DF00365870	1	0	0	1	0	0	0	0	0	0	0	0	0	1	0
X	167304028	167304669	LINE/L1	L1MdF_I	DF05701280	1	0	0	1	0	0	0	0	0	0	0	0	0	1	0
6	3332664	3333007	LINE/L1	L1_Rod	DF04143596	1	1	0	1	0	0	0	0	0	0	0	0	0	0	0
6	3331040	3331309	LTR/ERVL-MaLR	MTC	DF04143592	1	1	0	1	0	0	0	0	0	0	0	0	0	0	0
8	111311579	111311752	SINE/B2	B2_Mm1t	DF05026638	0	0	0	1	0	0	0	0	0	0	0	0	0	1	1
7	19933825	19934006	SINE/B2	B2_Mm1t	DF04501987	0	0	0	0	1	1	0	0	0	0	0	0	0	0	0
18	60377937	60378351	LINE/L1	L1MC5	DF02512682	1	1	0	1	0	0	0	0	0	0	0	0	0	0	0
7	130834362	130834653	rRNA	LSU-rRNA_Hsa	DF04761145	0	0	0	0	0	1	0	0	0	0	0	0	0	0	0
13	22015913	22016094	SINE/B2	B2_Mm1a	DF01297817	0	0	0	1	0	1	0	0	0	0	-1	0	0	0	0
4	156208353	156208477	LTR/ERVL-MaLR	MLT1F1	DF03786281	1	1	0	1	0	0	0	0	0	0	0	0	0	0	0
18	65476581	65476728	SINE/Alu	B1_Mur4	DF02524726	0	0	0	0	0	0	0	0	0	0	0	0	0	0	0
11	48867519	48867660	SINE/Alu	B1_Mus1	DF00794320	1	1	0	1	0	0	0	0	0	0	0	0	0	0	0
11	48868162	48868338	SINE/B2	B2_Mm2	DF00794323	1	1	0	1	0	0	0	0	0	0	0	0	0	0	0
11	72310525	72310602	SINE/ID	ID2	DF00858949	1	1	0	1	0	0	0	0	0	0	0	0	0	0	0
13	97190540	97190634	rRNA	LSU-rRNA_Hsa	DF01457134	0	0	0	0	0	1	0	0	0	0	0	0	0	0	0
10	20397518	20397689	Simple_repeat	(CTCT)n	DF00421934	0	0	0	0	0	0	0	0	1	0	0	0	0	1	1
2	131071515	131071750	SINE/B4	B4A	DF02990606	1	0	0	0	0	0	0	0	0	0	0	0	0	1	1
11	49090616	49091232	LTR/ERVK	RLTR21	DF00794686	1	1	0	1	0	0	0	0	0	0	0	0	0	0	0
11	49091205	49091626	LTR/ERVK	RMER12B	DF00794687	1	1	0	1	0	0	0	0	0	0	0	0	0	0	0
11	49092208	49092756	LINE/L1	Lx4A	DF00794689	1	1	0	1	0	0	0	0	0	0	0	0	0	0	0
5	114934324	114934709	LTR/ERVL-MaLR	MTB_Mm	DF04020899	1	1	0	1	0	0	0	0	0	0	0	0	0	0	0
17	33999568	33999599	Simple_repeat	(CCCG)n	DF02253021	1	0	0	1	0	0	0	0	1	0	0	0	0	0	0
17	57228039	57228078	Low_complexity	GA-rich	DF02308141	0	0	0	0	0	0	0	0	0	0	0	0	0	0	0
2	173193209	173194642	LINE/L1	L1_Mur3	DF03096692	1	1	0	0	0	0	0	0	0	1	0	0	0	0	0
11	79517886	79518016	SINE/Alu	B1_Mur3	DF00881483	1	0	0	0	0	0	0	0	0	1	1	0	0	0	0
13	102706974	102707045	Low_complexity	A-rich	DF01470728	0	0	0	1	0	0	0	0	0	0	0	0	0	1	1
9	22196270	22196807	LTR/ERVK	RLTR26_Mus	DF05110785	0	0	0	0	1	0	0	0	-1	0	0	0	0	0	0
2	11348608	11354450	LTR/ERV1	RLTR6-int	DF02733045	1	0	0	1	0	0	0	0	0	0	1	0	0	0	0
8	61931711	61933065	LINE/L1	L1_Mur3	DF04909050	1	0	0	1	0	0	0	0	0	0	0	0	1	0	0
5	120822416	120822594	SINE/B4	RSINE1	DF04039285	1	1	0	1	0	0	0	0	0	0	0	0	0	0	0
1	173726071	173726304	LINE/L1	Lx7	DF00365831	1	0	0	1	0	0	0	0	0	0	0	0	0	1	0
16	97447066	97447801	LTR/ERVK	RMER19A	DF02182191	0	0	0	0	0	0	0	0	0	0	0	0	0	0	0
17	33924988	33925149	SINE/B2	B3	DF02252843	1	1	0	0	0	0	0	0	0	0	0	0	0	1	0
2	131067888	131067955	SINE/B4	ID_B1	DF02990597	0	0	0	1	0	0	0	0	0	0	0	0	0	1	1
17	34994483	34995163	LTR/ERVK	MYSERV6-int	DF02255474	0	0	0	0	0	0	0	0	0	0	0	0	1	0	0
11	58203698	58204187	LTR/ERVK	RLTR20B3A_MM	DF00821650	1	1	0	1	0	0	0	0	0	0	0	0	0	0	0
11	58204366	58204406	SINE/B2	B3	DF00821651	1	1	0	1	0	0	0	0	0	0	0	0	0	0	0
16	49902631	49903975	LINE/L1	Lx9	DF02089858	1	0	0	1	0	0	0	0	0	0	0	0	0	1	0
2	122151717	122151785	SINE/ID	ID4	DF02969377	1	1	0	1	0	0	0	0	0	-1	0	0	0	0	0
18	60387696	60388061	LTR/ERV1	LTR72_RN	DF02512704	1	1	0	1	0	0	0	0	0	0	0	0	0	0	0
18	60386778	60386830	Simple_repeat	(AC)n	DF02512703	1	1	0	1	0	0	0	0	0	0	0	0	0	0	0
18	60389514	60389752	LINE/L1	L1MA9	DF02512708	1	1	0	1	0	0	0	0	0	0	0	0	0	0	0
3	108843643	108844881	LTR/ERV1	MuLV-int	DF03332854	1	0	0	1	0	0	0	0	0	0	0	0	0	0	1
13	45078328	45078370	Simple_repeat	(T)n	DF01348992	0	0	0	1	1	0	0	0	0	0	0	0	0	0	0
14	18532949	18532988	Simple_repeat	(A)n	DF01537689	0	0	0	0	0	0	0	0	0	0	0	0	0	0	0
9	47947474	47947492	Simple_repeat	(T)n	DF05167011	0	0	0	0	0	0	0	0	0	0	0	0	0	0	0
2	157562135	157562440	LINE/L2	L2d	DF03053453	0	0	0	0	0	0	0	0	0	0	0	0	0	0	0
4	86647591	86647790	LTR/ERV1	MURVY-LTR	DF03604709	0	0	0	0	1	1	0	0	0	0	0	0	0	0	0
17	34212763	34213438	LINE/L1	L1MC5	DF02253545	1	1	0	1	0	0	0	0	0	0	0	0	0	0	0
8	84976957	84976978	Simple_repeat	(CA)n	DF04961842	0	0	0	0	0	0	0	0	0	0	0	0	0	0	0
12	103438085	103438897	LTR/ERVK	RLTR33	DF01225243	1	1	0	0	0	0	0	0	0	1	0	0	0	0	0
12	103440882	103441539	LTR/ERV1	RLTR6-int	DF01225245	1	1	0	0	0	0	0	0	0	1	0	0	0	0	0
8	60178823	60179383	LINE/L1	Lx6	DF04905401	0	0	0	0	0	0	0	0	0	0	0	0	0	0	0
4	154921912	154921925	Low_complexity	GA-rich	DF03783024	1	0	0	1	0	0	0	0	0	0	0	0	0	0	1
4	154921547	154921609	SINE/ID	ID4	DF03783023	1	0	0	1	0	0	0	0	0	0	0	0	0	0	1
10	75058556	75058639	SINE/ID	ID4	DF00568858	0	0	0	1	0	0	0	0	1	0	0	0	0	0	0
17	36006944	36006989	Simple_repeat	(CA)n	DF02258814	1	1	0	0	0	0	0	0	0	0	0	0	0	1	0
5	120820301	120820367	LINE/L1	L1MEd	DF04039281	1	1	0	1	0	0	0	0	0	0	0	0	0	0	0
11	77717431	77717512	SINE/Alu	PB1D10	DF00875231	0	0	0	1	1	1	0	0	0	0	0	0	0	0	0
5	105278497	105278761	SINE/B4	B4A	DF03996839	1	1	0	0	0	0	0	0	0	1	0	0	0	0	0
2	122151991	122152035	Simple_repeat	(GCAG)n	DF02969378	1	1	0	1	0	0	0	0	0	0	0	0	0	0	0
1	173643952	173644453	LTR/ERVL	MT2B1	DF00365702	1	0	0	1	0	0	0	0	0	1	0	0	0	0	0
8	72135236	72135285	Simple_repeat	(GCGGCC)n	DF04932161	0	0	0	0	0	0	0	0	0	0	0	0	0	0	0
17	80588685	80591710	LINE/L1	L1Lx_IV	DF02358021	0	0	0	1	0	0	0	0	1	0	0	0	0	1	0
14	30896632	30896703	Simple_repeat	(GGACCTCCT)n	DF01566439	0	0	0	0	0	0	0	0	0	0	0	0	0	0	0
8	71534844	71534921	SINE/ID	ID4	DF04930499	1	0	0	1	0	0	0	0	0	0	0	0	0	1	0
16	23611479	23611704	LTR/ERVL	RMER10B	DF02031490	1	0	0	1	0	1	0	0	0	0	0	0	0	0	0
2	84808257	84808608	LINE/L1	Lx5c	DF02887398	1	1	0	0	0	0	0	0	0	0	0	0	0	1	0
4	40204888	40205007	SINE/Alu	B1_Mur2	DF03505500	0	0	0	0	0	0	0	0	0	0	0	0	0	0	0
5	105610384	105610471	SINE/ID	ID4	DF03997557	0	0	0	0	0	0	0	0	0	0	0	0	0	0	0
6	47788070	47788180	scRNA	HY1	DF04232461	0	0	0	0	0	0	0	0	0	0	0	0	0	0	0
19	11415214	11415692	LINE/L1	L1MdV_I	DF02599117	1	0	0	1	0	0	0	0	0	0	0	0	0	0	0
12	25094099	25094127	Simple_repeat	(AT)n	DF01055859	0	0	0	0	0	0	0	0	0	0	0	0	0	0	0
11	119395887	119396554	LTR/ERVK	RMER19B	DF00998585	1	0	0	0	0	0	0	0	0	1	0	0	0	0	0
10	72297178	72297363	Simple_repeat	(T)n	DF00563690	0	0	0	0	0	0	0	0	1	0	-1	0	0	0	0
17	36020119	36020260	SINE/B2	B3	DF02258834	1	1	0	0	0	0	0	0	0	0	0	0	0	0	0
13	19761981	19762257	LTR/ERVL	RMER15	DF01292968	1	0	0	0	0	1	0	0	0	0	0	0	0	0	0
17	36019535	36019883	LTR/ERVK	RLTR15	DF02258832	1	1	0	0	0	0	0	0	0	0	0	0	0	0	0
14	41139749	41139813	Simple_repeat	(AG)n	DF01587587	0	0	0	0	0	0	0	0	0	0	0	0	0	0	0
7	75773652	75773809	DNA/hAT-Charlie	URR1A	DF04627490	1	0	0	0	0	0	0	0	0	1	0	0	0	0	0
7	75773901	75774415	LTR/ERVL-MaLR	MTC-int	DF04627491	1	0	0	1	0	0	0	0	0	0	0	0	0	0	0
7	88251731	88252637	LINE/L1	Lx5	DF04655853	0	0	0	0	1	0	0	0	0	0	0	0	0	0	0
14	41140024	41140090	Simple_repeat	(TACA)n	DF01587589	0	0	0	0	0	0	0	0	0	0	0	0	0	0	0
13	55362546	55362588	Simple_repeat	(CCCCAG)n	DF01374550	0	0	0	0	0	0	0	0	0	0	0	0	0	0	0
15	3962494	3963339	LTR/ERVK	RLTR13B4	DF01764519	0	0	0	0	0	0	0	0	0	0	0	0	0	0	0
10	108333302	108333342	Low_complexity	G-rich	DF00645838	0	0	0	0	0	0	0	0	0	0	0	0	0	0	0
7	126563709	126563746	Simple_repeat	(TTC)n	DF04748493	0	0	0	0	0	0	0	0	0	0	0	0	0	0	0
6	121264998	121265327	LTR/ERVL-MaLR	ORR1B1	DF04397560	1	1	0	0	0	0	0	0	0	0	0	0	0	0	0
6	121266045	121266361	LTR/ERVL-MaLR	ORR1D2	DF04397561	1	1	0	0	0	0	0	0	0	0	0	0	0	0	0
8	106923022	106923053	Simple_repeat	(TGTT)n	DF05013363	0	0	0	0	0	0	0	0	0	0	0	0	0	0	0
8	117461370	117461399	Simple_repeat	(CCACCC)n	DF05043285	0	0	0	1	0	0	0	0	1	0	0	0	0	0	0
8	117461012	117461058	Low_complexity	A-rich	DF05043283	0	0	0	1	0	0	0	0	1	0	0	0	0	0	0
9	61913426	61913464	Simple_repeat	(AGC)n	DF05202626	0	0	0	0	0	0	0	0	0	0	0	0	0	0	0
X	76128857	76129369	rRNA	SSU-rRNA_Hsa	DF05507020	0	0	0	0	0	0	0	0	0	0	0	0	0	0	0
11	49016239	49019012	LINE/L1	L1MdFanc_I	DF00794576	0	0	0	0	0	0	0	0	0	0	0	0	0	0	0
10	128289828	128290033	SINE/B2	B3	DF00692103	1	1	0	0	0	0	0	0	0	0	0	0	0	0	0
6	129593942	129594295	LTR/ERVL-MaLR	ORR1F	DF04417644	1	0	0	0	0	0	0	0	0	0	1	0	0	0	0
11	116021251	116021279	Simple_repeat	(A)n	DF00989156	0	0	0	0	1	1	0	0	0	0	0	0	0	0	0
11	116021605	116021680	SINE/Alu	PB1D10	DF00989157	0	0	0	0	1	1	0	0	0	0	0	0	0	0	0
11	116021015	116021163	SINE/Alu	B1_Mm	DF00989155	0	0	0	0	1	1	0	0	0	0	0	0	0	0	0
11	116025161	116025300	LTR/ERVL-MaLR	ORR1B1-int	DF00989159	0	0	0	1	0	0	0	0	0	0	0	0	0	1	0
7	58663852	58665239	LTR/ERVK	RLTR42-int	DF04592879	0	0	0	1	0	0	0	0	0	1	0	0	0	0	0
8	88386378	88386827	LTR/ERVL-MaLR	MLT1K	DF04970611	0	0	0	0	0	0	0	0	1	0	0	0	0	0	0
13	14020815	14024464	LTR/ERV1	MMVL30-int	DF01282571	1	0	0	0	0	0	0	0	1	0	0	0	0	0	0
8	88388090	88388287	LTR/ERVL-MaLR	MLT1A1	DF04970618	0	0	0	0	0	0	0	0	1	0	0	0	0	0	0
8	70627800	70628101	LTR/ERVK	RLTR26	DF04928079	0	0	0	0	1	1	0	0	0	0	0	0	0	0	0
16	96127380	96127438	Simple_repeat	(GCCCC)n	DF02179371	0	0	0	0	0	0	0	0	0	0	0	0	0	0	0
2	157101535	157101648	SINE/B4	ID_B1	DF03051957	1	1	0	0	0	0	0	0	0	0	0	0	0	0	0
2	157101500	157101534	Unknown	YREP_Mm	DF03051956	1	0	0	1	0	0	0	0	0	0	0	0	0	0	0
7	144932379	144932399	Simple_repeat	(TC)n	DF04790269	0	0	0	0	0	0	0	0	0	0	0	0	0	0	0
3	19992738	19992868	LTR/ERVK	RMER17B	DF03142540	0	0	0	0	0	0	0	0	0	0	0	0	0	0	0
12	28629994	28630192	SINE/B2	B3	DF01062552	0	0	0	0	1	0	0	0	0	0	0	0	0	0	0
7	116527743	116527800	Low_complexity	GA-rich	DF04721098	0	0	0	0	0	0	0	0	0	0	0	0	0	0	0
6	47780509	47780689	SINE/B2	B2_Mm2	DF04232443	0	0	0	0	0	0	0	0	0	0	0	0	1	0	0
6	47781624	47781724	scRNA	HY3	DF04232446	0	0	0	0	0	0	0	0	0	0	0	0	0	0	0
13	33017627	33018005	LTR/ERVL-MaLR	MTC	DF01320970	0	0	0	0	0	0	0	0	0	0	0	0	0	0	0
7	24474816	24475135	DNA/hAT-Charlie	Charlie1b	DF04510270	1	0	0	1	0	0	0	0	0	0	0	0	0	0	0
3	96286668	96286698	Simple_repeat	(AAC)n	DF03302170	0	0	0	1	0	0	0	0	0	0	0	0	0	1	0
5	139844930	139845169	RNA	7SK	DF04103836	0	0	0	0	0	0	0	0	0	0	0	0	0	0	0
19	34321867	34325034	LINE/L1	L1MdFanc_I	DF02647932	1	0	0	1	0	0	0	0	0	0	0	0	0	0	0
19	34325777	34326782	LINE/L1	L1MdFanc_I	DF02647934	1	0	0	1	0	0	0	0	0	0	0	0	0	0	0
1	59710497	59710594	Low_complexity	GA-rich	DF00113511	0	0	0	0	0	0	0	0	0	0	0	0	0	0	0
1	59711276	59711308	Simple_repeat	(AGAAAA)n	DF00113514	0	0	0	0	0	0	0	0	0	0	0	0	0	0	0
9	7863291	7864620	LTR/ERV1	MMERGLN-int	DF05080820	1	0	0	1	0	0	0	0	0	0	0	0	0	0	0
8	120748913	120749256	LTR/ERVK	RLTR15	DF05051956	0	0	0	0	0	0	0	0	0	1	1	0	0	0	0
7	88314119	88314318	LINE/L1	Lx4B	DF04655952	0	0	0	0	0	0	0	0	0	0	0	0	0	0	0
10	53298922	53298966	Simple_repeat	(T)n	DF00517915	0	0	0	0	0	0	0	0	0	0	0	0	0	0	0
12	103411719	103412079	LTR/ERVL-MaLR	ORR1D2	DF01225179	1	0	0	1	0	0	0	0	0	0	0	0	0	0	0
17	45569729	45569750	Simple_repeat	(TTC)n	DF02278394	0	0	0	0	0	0	0	0	0	0	0	0	0	0	0
17	45568924	45568957	Simple_repeat	(CTCTTC)n	DF02278393	0	0	0	0	0	0	0	0	0	0	0	0	0	0	0
3	144685618	144686134	LINE/L1	Lx9	DF03405465	0	0	0	1	0	0	0	0	0	1	0	0	0	0	0
7	88244398	88244789	LINE/L2	L2c	DF04655834	0	0	0	0	1	0	0	0	0	0	0	0	0	0	0
8	91133973	91134021	Simple_repeat	(GCCCC)n	DF04977130	0	0	0	0	0	0	0	0	0	0	0	0	0	0	0
1	173474901	173475283	Simple_repeat	(TCCT)n	DF00365474	0	0	0	1	0	0	0	0	0	1	0	0	0	0	0
6	121259395	121259800	LTR/ERVL-MaLR	MTE2a	DF04397547	1	0	0	0	0	0	0	0	0	1	0	0	0	0	0
17	66016803	66019879	LTR/ERV1	MMVL30-int	DF02325691	1	0	0	0	0	0	0	0	0	1	0	0	0	0	0
2	164353104	164353292	SINE/B2	B2_Mm2	DF03070562	0	0	0	0	1	1	0	0	0	0	0	0	0	0	0
11	83217131	83217206	LTR/ERVL-MaLR	MTB	DF00891734	1	0	0	0	0	0	0	0	0	0	0	0	0	1	0
15	36793493	36793555	Simple_repeat	(GGC)n	DF01829553	0	0	0	0	0	0	0	0	0	0	0	0	0	0	0
13	29780424	29780445	Simple_repeat	(T)n	DF01314073	0	0	0	0	0	0	0	0	0	0	0	0	0	0	0
19	12534903	12536128	LINE/L1	L1Lx_I	DF02601421	1	0	0	0	0	0	0	0	0	1	0	0	0	0	0
10	56389454	56389471	Simple_repeat	(T)n	DF00523842	0	0	0	0	0	0	0	0	0	0	0	0	0	0	0
11	109452150	109452307	SINE/B4	RSINE1	DF00971797	0	0	0	0	0	0	0	0	0	0	0	0	0	0	0
11	43371467	43372350	LINE/L1	Lx7	DF00781360	-1	0	0	1	0	0	0	0	0	0	0	0	0	0	1
6	129776161	129781317	LINE/L1	L1MdA_VI	DF04418005	0	0	0	0	0	0	0	0	0	1	1	0	0	0	0
12	36154077	36154448	LTR/ERVL	RMER10A	DF01076820	0	0	0	0	0	1	0	0	0	1	0	0	0	0	0
18	39404269	39405664	LINE/L1	L1MC1	DF02469143	0	0	0	0	0	0	0	0	0	1	0	0	0	0	0
15	75046206	75046447	SINE/B4	B4	DF01905176	1	1	0	0	0	0	0	0	0	0	0	0	0	0	0
7	75902202	75902876	LTR/ERV1	LTR78B	DF04627910	0	0	0	1	0	0	0	0	1	0	0	0	0	0	0
6	3332330	3332621	LINE/L1	Lx7	DF04143594	1	1	0	0	0	0	0	0	0	0	0	0	0	0	0
6	129604003	129604533	LTR/ERVK	RLTR31_Mm	DF04417662	0	0	0	0	0	0	0	0	0	1	1	0	0	0	0
1	20439542	20439620	Low_complexity	A-rich	DF00033400	0	0	0	0	0	0	0	0	0	0	0	0	0	0	0
11	116026714	116026849	SINE/Alu	B1F	DF00989170	0	0	0	0	0	0	0	0	0	0	0	0	0	1	1
2	167510407	167510617	SINE/B4	B4	DF03080382	1	0	0	1	0	0	0	0	0	0	0	0	0	0	0
9	120742670	120743152	Simple_repeat	(TG)n	DF05350988	0	0	0	0	1	0	0	0	1	0	0	0	0	0	0
14	41139521	41139613	LTR/ERVL-MaLR	ORR1A3-int	DF01587585	0	0	0	0	0	0	0	0	0	0	0	0	0	0	0
11	58191500	58191617	SINE/Alu	B1_Mur2	DF00821603	0	0	0	0	0	0	0	0	0	0	0	0	0	1	1
2	144011039	144011058	Simple_repeat	(GCC)n	DF03017496	0	0	0	0	0	0	0	0	0	0	0	0	0	0	0
2	164562718	164562766	Simple_repeat	(CCTGCTG)n	DF03071208	0	0	0	0	0	0	0	0	0	0	0	0	0	0	0
13	59777063	59777642	LTR/ERVL	MT2B2	DF01384518	1	0	0	1	0	0	0	0	0	0	0	0	0	0	0
15	79914180	79914360	DNA/hAT-Charlie	URR1A	DF01917698	1	0	0	1	0	0	0	0	0	0	0	0	0	0	0
2	98662544	98662808	Satellite	GSAT_MM	DF02916584	0	0	0	0	0	0	0	0	0	1	0	0	1	0	0
7	101562388	101563441	LTR/ERVK	RLTR13D3	DF04686599	0	0	0	0	0	0	0	0	0	1	0	0	0	0	1
7	98263633	98264733	LINE/L1	L1M4c	DF04677201	0	0	0	1	0	0	0	0	1	0	0	0	0	0	0
X	9328933	9329226	LTR/ERVK	IAP1-MM_LTR	DF05372182	0	0	0	1	0	0	0	0	1	0	0	0	0	0	0
X	9329227	9332533	LTR/ERVK	IAP1-MM_I-int	DF05372183	0	0	0	1	0	0	0	0	1	0	0	0	0	0	0
4	55385478	55385529	Low_complexity	GA-rich	DF03542969	0	0	0	0	0	0	0	0	0	0	0	0	0	0	0
2	102829330	102829485	rRNA	LSU-rRNA_Hsa	DF02924945	1	0	0	0	0	1	0	0	0	0	0	0	0	0	0
16	35838278	35838523	LINE/L1	L1MdV_III	DF02060501	1	1	0	0	0	0	0	0	0	0	0	0	0	0	0
16	35838028	35838277	SINE/B2	B3A	DF02060500	1	1	0	0	0	0	0	0	0	0	0	0	0	0	0
16	35842378	35842552	DNA/hAT-Charlie	URR1B	DF02060504	1	1	0	0	0	0	0	0	0	0	0	0	0	0	0
16	78360117	78360151	Simple_repeat	(TA)n	DF02142170	0	0	0	0	0	0	0	0	0	0	0	0	0	0	0
11	86586034	86586196	Simple_repeat	(AAAG)n	DF00902356	1	0	0	1	0	0	0	0	0	0	0	0	0	0	0
9	54957752	54957795	Low_complexity	A-rich	DF05183960	0	0	0	0	0	0	0	0	0	0	0	0	0	0	0
6	79818065	79818085	Simple_repeat	(ATAA)n	DF04299409	0	0	0	0	0	0	0	0	0	0	0	0	0	0	0
2	36230694	36230718	Simple_repeat	(CTG)n	DF02790460	0	0	0	0	0	0	0	0	0	0	0	0	0	0	0
11	118396173	118396229	Simple_repeat	(GT)n	DF00996381	1	1	0	0	0	0	0	0	0	0	0	0	0	0	0
5	142903630	142903704	Low_complexity	A-rich	DF04113902	0	0	0	0	0	0	0	0	0	0	0	0	0	0	0
17	63701238	63701471	LINE/L1	L1MC5a	DF02320775	0	0	0	0	0	0	0	0	0	0	0	0	0	0	0
2	25222316	25222356	Simple_repeat	(CCTCAT)n	DF02761633	0	0	0	0	0	0	0	0	0	0	0	0	0	0	0
6	39093893	39094136	DNA/TcMar-Tigger	MamRep434	DF04215252	1	1	0	0	0	0	0	0	0	0	0	0	0	0	0
11	82998717	82998899	SINE/B2	B2_Mm1t	DF00891282	0	0	0	1	0	0	0	0	0	1	0	0	0	0	0
13	59635544	59635616	SINE/ID	ID2	DF01384233	0	0	0	0	0	0	0	0	0	0	0	0	0	0	0
13	59636676	59636791	SINE/Alu	B1F	DF01384234	0	0	0	0	0	0	0	0	0	0	0	0	0	0	0
10	88367070	88368083	LINE/L1	L1Lx_I	DF00601338	0	0	0	-1	0	0	0	0	1	0	0	0	0	0	0
2	164423887	164424076	SINE/B2	B2_Mm2	DF03070767	0	0	0	0	1	0	0	0	0	0	0	0	0	0	0
19	29385123	29385224	DNA/hAT-Blackjack	MER81	DF02637325	1	0	0	1	0	0	0	0	0	0	0	0	0	0	0
19	29384788	29384927	SINE/Alu	B1_Mus2	DF02637324	1	0	0	1	0	0	0	0	0	0	0	0	0	0	0
13	32980658	32981284	LTR/ERV1	MER67B	DF01320892	0	0	0	0	1	0	0	0	0	0	0	0	0	0	0
9	38745187	38746760	LTR/ERVK	MurERV4_19-int	DF05144370	1	0	0	1	0	0	0	0	0	0	-1	0	0	0	0
9	38747089	38747339	LINE/L1	Lx	DF05144371	1	0	0	1	0	0	0	0	0	0	0	0	0	0	0
7	106515001	106515403	LINE/L1	L1MB4	DF04697015	1	0	0	0	0	1	0	0	0	0	0	0	0	0	0
10	42975689	42975761	LINE/L1	Lx7	DF00497236	0	0	0	0	0	0	0	0	0	0	0	0	0	0	0
9	90069957	90070107	SINE/MIR	MIR	DF05271931	1	0	0	0	0	0	0	0	1	0	0	0	0	0	0
9	90069228	90069386	LTR/ERVL	RMER15	DF05271930	1	0	0	0	0	0	0	0	1	0	0	0	0	0	0
9	90072245	90072463	SINE/B4	ID_B1	DF05271939	1	0	0	0	0	0	0	0	1	0	0	0	0	0	0
8	94788486	94788606	SINE/B4	ID_B1	DF04985558	0	0	0	0	0	0	0	0	0	0	0	1	1	0	0
8	94788649	94788834	SINE/B2	B2_Mm2	DF04985559	0	0	0	0	0	0	0	0	0	0	0	1	1	0	0
2	144250277	144250371	SINE/Alu	PB1D10	DF03018253	0	0	0	0	0	0	0	0	0	0	0	0	0	0	0
17	35384633	35385831	LTR/ERVK	RMER19B	DF02256562	0	0	0	0	0	0	0	0	0	0	0	0	0	0	0
17	35386432	35388039	LTR/ERVL-MaLR	ORR1A2-int	DF02256567	0	0	0	0	0	0	0	0	0	1	0	0	0	0	0
14	55663493	55663644	LTR/ERVL-MaLR	ORR1D1-int	DF01619309	0	0	0	0	0	0	0	0	0	0	0	0	0	0	0
5	145128042	145128134	Low_complexity	A-rich	DF04122232	0	0	0	0	0	0	0	0	0	0	0	0	0	0	0
15	81361945	81362322	LTR/ERVL-MaLR	MTB	DF01922319	0	0	0	0	1	0	0	0	-1	0	0	0	0	0	0
12	108684722	108684888	LINE/L1	Lx5	DF01236914	1	0	0	1	0	0	0	0	0	0	0	0	0	0	0
2	122154808	122155050	SINE/B4	B4A	DF02969390	0	0	0	1	0	0	0	0	0	0	0	0	0	1	0
5	139471356	139471465	Satellite	ZP3AR	DF04102590	0	0	0	0	0	0	0	0	0	0	0	0	0	0	0
2	143811839	143811882	Simple_repeat	(A)n	DF03017032	0	0	0	0	0	0	0	0	0	0	0	0	0	0	0
11	6525602	6525786	SINE/B2	B2_Mm2	DF00708607	0	0	0	0	0	0	0	0	0	0	0	0	0	0	0
11	58190507	58190639	SINE/Alu	B1_Mur4	DF00821599	1	0	0	1	0	0	0	0	0	0	0	0	0	0	0
5	32421331	32421372	Simple_repeat	(A)n	DF03846280	0	0	0	0	0	0	0	0	0	0	0	0	0	0	0
3	142568566	142568597	Simple_repeat	(AC)n	DF03401199	1	0	0	1	0	0	0	0	0	0	0	0	0	0	0
2	164443121	164443157	Simple_repeat	(AGC)n	DF03070796	0	0	0	0	0	0	0	0	0	0	0	0	0	0	0
9	42253257	42253709	LINE/L1	Lx8	DF05151940	0	0	0	0	0	0	0	0	0	0	0	0	0	0	0
12	26472844	26472887	Simple_repeat	(AAC)n	DF01058474	1	0	0	0	0	0	0	0	0	0	0	0	0	0	1
12	26474418	26474600	SINE/B2	B2_Mm2	DF01058476	0	0	0	1	0	0	0	0	0	0	0	0	0	0	1
10	93779770	93779793	Simple_repeat	(A)n	DF00614527	0	0	0	0	0	0	0	0	0	0	0	0	0	0	0
11	89015856	89016098	Low_complexity	G-rich	DF00910818	1	0	0	0	0	0	0	0	0	0	0	0	0	1	0
13	81029905	81033327	LINE/L1	L1Lx_IV	DF01425589	0	0	0	0	0	0	0	0	0	1	1	0	0	0	0
1	147426853	147426894	Simple_repeat	(T)n	DF00305546	0	0	0	0	0	0	0	0	0	0	0	0	0	0	0
17	24942726	24942942	DNA/TcMar-Tigger	Tigger16b	DF02226351	0	0	0	0	0	0	0	0	0	0	0	0	0	0	0
3	124386551	124386603	Simple_repeat	(TTTTGT)n	DF03364593	0	0	0	1	0	0	0	0	0	0	0	0	0	0	0
5	103752654	103753202	DNA/hAT-Charlie	Charlie1a	DF03993664	0	0	0	0	1	1	0	0	0	0	0	0	0	0	0
X	155213783	155213885	SINE/Alu	B1F	DF05672206	0	0	0	1	0	0	0	0	1	0	0	0	0	0	0
13	100230985	100231829	LINE/L1	L1Lx_IV	DF01464810	1	0	0	1	0	0	0	0	0	0	0	0	0	0	0
19	46313877	46314100	SINE/B4	ID_B1	DF02678759	0	0	0	0	0	0	0	0	0	0	0	0	0	0	0
14	55609429	55609531	SINE/Alu	PB1D10	DF01619126	0	0	0	0	0	0	0	0	0	0	0	0	0	0	0
7	129693326	129693467	SINE/MIR	MIRb	DF04758478	0	0	0	0	0	0	0	0	0	0	0	0	0	0	0
2	152986316	152986685	SINE/B4	B4A	DF03038427	0	0	0	1	0	0	0	1	0	0	0	0	0	0	0
1	37984307	37984565	SINE/B4	B4	DF00070358	0	0	0	0	0	1	0	0	0	0	0	0	0	0	0
1	37983865	37984074	SINE/B2	B3A	DF00070356	0	0	0	0	0	0	0	0	0	0	0	0	0	0	0
2	97179823	97179870	Simple_repeat	(T)n	DF02914037	0	0	0	0	0	0	0	0	0	0	0	0	0	0	0
7	104422425	104422813	LINE/L1	Lx8b	DF04693272	1	0	0	0	0	0	0	0	0	1	0	0	0	0	0
9	22201477	22201663	SINE/B2	B2_Mm2	DF05110801	0	0	0	0	0	0	0	0	0	0	0	0	0	0	0
17	56186767	56186814	Simple_repeat	(T)n	DF02304920	0	0	0	0	0	0	0	0	0	0	0	0	0	0	0
3	89737442	89737585	SINE/B4	RSINE1	DF03284793	1	1	0	0	0	0	0	0	0	0	0	0	0	0	0
3	89738371	89738848	LTR/ERVL	MT2A	DF03284796	1	0	0	0	0	0	0	0	0	1	0	0	0	0	0
9	32354250	32356545	Simple_repeat	(GT)n	DF05131558	0	0	0	1	0	0	0	0	1	0	0	0	0	0	0
1	173785730	173786059	LTR/ERVK	RLTR10E	DF00365926	1	0	0	1	0	0	0	0	0	0	0	0	0	0	0
8	88380405	88380490	LINE/L2	L2c	DF04970597	0	0	0	0	0	0	0	0	1	0	0	0	0	0	0
6	130226854	130227011	LINE/L1	L1MdMus_II	DF04418826	0	0	0	0	0	0	0	0	0	1	1	0	0	0	0
14	81302004	81302051	Simple_repeat	(A)n	DF01680041	0	0	0	0	0	0	0	0	0	0	0	0	0	0	0
6	72316678	72316894	SINE/B2	B3	DF04282732	0	0	0	0	0	0	0	0	1	0	0	0	0	0	0
6	72315870	72316010	SINE/Alu	B1_Mus2	DF04282730	0	0	0	0	0	0	0	0	1	0	0	0	0	0	0
6	72316415	72316569	SINE/Alu	B1_Mur3	DF04282731	-1	0	0	0	0	0	0	0	1	0	0	0	0	0	0
10	22260424	22261474	LTR/ERVK	ETnERV2-int	DF00425957	0	0	0	1	0	0	0	0	0	0	1	0	0	0	0
6	72316953	72317143	SINE/B2	B2_Mm1a	DF04282734	0	0	0	0	0	0	0	0	1	0	0	0	0	0	0
2	32413825	32413924	SINE/B2	B3A	DF02780034	0	0	0	0	1	0	0	0	0	0	0	0	0	0	0
4	155491529	155491589	Simple_repeat	(GCGAGG)n	DF03784275	0	0	0	0	0	0	0	0	0	0	0	0	0	0	0
5	145141280	145141385	SINE/MIR	MIR3	DF04122258	0	0	0	0	0	0	0	0	0	0	0	0	0	0	0
5	145139982	145140013	Simple_repeat	(CGG)n	DF04122256	0	0	0	0	0	0	0	0	0	0	0	0	0	0	0
6	48846349	48846520	LTR/ERVL	MER68B	DF04235091	0	0	0	0	0	0	0	0	0	0	0	0	0	0	0
6	23519746	23519803	rRNA	5S	DF04180153	0	0	0	0	0	0	0	0	0	0	0	0	0	0	0
5	92361759	92362328	LTR/ERV1	LTR37-int	DF03968809	1	0	0	1	0	0	0	0	0	0	0	0	0	0	0
16	36851373	36851430	Simple_repeat	(A)n	DF02063151	0	0	0	0	0	0	0	0	0	0	0	0	0	0	0
11	75464128	75464197	Simple_repeat	(AC)n	DF00867483	1	0	0	0	1	0	0	0	0	0	0	0	0	0	0
3	106578160	106579022	LINE/L1	L1MD2	DF03327534	0	0	0	1	0	0	0	0	0	0	0	0	0	0	0
16	11142682	11142819	SINE/Alu	B1F2	DF02000451	1	0	0	1	0	0	0	0	0	0	0	0	0	0	0
4	149976667	149976865	LTR/ERVK	RMER17C2	DF03771565	0	0	0	0	0	0	0	0	1	0	0	0	0	0	0
16	11143836	11144321	rRNA	LSU-rRNA_Hsa	DF02000456	0	0	0	0	0	0	0	0	0	0	0	0	0	0	0
5	4073690	4076483	LTR/ERVK	MurERV4-int	DF03790494	0	0	0	0	0	0	0	0	0	0	0	0	0	0	0
18	50135590	50135678	Simple_repeat	(AAC)n	DF02491270	0	0	0	0	0	0	0	0	0	0	0	0	0	0	0
14	41169749	41169782	Simple_repeat	(AAAAC)n	DF01587652	0	0	0	0	0	0	0	0	0	0	0	0	0	0	0
6	129826009	129826574	LINE/L1	Lx5	DF04418067	0	0	0	0	0	0	0	0	0	1	1	0	0	0	0
12	108863367	108863544	SINE/B2	B3	DF01237347	1	1	0	0	0	0	0	0	0	0	0	0	0	0	0
1	172581369	172581558	SINE/B2	B2_Mm2	DF00363782	0	0	0	1	0	0	0	0	0	0	0	0	0	0	1
6	118170044	118170934	LTR/ERVL-MaLR	ORR1A1-int	DF04388617	0	0	0	0	-1	0	0	0	1	0	0	0	0	0	0
6	48688976	48689177	LTR/ERVL-MaLR	MLT1H	DF04234742	1	0	0	0	0	0	0	0	0	0	1	0	0	0	0
6	48689216	48689648	LTR/ERVK	RLTR53_Mm	DF04234743	1	0	0	0	0	0	0	0	0	0	1	0	0	0	0
5	105013008	105013396	LINE/L1	Lx8	DF03996397	1	0	0	1	0	0	0	0	0	0	0	0	0	0	0
13	37979524	37979545	Simple_repeat	(A)n	DF01331586	0	0	0	0	0	0	0	0	0	0	0	0	0	0	0
10	119313675	119314751	LTR/ERVL-MaLR	MTB_Mm-int	DF00670821	0	0	0	0	1	1	0	0	0	0	0	0	0	0	0
10	51532194	51533588	LTR/ERVK	IAPEY5_I-int	DF00514163	1	0	0	1	0	0	0	0	0	0	0	0	0	0	0
11	33880071	33880243	LINE/L1	L1M4	DF00763551	0	0	0	0	0	0	0	0	0	0	0	0	0	0	0
9	18098354	18100197	LINE/L1	L1Lx_I	DF05098907	0	0	0	0	0	0	0	0	0	0	0	0	0	0	0
19	20388390	20388737	LINE/L2	L2c	DF02617087	0	0	0	0	1	0	0	0	0	0	0	0	0	0	0
7	104412596	104412775	LTR/ERVL-MaLR	ORR1B1-int	DF04693251	1	0	0	1	0	0	0	0	0	0	0	0	0	0	0
7	104415825	104416142	LTR/ERVK	RLTR10	DF04693258	0	0	0	1	0	0	0	0	0	1	0	0	0	0	0
1	173491066	173491110	Simple_repeat	(GA)n	DF00365492	0	0	0	0	0	0	0	0	0	0	0	0	0	1	1
8	65639818	65639863	Simple_repeat	(T)n	DF04916720	0	0	0	0	0	0	0	0	0	0	0	0	0	0	0
3	93529606	93529789	SINE/B2	B3A	DF03293005	0	0	0	0	1	0	0	0	0	0	0	0	0	0	0
3	93529403	93529480	SINE/B4	RSINE1	DF03293004	0	0	0	0	1	0	0	0	0	0	0	0	0	0	0
13	74322211	74322597	LTR/ERVL-MaLR	MTE2a	DF01414060	0	0	0	0	0	0	0	0	0	0	0	0	0	0	0
7	88290508	88290852	LTR/ERVL-MaLR	ORR1D1	DF04655920	0	0	0	0	0	0	0	0	0	0	0	0	0	0	0
5	28101873	28105978	LTR/ERVK	MurERV4-int	DF03835977	0	0	0	0	0	0	0	0	0	0	0	1	0	0	0
1	173935765	173936125	LTR/ERVL-MaLR	ORR1C1	DF00366149	1	1	0	0	0	0	0	0	0	0	0	0	0	0	0
19	34570911	34571149	LTR/ERVK	RMER17C	DF02648430	0	0	0	0	0	1	0	1	0	0	0	0	0	0	0
10	121547438	121547562	SINE/B4	RSINE1	DF00676195	1	0	0	1	0	0	0	0	0	0	0	0	0	0	0
1	91171244	91171287	Simple_repeat	(T)n	DF00183161	0	0	0	0	0	0	0	0	0	0	0	0	0	0	0
13	71963320	71963405	Simple_repeat	(CCGCGG)n	DF01410102	0	0	0	0	0	0	0	0	0	0	0	0	0	0	0
10	19615286	19615723	LINE/L2	L2a	DF00420052	0	0	0	0	0	0	0	0	0	1	0	1	0	0	0
5	100554042	100554239	LINE/L1	L1MC3	DF03986325	1	0	0	1	0	0	0	0	0	0	0	0	0	0	0
5	105519481	105519510	Simple_repeat	(CCGCGG)n	DF03997294	0	0	0	0	0	0	0	0	0	0	0	0	0	0	0
9	124145680	124145935	LTR/ERVL-MaLR	ORR1F	DF05359162	0	0	0	1	0	0	0	0	0	0	0	0	0	1	0
13	102707692	102707974	DNA/TcMar-Tigger	MER2	DF01470730	0	0	0	0	0	0	0	0	0	0	0	0	0	1	1
18	77782522	77782627	SINE/B4	RSINE1	DF02552572	0	0	0	0	0	0	0	0	0	0	0	0	0	0	0
6	28426423	28426498	Simple_repeat	(T)n	DF04189108	0	0	0	0	0	0	0	0	0	0	0	0	0	0	0
2	22745075	22745146	rRNA	LSU-rRNA_Hsa	DF02756208	0	0	0	0	0	1	0	0	0	0	0	0	0	0	0
16	19708270	19708592	LTR/ERVL-MaLR	MTD	DF02021334	0	0	0	0	0	0	0	0	0	0	0	0	0	0	0
12	108868599	108869445	LTR/ERVK	RMER19B	DF01237361	1	1	0	0	0	0	0	0	-1	0	0	0	0	0	0
12	108872141	108872545	LTR/ERVL-MaLR	MTC	DF01237366	1	1	0	0	0	0	0	0	0	0	0	0	0	0	0
10	89878572	89878601	Simple_repeat	(A)n	DF00605480	0	0	0	0	0	0	0	0	0	0	0	0	0	0	0
5	105018954	105019009	Simple_repeat	(AC)n	DF03996404	1	0	0	1	0	0	0	0	0	0	0	0	0	0	0
1	183321207	183321506	LTR/ERVL-MaLR	MTC	DF00448089	1	0	0	1	0	0	0	0	0	0	0	0	0	0	0
8	106669702	106669858	SINE/Alu	B1_Mur3	DF05012390	0	0	0	0	0	0	0	0	0	0	0	0	0	0	0
1	173894348	173894921	Simple_repeat	(TTCTTC)n	DF00366087	0	0	0	1	0	0	0	0	0	1	0	0	0	0	0
15	88819718	88819763	Simple_repeat	(CTG)n	DF01940997	0	0	0	0	0	0	0	0	0	0	0	0	0	0	0
4	40722583	40722629	Simple_repeat	(GCTCC)n	DF03506847	0	0	0	0	0	0	0	0	0	0	0	0	0	0	0
2	32383053	32383244	SINE/B2	B3A	DF02779932	0	0	0	0	1	0	0	0	0	0	0	0	0	0	0
18	60803856	60803904	Simple_repeat	(CAG)n	DF02513810	0	0	0	0	0	0	0	0	0	0	0	0	0	0	0
3	142502286	142502458	DNA/hAT-Blackjack	MER63A	DF03401091	1	0	0	1	0	0	0	0	0	0	0	0	0	0	0
3	142501765	142501958	LTR/ERVK	RMER17C	DF03401090	1	0	0	1	0	0	0	0	0	0	0	0	0	0	0
7	106410180	106411609	LINE/L1	L1MdA_III	DF04696854	0	0	0	1	0	0	0	0	0	0	1	0	0	0	0
11	86578705	86578817	SINE/Alu	PB1D9	DF00902337	0	0	0	0	1	1	0	0	0	0	0	0	0	0	0
10	38059744	38063045	LTR/ERVK	MMERVK10D3_I-int	DF00484857	1	0	0	-1	0	0	0	0	0	0	0	0	0	0	1
5	135889707	135889899	SINE/B2	B2_Mm1t	DF04090275	0	0	0	0	1	0	0	0	0	0	0	0	0	0	0
10	79711631	79711682	Simple_repeat	(CCAAC)n	DF00579684	0	0	0	0	0	0	0	0	0	0	0	0	0	0	0
2	120628345	120628536	SINE/B2	B2_Mm1a	DF02964354	0	0	0	1	0	1	0	0	0	0	0	0	0	0	0
19	46083295	46083344	Low_complexity	GA-rich	DF02677882	0	0	0	0	0	0	0	0	0	0	0	0	0	0	0
15	67101638	67101959	Simple_repeat	(TG)n	DF01890057	0	0	0	0	0	0	0	0	0	0	0	0	0	0	0
4	139338038	139338444	rRNA	LSU-rRNA_Hsa	DF03743535	0	0	0	0	0	0	0	0	0	0	0	0	0	0	0
13	3401632	3404922	LINE/L1	L1MdF_III	DF01260932	0	0	0	1	0	0	0	0	0	0	0	0	1	0	0
2	174438271	174438436	LINE/L1	Lx2B2	DF03099398	0	0	0	0	0	0	0	0	0	0	0	0	0	0	0
7	106411642	106417470	LINE/L1	L1MdTf_III	DF04696856	0	0	0	1	0	0	0	0	0	-1	1	0	0	0	0
7	106417446	106417727	LTR/ERVK	RMER12B	DF04696857	1	0	0	0	0	0	0	0	0	0	1	0	0	0	0
7	106417715	106417784	LTR/ERVK	RMER12B	DF04696858	1	0	0	0	0	0	0	0	0	0	1	0	0	0	0
15	77052405	77052674	LTR/ERVL-MaLR	MTD	DF01910194	1	0	0	1	0	0	0	0	0	0	0	0	0	0	0
15	76236738	76236918	SINE/B2	B3A	DF01907793	1	1	0	0	0	0	0	0	0	0	0	0	0	0	0
15	76236120	76236257	SINE/Alu	B1F	DF01907791	1	1	0	0	0	0	0	0	0	0	0	0	0	0	0
12	80880679	80880706	Simple_repeat	(TTTAT)n	DF01173625	0	0	0	0	0	0	0	0	0	0	0	0	0	0	0
5	129846133	129846229	SINE/Alu	PB1D10	DF04067159	0	0	0	0	0	0	0	0	0	0	0	0	0	0	0
11	5818092	5818396	LTR/ERVK	RLTR19	DF00706559	0	0	0	0	0	0	0	0	0	0	0	0	0	0	0
15	101234730	101235072	LINE/L2	L2b	DF01971868	0	0	0	0	1	0	0	0	0	0	0	0	0	0	0
15	101233949	101234216	SINE/B4	ID_B1	DF01971863	0	0	0	0	1	0	0	0	0	0	0	0	0	0	0
6	39119776	39119946	SINE/B4	RSINE1	DF04215317	0	0	0	0	0	1	1	0	0	0	0	0	0	0	0
3	142611630	142612470	LINE/L1	Lx5	DF03401282	1	1	0	0	0	0	0	0	0	0	0	0	0	0	0
3	142611260	142611293	Simple_repeat	(AAAC)n	DF03401280	1	1	0	0	0	0	0	0	0	0	0	0	0	0	0
3	142615649	142616426	LTR/ERVK	RLTR17C_Mm	DF03401286	1	1	0	0	0	0	0	0	0	0	0	0	0	0	0
3	142616427	142616792	LINE/L1	L1_Mur2	DF03401287	1	1	0	0	0	0	0	0	0	0	0	0	0	0	0
17	34160104	34160140	Simple_repeat	(AGGTG)n	DF02253380	0	0	0	0	0	0	0	0	0	0	0	0	0	0	0
4	40214799	40215574	DNA/hAT-Blackjack	MER63C	DF03505534	1	1	0	0	0	0	0	0	0	0	0	0	0	0	0
2	144559143	144559236	LTR/ERVL-MaLR	ORR1B1-int	DF03019373	0	0	0	0	0	0	0	0	0	0	0	0	0	0	0
1	106045715	106048478	LINE/L1	L1MdV_III	DF00212186	0	0	0	0	0	1	0	0	0	1	0	0	0	0	0
6	48825583	48826290	LINE/L1	L1M2	DF04235049	0	0	0	0	1	0	0	0	0	0	0	0	0	0	0
2	160682667	160682782	Low_complexity	A-rich	DF03061147	0	0	0	0	0	0	0	0	0	0	0	0	0	0	0
9	5368604	5369865	LINE/L1	Lx	DF05076602	1	0	0	1	0	0	0	0	0	0	0	0	0	0	0
9	5369868	5370796	LINE/L1	Lx	DF05076603	1	0	0	1	0	0	0	0	0	0	0	0	0	0	0
9	124322212	124328381	LINE/L1	L1MdF_IV	DF05359362	0	0	0	0	0	0	0	0	1	1	0	0	0	0	0
18	60809971	60810110	LINE/L1	L1MdA_VI	DF02513831	0	0	0	0	0	0	0	0	0	0	0	0	0	0	0
8	70147955	70148068	SINE/B4	B4	DF04926461	0	0	0	0	0	0	0	0	1	0	1	0	0	0	0
5	90809591	90810097	LTR/ERVK	MLTR18_MM	DF03965241	0	0	0	0	1	0	0	0	0	0	0	0	0	0	0
13	51641536	51641592	Simple_repeat	(A)n	DF01364690	0	0	0	0	0	0	0	0	0	0	0	0	0	0	0
6	47808280	47808318	Simple_repeat	(TCATCC)n	DF04232515	0	0	0	0	0	0	0	0	0	0	0	0	0	0	0
8	106649198	106649222	Simple_repeat	(CAC)n	DF05012321	0	0	0	0	0	0	0	0	0	0	0	0	0	0	0
9	88553236	88553437	srpRNA	7SLRNA	DF05268688	0	0	0	0	0	0	0	0	0	0	0	0	0	0	0
11	86768874	86769053	LINE/L2	L2d	DF00903008	0	0	0	0	0	0	0	0	0	0	0	0	0	0	0
16	35930964	35931261	LTR/ERVL-MaLR	MTC	DF02060804	1	0	0	1	0	0	0	0	0	0	0	0	0	0	0
9	65200934	65201108	SINE/Alu	B1_Mur3	DF05212918	0	0	0	0	1	1	0	0	0	0	0	0	0	0	0
17	21474316	21477755	LTR/ERV1	MMVL30-int	DF02218404	0	0	0	1	0	0	0	0	0	1	0	0	0	0	0
2	157111946	157112122	SINE/B2	B3A	DF03052002	1	1	0	0	0	0	0	0	0	0	0	0	0	0	0
15	77054590	77054655	Simple_repeat	(AG)n	DF01910201	1	0	0	1	0	0	0	0	0	0	0	0	0	0	0
15	77053635	77053800	SINE/B2	B2_Mm1t	DF01910200	1	0	0	1	0	0	0	0	0	0	0	0	0	0	0
15	77055072	77055358	LTR/ERVL-MaLR	MLT1A0	DF01910203	1	0	0	1	0	0	0	0	0	0	0	0	0	0	0
15	77055639	77055774	SINE/Alu	B1F	DF01910207	1	0	0	1	0	0	0	0	0	0	0	0	0	0	0
14	55589798	55589942	SINE/Alu	B1_Mm	DF01619075	1	1	0	0	0	0	0	0	0	0	0	0	0	0	0
16	35928903	35929111	SINE/B4	B4A	DF02060791	0	0	0	0	0	0	0	0	0	0	0	0	0	0	0
18	58680006	58680106	LTR/ERVL-MaLR	MLT1D	DF02509443	0	0	0	0	0	0	0	0	-1	0	-1	0	0	1	0
8	94179826	94179876	Simple_repeat	(GCACCT)n	DF04983813	0	0	0	0	0	0	0	0	0	0	0	0	0	0	0
10	93889696	93889752	Simple_repeat	(GAGAGA)n	DF00614911	0	0	0	0	0	0	0	0	0	0	0	0	0	0	0
14	59356778	59356919	LINE/L1	Lx5	DF01628859	1	1	0	0	0	0	0	0	0	0	0	0	0	0	0
10	78427019	78427108	LTR/ERVL-MaLR	ORR1A1	DF00577020	0	0	0	0	0	0	0	0	0	0	0	0	0	0	0
3	103857947	103858364	LINE/L1	Lx8	DF03320606	0	0	0	0	0	0	0	0	0	1	1	0	0	0	0
3	103857014	103857780	LINE/L1	Lx8	DF03320602	0	0	0	0	0	0	0	0	0	1	1	0	0	0	0
8	79684295	79684507	SINE/B4	B4	DF04948521	0	0	0	0	0	0	0	0	0	0	0	0	0	0	0
3	144755951	144756504	LTR/ERVK	RLTR34B_MM	DF03405583	1	0	0	1	0	0	0	0	0	0	0	0	0	0	0
1	150105470	150105704	LTR/ERVL-MaLR	ORR1E	DF00310775	0	0	0	0	0	0	0	0	0	0	0	0	0	0	0
Y	8088785	8088851	Simple_repeat	(T)n	DF05721966	0	0	0	0	0	0	0	0	0	0	0	0	0	0	0
13	75780580	75781527	LINE/L1	Lx9	DF01416769	0	0	0	0	0	1	0	0	0	0	0	0	0	0	0
19	53043679	53043982	DNA/hAT	MER121	DF02693266	0	0	0	0	0	0	0	0	0	0	0	0	0	0	0
7	104343614	104343936	LTR/ERVL-MaLR	ORR1A2	DF04693085	1	1	0	0	0	0	0	0	0	0	0	0	0	0	0
11	88048581	88048614	Simple_repeat	(GGCGGA)n	DF00907990	0	0	0	0	0	0	0	0	0	0	0	0	0	0	0
18	43996275	43996641	LINE/L1	Lx2B2	DF02478809	0	0	0	0	0	0	0	0	0	0	0	0	0	0	0
2	164425135	164425156	Simple_repeat	(A)n	DF03070771	0	0	0	0	0	0	0	0	0	0	0	0	0	0	0
3	142612467	142615347	LINE/L1	L1_Mur2	DF03401283	1	1	0	0	0	0	0	0	0	0	0	0	0	0	0
1	55081007	55081189	LTR/ERVL-MaLR	ORR1E	DF00103051	0	0	0	0	0	0	0	0	0	0	0	0	0	0	0
11	83027242	83027422	SINE/B2	B2_Mm2	DF00891329	0	0	0	0	0	0	0	0	0	0	0	0	0	1	1
1	173866244	173866290	SINE/ID	ID	DF00366040	1	0	0	1	0	0	0	0	0	0	0	0	0	0	0
19	34653900	34654028	LTR/ERVL	RMER15	DF02648590	1	0	0	1	0	0	0	0	0	0	0	0	0	0	0
19	29952835	29953285	DNA/hAT-Charlie	Charlie17b	DF02638694	0	0	0	0	0	0	0	0	0	0	0	0	0	0	0
11	70651874	70651929	Low_complexity	A-rich	DF00854908	0	0	0	0	0	0	0	0	0	0	0	0	0	0	0
18	60374210	60374294	Simple_repeat	(TTTG)n	DF02512675	1	1	0	0	0	0	0	0	0	0	0	0	0	0	0
18	60375408	60375552	LINE/L1	Lx8b	DF02512676	1	1	0	0	0	0	0	0	0	0	0	0	0	0	0
1	58218723	58218818	scRNA	BC1_Mm	DF00109144	0	0	0	0	0	0	0	0	0	0	0	0	0	0	0
17	80565020	80567814	LTR/ERVK	MMERVK10D3_I-int	DF02357961	1	0	0	1	0	0	0	0	0	0	0	0	0	0	0
11	119077606	119077697	DNA/hAT	MER53	DF00997671	0	0	0	0	0	0	0	0	0	0	0	0	0	0	0
5	90801829	90802011	LTR/ERVL-MaLR	ORR1B1-int	DF03965223	0	0	0	0	0	0	0	0	0	0	0	0	0	0	0
5	90803218	90803512	SINE/B4	B4	DF03965229	0	0	0	0	0	0	0	0	0	0	0	0	0	0	0
5	90802177	90802421	SINE/B4	B4	DF03965228	0	0	0	0	0	0	0	0	0	0	0	0	0	0	0
6	3322675	3323124	LINE/L1	L1_Mur3	DF04143565	1	1	0	0	0	0	0	0	0	0	0	0	0	0	0
6	3323124	3323594	LINE/L1	L1_Mur3	DF04143566	1	1	0	0	0	0	0	0	0	0	0	0	0	0	0
13	9834306	9834556	rRNA	LSU-rRNA_Hsa	DF01273422	0	0	0	0	0	0	0	0	0	0	0	0	0	0	0
9	67043722	67043774	Simple_repeat	(GCT)n	DF05219383	0	0	0	0	0	0	0	0	0	0	0	0	0	0	0
17	34724168	34725808	LTR/ERV1	MuRRS4-int	DF02254739	1	0	0	1	0	0	0	0	0	0	0	0	0	0	0
10	111506656	111506678	Simple_repeat	(GCC)n	DF00652552	0	0	0	0	0	0	0	0	0	0	0	0	0	0	0
10	111508429	111508464	Simple_repeat	(A)n	DF00652556	0	0	0	0	0	0	0	0	0	0	0	0	0	0	0
10	111507479	111507538	Simple_repeat	(CACCCG)n	DF00652555	0	0	0	0	0	0	0	0	0	0	0	0	0	0	0
10	111507284	111507471	Simple_repeat	(CAGCCC)n	DF00652554	0	0	0	0	0	0	0	0	0	0	0	0	0	0	0
13	51634468	51636811	LTR/ERV1	MMVL30-int	DF01364675	1	0	0	1	0	0	0	0	0	0	0	0	0	0	0
13	51636833	51638530	LTR/ERV1	MMVL30-int	DF01364676	1	0	0	0	0	1	0	0	0	0	0	0	0	0	0
8	64718797	64718824	Simple_repeat	(TA)n	DF04914180	0	0	0	0	0	0	0	0	0	0	0	0	0	0	0
1	171632030	171632057	Simple_repeat	(AACA)n	DF00361391	0	0	0	1	0	0	0	0	0	0	0	0	0	0	1
16	20533774	20533999	SINE/MIR	MIRb	DF02023429	0	1	0	0	0	0	0	0	1	0	0	0	0	0	0
17	36039435	36039636	DNA/hAT-Charlie	URR1A	DF02258903	0	0	0	1	0	0	0	0	0	1	0	0	0	0	0
16	35928763	35928902	SINE/Alu	B1_Mur2	DF02060790	0	0	0	0	0	0	0	0	0	0	0	0	0	0	0
17	36040332	36040388	Low_complexity	G-rich	DF02258906	1	0	0	1	0	0	0	0	0	0	0	0	0	0	0
17	36041287	36041363	SINE/ID	ID2	DF02258907	1	0	0	1	0	0	0	0	0	0	0	0	0	0	0
3	142636284	142636352	SINE/Alu	PB1D11	DF03401321	1	0	0	1	0	0	0	0	0	0	0	0	0	0	0
6	85845373	85845405	Simple_repeat	(A)n	DF04315246	0	0	0	0	0	0	0	0	0	0	0	0	0	0	0
2	51943288	51944063	LTR/ERVK	RMER6C	DF02819938	1	1	0	0	0	0	0	0	0	0	0	0	0	0	0
8	120753049	120753286	SINE/B4	B4	DF05051969	0	0	0	0	0	0	0	0	0	1	1	0	0	0	0
8	120751677	120751804	SINE/MIR	MIR	DF05051965	0	0	0	0	0	0	0	0	0	1	1	0	0	0	0
7	141451023	141451069	Simple_repeat	(TGTGGC)n	DF04782982	0	0	0	0	0	0	0	0	0	0	0	0	0	0	0
7	111078351	111078462	LINE/L1	Lx7	DF04707607	0	0	0	0	0	0	0	0	0	0	0	0	0	0	0
12	54696782	54696946	snRNA	U1	DF01111895	0	0	0	0	0	0	0	0	0	0	0	0	0	0	0
11	48885122	48885339	SINE/B2	B3	DF00794370	0	0	0	0	0	0	0	0	0	0	0	0	0	1	1
11	48891027	48891176	DNA/hAT-Charlie	MER58C	DF00794379	0	0	0	0	0	0	0	0	0	0	0	0	0	1	1
4	155558084	155558111	Simple_repeat	(T)n	DF03784584	0	0	0	0	0	0	0	0	0	0	0	0	0	0	0
2	15084006	15085415	LINE/L1	L1MdV_III	DF02740872	0	0	0	0	1	0	0	0	0	0	0	0	0	0	0
2	152669545	152669576	Simple_repeat	(GCCGGA)n	DF03037272	0	0	0	0	0	0	0	0	0	0	0	0	0	0	0
13	117280373	117281372	LINE/L1	L1MDa	DF01502288	0	0	0	0	0	0	0	0	0	1	0	0	0	0	0
9	56223570	56223963	rRNA	LSU-rRNA_Hsa	DF05186835	0	0	0	0	0	0	0	0	0	0	0	0	0	0	0
9	56223464	56223579	LTR/ERVL	MERVL_2A-int	DF05186834	1	0	0	0	0	0	0	0	1	0	0	0	0	0	0
9	124110639	124111995	LTR/ERVL-MaLR	ORR1C1-int	DF05359108	1	0	0	1	0	0	0	0	0	0	0	0	0	0	0
3	104656629	104656696	SINE/ID	ID4	DF03322999	0	0	0	0	0	0	0	0	0	0	0	0	0	0	0
18	50899982	50900032	Simple_repeat	(A)n	DF02492678	0	0	0	0	0	0	0	0	0	0	0	0	0	0	0
7	104447255	104447947	LINE/L1	L1Lx_IV	DF04693318	0	0	0	0	0	0	0	1	0	1	0	0	0	0	0
5	143527813	143527903	Simple_repeat	(GGC)n	DF04116309	0	0	0	0	0	0	0	0	0	0	0	0	0	0	0
6	8728790	8729015	rRNA	LSU-rRNA_Hsa	DF04153777	0	0	0	0	0	0	0	0	0	0	0	0	0	0	0
7	104295847	104296686	LTR/ERVK	RLTR33	DF04692958	0	0	0	1	0	0	0	0	0	0	0	0	0	1	0
7	104295142	104295661	LTR/ERVK	ERVB4_1B-LTR_MM	DF04692955	0	0	0	1	0	0	0	0	0	0	0	0	0	1	0
7	104293873	104294494	LINE/L1	L1Lx_III	DF04692951	0	0	0	1	0	0	0	0	0	0	0	0	0	1	0
7	104293343	104293840	LTR/ERVK	RLTR19C	DF04692950	0	0	0	1	0	0	0	0	0	0	0	0	0	1	0
11	58221641	58221947	LTR/ERVL-MaLR	MTEb	DF00821701	0	0	0	0	0	0	0	0	0	0	0	0	0	0	0
3	95547772	95547986	LINE/L1	L1M2	DF03299540	0	0	0	1	0	0	0	0	0	0	0	0	0	0	1
2	163828566	163828707	SINE/MIR	MIRb	DF03069161	1	1	0	0	0	0	0	0	0	0	0	0	0	0	0
6	129794882	129795471	LINE/L1	L1Lx_IV	DF04418019	0	0	0	0	0	0	0	0	0	1	1	0	0	0	0
6	129787281	129793434	LINE/L1	L1MdF_III	DF04418013	0	0	0	0	0	0	0	0	0	1	1	0	0	0	0
9	80344780	80344821	Simple_repeat	(A)n	DF05252479	0	0	0	0	0	0	0	0	0	0	0	0	0	0	0
17	33923523	33923717	SINE/B2	B2_Mm2	DF02252833	1	1	0	0	0	0	0	0	0	0	0	0	0	0	0
17	35267436	35267465	Simple_repeat	(GTTT)n	DF02256335	0	0	0	0	0	0	0	0	0	0	0	0	0	0	0
2	167044201	167044235	Simple_repeat	(CCCTCC)n	DF03078772	0	0	0	0	0	0	0	0	0	0	0	0	0	0	0
16	36049847	36050000	LINE/L1	L1MdTf_III	DF02061225	0	0	0	0	0	0	0	0	0	0	0	0	0	0	0
9	58524970	58525441	LTR/ERVK	RLTR12D	DF05193389	0	0	0	0	0	0	0	0	0	0	0	0	0	0	0
12	87388229	87388255	Simple_repeat	(CCGCA)n	DF01192197	0	0	0	0	0	0	0	0	0	0	0	0	0	0	0
9	110281240	110281382	rRNA	LSU-rRNA_Hsa	DF05322030	0	0	0	0	0	0	0	0	0	0	0	0	0	0	0
X	117183796	117187970	LINE/L1	L1MdF_III	DF05592266	0	0	0	0	0	0	0	0	0	0	0	0	0	0	0
11	21143532	21144705	LTR/ERVL-MaLR	MTA_Mm-int	DF00736645	1	0	0	1	0	0	0	0	0	0	0	0	0	0	0
14	104715772	104716084	rRNA	LSU-rRNA_Hsa	DF01723796	1	1	0	0	0	0	0	0	0	0	0	0	0	0	0
19	37219928	37220126	SINE/B2	B3	DF02654990	1	0	0	1	0	0	0	0	0	0	0	0	0	0	0
6	131214927	131215619	LTR/ERVK	RLTR16B_MM	DF04420542	1	0	0	0	0	0	0	0	0	0	0	0	0	0	1
6	131215876	131216500	LINE/L1	Lx7	DF04420546	0	0	0	1	0	0	0	0	0	0	0	0	0	0	1
17	34731390	34731458	SINE/B4	ID_B1	DF02254751	1	0	0	1	0	0	0	0	0	0	0	0	0	0	0
8	84660758	84660885	SINE/Alu	B1_Mur3	DF04960672	0	0	0	0	1	1	0	0	0	0	0	0	0	0	0
8	84660487	84660606	SINE/Alu	B1_Mur1	DF04960671	0	0	0	0	1	1	0	0	0	0	0	0	0	0	0
1	171628572	171628972	Other	RMER1B	DF00361378	0	0	0	1	0	0	0	0	0	0	1	0	0	0	0
4	133600612	133600641	Simple_repeat	(TC)n	DF03723893	0	0	0	0	0	0	0	0	0	0	0	0	0	0	0
4	133600641	133600682	Simple_repeat	(CA)n	DF03723894	0	0	0	0	0	0	0	0	0	0	0	0	0	0	0
10	40257578	40257615	Simple_repeat	(CCT)n	DF00489710	0	0	0	0	0	0	0	0	0	0	0	0	0	0	0
5	30021220	30022464	LINE/L1	Lx3C	DF03840107	0	0	0	0	1	0	0	0	0	0	0	0	0	0	0
4	46471398	46471470	Simple_repeat	(GAAGAT)n	DF03523998	0	0	0	0	0	0	0	0	0	0	0	0	0	0	0
17	34316280	34316622	LTR/ERVK	RLTR9A	DF02253800	0	0	0	1	0	0	0	0	0	0	0	0	0	0	0
3	142622962	142623510	LINE/L1	L1MC4a	DF03401306	1	0	0	1	0	0	0	0	0	0	0	0	0	0	0
3	142626394	142626806	LINE/L2	L2	DF03401309	1	0	0	1	0	0	0	0	0	0	0	0	0	0	0
9	7849157	7849256	SINE/B4	ID_B1	DF05080777	0	0	0	0	0	0	0	0	0	0	0	0	0	0	0
9	7848533	7848633	SINE/B4	B4A	DF05080776	0	0	0	0	0	0	0	0	0	0	0	0	0	0	0
7	111064023	111067740	LINE/L1	L1MdA_III	DF04707594	0	0	0	0	0	0	0	0	0	1	0	0	0	0	0
17	13018331	13018556	SINE/MIR	MIR	DF02203739	0	0	0	0	0	0	0	0	0	0	0	0	0	0	0
17	13016471	13016649	SINE/B2	B3A	DF02203733	0	0	0	0	0	0	0	0	0	0	0	0	0	0	0
19	11591794	11592409	LTR/ERVK	RMER6C	DF02599424	1	0	0	0	0	0	0	0	0	0	0	0	0	1	0
19	11590535	11590820	LTR/ERVL-MaLR	ORR1F	DF02599422	1	0	0	1	0	0	0	0	0	0	0	0	0	0	0
19	11600074	11600381	LINE/L1	L1M3	DF02599428	1	1	0	0	0	0	0	0	0	0	0	0	0	0	0
2	157107189	157107332	SINE/MIR	MIRb	DF03051983	0	0	0	1	0	0	0	0	0	1	0	0	0	0	0
12	74580542	74580603	Low_complexity	A-rich	DF01156207	0	0	0	0	0	0	0	0	0	0	0	0	0	0	0
18	54698903	54699385	rRNA	LSU-rRNA_Hsa	DF02500678	0	0	0	0	0	0	0	0	0	0	0	0	0	0	0
15	79908542	79908611	LTR/ERVL-MaLR	MTEb	DF01917664	0	0	0	1	0	0	0	0	0	0	0	0	0	0	1
4	46576472	46583716	LTR/ERVK	MMTV-int	DF03524411	0	0	0	1	0	0	0	0	0	-1	1	0	0	0	0
10	45876004	45876100	scRNA	BC1_Mm	DF00504545	0	0	0	0	0	0	0	0	0	0	0	0	0	0	0
9	5332894	5333221	LTR/ERVL-MaLR	ORR1A4	DF05076562	1	0	0	1	0	0	0	0	0	0	0	0	0	0	0
9	5335019	5335339	LTR/ERVL-MaLR	ORR1A4	DF05076564	1	0	0	1	0	0	0	0	0	0	0	0	0	0	0
7	104459669	104461764	LINE/L1	L1MdF_III	DF04693331	0	0	0	0	0	0	0	0	0	1	0	0	1	0	0
9	36732424	36732513	LINE/L2	L2d	DF05139753	0	0	0	0	0	0	0	0	0	0	0	0	0	0	0
11	69073426	69073562	snRNA	U8	DF00849606	0	0	0	0	0	0	0	0	0	0	0	0	0	0	0
11	87463522	87463607	scRNA	BC1_Mm	DF00906061	0	0	0	0	1	1	0	0	0	0	0	0	0	0	0
11	87463373	87463500	SINE/B4	ID_B1	DF00906060	0	0	0	0	1	1	0	0	0	0	0	0	0	0	0
12	3109871	3110121	Satellite	GSAT_MM	DF01005093	0	0	0	0	0	0	0	0	0	1	0	0	1	0	0
16	23611255	23611438	LTR/ERVL	RMER10B	DF02031488	1	0	0	0	0	1	0	0	0	0	0	0	0	0	0
2	30890766	30890964	SINE/B2	B3	DF02775238	0	0	0	0	0	0	0	0	0	0	0	0	0	0	0
2	30891573	30891703	SINE/B4	ID_B1	DF02775239	0	0	0	0	0	0	0	0	0	0	0	0	0	0	0
5	105612643	105612733	SINE/Alu	PB1D10	DF03997562	0	0	0	0	0	0	0	0	0	0	0	0	0	0	0
1	85707399	85707561	LTR/ERVL-MaLR	MLT1A0	DF00169694	1	1	0	0	0	0	0	0	0	0	0	0	0	0	0
6	88084550	88084568	Simple_repeat	(TGC)n	DF04321628	0	0	0	0	0	0	0	0	0	0	0	0	0	0	0
6	129800077	129801206	LINE/L1	L1_Mur1	DF04418030	0	0	0	0	0	0	0	0	0	1	1	0	0	0	0
19	44397668	44397770	LINE/L1	L1MA8	DF02672539	0	0	0	0	0	0	0	0	0	0	0	0	0	0	0
19	44394232	44394320	SINE/Alu	PB1D9	DF02672534	0	0	0	0	1	0	0	0	0	0	0	0	0	0	0
17	34195537	34195732	SINE/B2	B3	DF02253499	1	1	0	0	0	0	0	0	0	0	0	0	0	0	0
17	34195374	34195499	SINE/MIR	MIRb	DF02253498	1	1	0	0	0	0	0	0	0	0	0	0	0	0	0
5	105127380	105129629	LINE/L1	L1_Mur2	DF03996591	1	1	0	0	0	0	0	0	0	0	0	0	0	0	0
11	79517151	79517173	Simple_repeat	(TC)n	DF00881479	1	0	0	0	0	0	0	0	0	0	0	0	0	1	0
5	145135151	145135172	Simple_repeat	(CTT)n	DF04122241	0	0	0	0	0	0	0	0	0	0	0	0	0	0	0
2	103265758	103265951	DNA/hAT-Charlie	MER20	DF02925835	0	0	0	0	0	0	0	0	0	0	0	0	0	0	0
2	103264618	103264763	DNA/hAT-Charlie	MER5A	DF02925831	0	0	0	0	0	0	0	0	0	0	0	0	0	0	0
18	35733629	35733932	LTR/ERVK?	RLTR51B_Mm	DF02459166	0	0	0	0	0	0	0	0	0	0	0	0	0	0	0
6	72394462	72394524	Simple_repeat	(AGGCTGG)n	DF04283021	0	0	0	1	0	0	0	0	0	0	0	0	0	0	1
16	35106543	35106578	Simple_repeat	(ATAAAAA)n	DF02058733	0	0	0	0	0	0	0	0	0	0	0	0	0	0	0
11	87443988	87444284	LINE/L1	L1MdFanc_I	DF00905961	0	0	0	0	1	1	0	0	0	0	0	0	0	0	0
19	11045470	11046095	LINE/L1	Lx5c	DF02598370	1	0	0	0	0	0	0	0	0	1	0	0	0	0	0
2	69749809	69749887	Simple_repeat	(GGAGCA)n	DF02855013	0	0	0	0	0	0	0	0	0	0	0	0	0	0	0
10	42502262	42502328	Simple_repeat	(GCG)n	DF00495713	0	0	0	0	0	0	0	0	0	0	0	0	0	0	0
6	124535853	124536124	SINE/B4	ID_B1	DF04404769	1	0	0	1	0	0	0	0	0	0	0	0	0	0	0
X	98296256	98296308	Simple_repeat	(A)n	DF05549874	0	0	0	0	0	0	0	0	0	0	0	0	0	0	0
7	104347465	104347839	LTR/ERVK	RLTR10	DF04693100	1	1	0	0	0	0	0	0	0	0	0	0	0	0	0
11	83184673	83184782	SINE/B2	B3	DF00891669	1	0	0	1	0	0	0	0	0	0	0	0	0	0	0
16	19596132	19602236	LTR/ERV1	RLTR6-int	DF02021187	0	0	0	0	0	0	0	0	1	0	0	0	0	0	0
1	24611230	24611537	LINE/L1	L1MdGf_II	DF00042055	0	0	0	0	0	0	0	0	0	0	0	0	0	0	0
16	84973414	84973836	LINE/L1	Lx8	DF02154706	0	0	0	1	0	0	0	0	1	0	0	0	0	0	0
19	40508405	40508894	Simple_repeat	(GTGTGTGT)n	DF02662618	1	0	0	0	0	0	0	0	1	0	0	0	0	0	0
17	34266242	34266718	LINE/L1	L1MdV_I	DF02253680	0	0	0	1	0	0	0	0	1	0	0	0	0	0	0
1	20938133	20938172	Simple_repeat	(GTGACACCC)n	DF00034484	0	0	0	0	0	0	0	0	0	0	0	0	0	0	0
10	13518696	13518988	LTR/ERVL-MaLR	MTEb	DF00407924	0	0	0	0	0	0	0	0	0	0	0	0	0	0	0
1	60705696	60705722	Simple_repeat	(A)n	DF00116715	0	0	0	1	0	0	0	0	0	0	0	-1	0	0	0
X	166462283	166462400	Unknown	YREP_Mm	DF05698919	0	0	0	0	0	0	0	0	0	0	0	0	0	0	0
5	16602056	16602096	Simple_repeat	(T)n	DF03812091	0	0	0	0	0	0	0	0	0	0	0	0	0	0	0
5	90802085	90802097	SINE/B4	B4	DF03965227	0	0	0	0	0	0	0	0	0	0	0	0	0	0	0
6	57604324	57604377	Simple_repeat	(ATTTTA)n	DF04254202	1	1	0	0	0	0	0	0	0	0	0	0	0	0	0
6	57604836	57605092	SINE/B4	B4A	DF04254205	1	1	0	0	0	0	0	0	0	0	0	0	0	0	0
6	57604633	57604829	LINE/L1	Lx8	DF04254204	1	1	0	0	0	0	0	0	0	0	0	0	0	0	0
5	142897342	142897522	SINE/B2	B2_Mm1t	DF04113866	0	0	0	0	1	1	0	0	0	0	0	0	0	0	0
19	7498715	7498900	SINE/B2	B2_Mm1t	DF02590352	0	0	0	0	0	0	0	0	0	0	0	0	1	0	0
6	57664127	57664870	LINE/L1	L1M5	DF04254345	0	0	0	0	0	0	0	0	0	0	0	0	0	0	0
4	126023286	126023791	LTR/ERVL	MT2A	DF03698300	1	0	0	0	0	0	0	0	0	0	0	0	0	0	1
7	38193922	38194297	LTR/ERVL-MaLR	MTD	DF04549118	1	0	0	1	0	0	0	0	0	0	0	0	0	0	0
7	104308159	104308724	LINE/L1	L1_Mur2	DF04692993	0	0	0	1	0	0	0	0	0	0	0	0	0	1	0
7	104309506	104310935	LINE/L1	Lx6	DF04692996	0	0	0	1	0	0	0	0	0	0	0	0	0	1	0
11	95391653	95391669	Simple_repeat	(A)n	DF00926567	0	0	0	0	0	0	0	0	0	0	0	0	0	0	0
8	71535074	71535151	SINE/B4	B4	DF04930500	1	0	0	1	0	0	0	0	0	0	0	0	0	0	0
11	82997392	82998094	Simple_repeat	(CTT)n	DF00891279	0	0	0	0	0	1	0	0	0	1	0	0	0	0	0
X	167240613	167241104	LINE/L1	Lx5c	DF05701144	0	0	0	1	0	0	0	0	0	0	0	0	0	1	0
X	167241389	167241462	LINE/L1	Lx9	DF05701145	0	0	0	1	0	0	0	0	0	0	0	0	0	1	0
12	84755187	84755343	SINE/MIR	MIR	DF01184330	0	0	0	0	0	0	0	0	0	0	0	0	0	0	0
12	84755813	84755926	SINE/Alu	B1F	DF01184333	0	0	0	0	0	0	0	0	0	0	0	0	0	0	0
6	129819974	129821073	LINE/L1	L1Lx_IV	DF04418056	0	0	0	0	0	0	0	0	0	1	1	0	0	0	0
6	129821031	129821857	LINE/L1	L1Lx_IV	DF04418057	0	0	0	0	0	0	0	0	0	1	1	0	0	0	0
13	102702524	102702700	LINE/L1	L1MC5a	DF01470723	0	0	0	0	0	0	0	0	0	0	0	0	0	1	1
11	80179041	80179151	LINE/L1	L1MC4	DF00883914	1	0	0	1	0	0	0	0	0	0	0	0	0	0	0
7	106502030	106502157	Low_complexity	A-rich	DF04696993	0	0	0	1	0	0	0	0	0	0	0	0	0	1	0
19	11474632	11474905	LINE/L1	L1M2	DF02599215	1	0	0	0	0	0	0	0	0	0	0	0	0	1	0
10	86698335	86698414	Simple_repeat	(TTC)n	DF00597656	0	0	0	0	0	0	0	0	0	0	0	0	0	0	0
5	120745296	120745331	SINE/Alu	PB1D9	DF04039085	1	0	0	0	0	0	0	0	0	0	0	0	0	1	0
6	3329967	3330617	LINE/L1	L1Lx_I	DF04143589	1	1	0	0	0	0	0	0	0	0	0	0	0	0	0
6	3329165	3329576	LTR/ERVK	BGLII_Mus	DF04143586	1	1	0	0	0	0	0	0	0	0	0	0	0	0	0
6	3328523	3329087	LINE/L1	Lx5	DF04143584	1	1	0	0	0	0	0	0	0	0	0	0	0	0	0
10	121547262	121547327	SINE/ID	ID4	DF00676194	1	0	0	1	0	0	0	0	0	0	0	0	0	0	0
10	121547883	121549298	LINE/L1	Lx4B	DF00676197	1	0	0	1	0	0	0	0	-1	0	0	0	0	0	0
10	121547704	121547786	SINE/B4	RSINE1	DF00676196	1	0	0	1	0	0	0	0	0	0	0	0	0	0	0
12	73945730	73945792	Simple_repeat	(TTGTTT)n	DF01154827	0	0	0	0	0	0	0	0	0	0	0	0	0	0	0
12	73947352	73947386	Simple_repeat	(GTTTG)n	DF01154828	0	0	0	0	0	0	0	0	0	0	0	0	0	0	0
2	153133098	153133398	LTR/ERVL-MaLR	MLT1D	DF03038885	1	0	0	0	0	0	0	0	0	0	0	0	0	1	0
18	60380364	60380514	LTR/ERVL-MaLR	ORR1B2	DF02512691	1	1	0	0	0	0	0	0	0	0	0	0	0	0	0
11	119446380	119446625	SINE/B4	B4	DF00998729	0	0	0	0	0	0	0	0	0	0	0	0	1	1	0
6	130223006	130223455	LINE/L1	Lx8	DF04418820	0	0	0	0	0	0	0	0	0	1	1	0	0	0	0
4	45530402	45530481	Simple_repeat	(CGC)n	DF03521262	0	0	0	0	1	0	0	0	1	0	0	0	0	0	0
11	72209498	72209644	SINE/Alu	B1_Mur4	DF00858682	0	0	0	0	0	0	0	0	0	0	0	0	0	0	0
2	84770815	84770954	SINE/Alu	B1_Mus1	DF02887238	1	0	0	1	0	0	0	0	0	0	0	0	0	0	0
7	104260628	104260735	SINE/Alu	PB1D10	DF04692875	0	0	0	1	0	0	0	0	0	1	0	0	0	0	0
16	97557685	97557974	LTR/ERVL-MaLR	MTEa	DF02182420	1	0	0	1	0	0	0	0	0	0	0	0	0	0	0
18	65478376	65478559	SINE/B2	B2_Mm2	DF02524737	0	0	0	0	0	0	0	0	0	0	0	0	0	0	0
18	65477796	65478097	LTR/ERVL-MaLR	MTD	DF02524736	0	0	0	0	0	0	0	0	0	0	0	0	0	0	0
10	59949824	59949854	Simple_repeat	(CCCCCA)n	DF00531323	0	0	0	0	0	0	0	0	0	0	0	0	0	0	0
8	3754397	3754762	rRNA	SSU-rRNA_Hsa	DF04794193	1	0	0	0	0	0	0	0	0	0	0	0	0	0	0
11	58215615	58215742	SINE/B4	RSINE1	DF00821682	0	0	0	0	1	1	0	0	0	0	0	0	0	0	0
11	83178697	83179069	LINE/L1	L1MdA_VI	DF00891649	1	0	0	1	0	0	0	0	0	0	0	0	0	0	0
11	83176992	83177084	SINE/Alu	B1_Mur1	DF00891643	1	0	0	1	0	0	0	0	0	0	0	0	0	0	0
17	34206061	34206220	SINE/B2	B2_Mm2	DF02253514	1	1	0	0	0	0	0	0	0	0	0	0	0	0	0
17	34206660	34206774	SINE/B4	RSINE1	DF02253515	1	1	0	0	0	0	0	0	0	0	0	0	0	0	0
10	80335253	80335348	Simple_repeat	(CACAAC)n	DF00581504	0	0	0	0	0	0	0	0	0	0	0	0	0	0	0
14	32116950	32119968	LTR/ERV1	MMVL30-int	DF01569711	1	0	0	0	0	0	0	0	1	0	0	0	0	0	0
13	87630069	87633646	LTR/ERV1	MMVL30-int	DF01436728	1	1	0	0	0	0	0	0	0	0	0	0	0	0	0
18	34931851	34931899	Simple_repeat	(GGC)n	DF02456362	0	0	0	0	0	0	0	0	0	0	0	0	0	0	0
8	3681668	3681844	LTR/ERVL	RLTR28B	DF04793962	0	0	0	0	0	0	0	0	0	0	0	0	0	0	0
14	91647319	91647876	LTR/ERV1	RLTR6_Mm	DF01698978	0	0	0	0	0	0	0	0	0	0	0	0	0	0	0
18	60685569	60685653	LINE/L1	L1MC5a	DF02513424	-1	0	0	0	0	0	0	0	1	0	1	0	0	0	0
X	131326935	131326967	Simple_repeat	(T)n	DF05618293	0	0	0	0	0	0	0	0	0	0	0	0	0	0	0
1	173724294	173724484	LTR/ERVK	BGLII_B	DF00365827	0	0	0	1	0	0	0	0	0	0	0	0	0	1	0
1	173718681	173721733	LINE/L1	L1MdMus_II	DF00365821	0	0	0	0	0	1	0	1	0	0	0	0	0	0	0
9	59677359	59677547	SINE/B2	B2_Mm1t	DF05196685	1	0	0	1	0	0	0	0	0	0	0	0	0	0	0
9	59677161	59677342	SINE/B2	B2_Mm2	DF05196684	1	0	0	1	0	0	0	0	0	0	0	0	0	0	0
11	103183929	103184304	LINE/L2	L2b	DF00952726	1	0	0	0	0	0	0	0	0	0	1	0	0	0	0
18	35734261	35734393	SINE/MIR	MIRc	DF02459168	0	0	0	0	0	0	0	0	0	0	0	0	0	0	0
8	33623637	33623982	LTR/ERVK	RLTR15	DF04851797	0	0	0	0	1	0	0	0	0	0	0	0	0	0	0
2	122433847	122438175	LINE/L1	L1MdA_VI	DF02970165	0	0	0	0	0	0	0	0	0	0	1	0	0	0	1
2	122438184	122439668	LINE/L1	Lx8	DF02970166	0	0	0	0	0	0	0	0	0	0	1	0	0	0	1
15	54601148	54601333	DNA/hAT-Charlie	MER58A	DF01863314	0	0	0	0	0	0	0	0	0	0	0	0	0	0	0
6	127456400	127457754	LTR/ERVL-MaLR	ORR1C2-int	DF04412681	1	0	0	0	0	0	0	0	0	0	0	0	0	1	0
10	121550382	121550707	DNA/hAT-Charlie	RCHARR1	DF00676202	1	0	0	1	0	0	0	0	0	0	0	0	0	0	0
6	47806908	47807113	SINE/B4	B4	DF04232511	0	0	0	0	0	0	0	0	0	0	0	0	0	0	0
2	153133723	153133926	SINE/MIR	MIR	DF03038887	1	0	0	0	0	0	0	0	0	0	0	0	0	1	0
6	149335683	149336166	LTR/ERV1	RLTR30E_MM	DF04462070	0	0	0	0	1	1	0	0	0	0	0	0	0	0	0
3	94942889	94942975	SINE/Alu	B1_Mur1	DF03297102	1	0	0	0	0	0	0	0	1	0	0	0	0	0	0
7	28375022	28375199	SINE/B2	B2_Mm2	DF04521824	0	0	0	0	0	1	0	0	1	0	0	0	0	0	0
3	94943317	94943574	LTR/ERVL-MaLR	MTEb	DF03297106	1	0	0	0	0	0	0	0	1	0	0	0	0	0	0
5	120741648	120741943	SINE/B4	B4A	DF04039066	1	0	0	1	0	0	0	0	0	0	0	0	0	0	0
11	32642800	32642838	Simple_repeat	(GCC)n	DF00760664	0	0	0	0	0	0	0	0	0	0	0	0	0	0	0
3	103895439	103895989	LTR/ERVL-MaLR	MTEa-int	DF03320746	0	0	0	0	0	0	0	0	0	1	1	0	0	0	0
1	191168776	191168956	SINE/B4	RSINE1	DF00465306	0	0	0	0	1	0	0	0	0	0	0	0	0	0	0
2	127633432	127633619	DNA/TcMar-Tigger	Tigger18a	DF02981066	0	0	0	0	0	0	0	0	0	0	0	0	0	0	0
2	127633643	127633717	SINE/ID	ID4	DF02981067	0	0	0	0	0	0	0	0	0	0	0	0	0	0	0
16	97549371	97549506	SINE/Alu	B1_Mur2	DF02182406	1	0	0	1	0	0	0	0	0	0	0	0	0	0	0
15	63613331	63613364	Simple_repeat	(A)n	DF01883069	0	0	0	0	0	0	0	0	0	0	0	0	0	0	0
11	58205388	58205510	SINE/Alu	B1_Mur1	DF00821661	1	1	0	0	0	0	0	0	0	0	0	0	0	0	0
16	32784343	32784991	LINE/L2	L2a	DF02052181	0	0	0	0	0	0	0	0	1	0	1	0	0	0	0
17	33825706	33825811	SINE/Alu	B1_Mus1	DF02252447	0	0	0	0	0	0	0	0	0	0	0	0	0	0	0
5	17783197	17783222	Simple_repeat	(AG)n	DF03814010	0	0	0	0	0	0	0	0	0	0	0	0	0	0	0
17	34210131	34210308	LINE/L1	L1M3	DF02253535	1	1	0	0	0	0	0	0	0	0	0	0	0	0	0
17	34209787	34209990	SINE/B2	B3	DF02253533	1	1	0	0	0	0	0	0	0	0	0	0	0	0	0
17	73904880	73905408	LINE/L1	L1MDa	DF02342683	1	1	0	0	0	0	0	0	0	0	0	0	0	0	0
17	73903861	73904555	LINE/L1	L1MDa	DF02342681	1	1	0	0	0	0	0	0	0	0	0	0	0	0	0
14	30905012	30905137	LTR/ERV1	MLTR12	DF01566469	0	0	0	0	0	0	0	0	0	0	0	0	0	0	0
1	98803924	98807854	LINE/L1	L1MdA_VII	DF00197603	0	0	0	0	0	0	0	0	0	0	0	0	0	0	0
3	37481316	37481778	rRNA	LSU-rRNA_Hsa	DF03178557	0	0	0	0	0	0	0	0	0	0	0	0	0	0	0
6	128434595	128434753	SINE/MIR	MIR3	DF04415143	0	0	0	0	0	0	0	0	0	0	0	0	0	0	0
6	128438585	128438615	Simple_repeat	(GCG)n	DF04415147	0	0	0	0	0	0	0	0	0	0	0	0	0	0	0
7	30139013	30139512	LTR/ERVK	MLTR31FA_MM	DF04528342	0	0	0	0	0	0	0	0	0	1	1	0	0	0	0
15	79891196	79891379	SINE/MIR	MIRb	DF01917600	0	0	0	1	0	0	0	0	0	-1	0	0	0	0	0
17	35382472	35382615	SINE/Alu	B1_Mus1	DF02256557	1	1	0	0	0	0	0	0	0	0	0	0	0	0	0
6	129663834	129664554	LINE/L1	Lx7	DF04417759	0	0	0	0	0	0	0	0	0	1	1	0	0	0	0
14	79298037	79298204	SINE/B2	B3A	DF01675793	1	0	0	0	0	0	0	0	1	0	0	0	0	0	0
11	100717295	100717389	SINE/Alu	PB1D10	DF00943582	1	0	0	1	0	0	0	0	0	0	0	0	0	0	0
19	5424746	5424804	Simple_repeat	(CCGCCGT)n	DF02584000	0	0	0	0	0	0	0	0	0	0	0	0	0	0	0
11	31871720	31871754	Simple_repeat	(AT)n	DF00758566	0	0	0	0	1	0	0	0	0	0	0	0	0	0	0
8	88593894	88593984	SINE/MIR	MIR1_Amn	DF04971121	0	0	0	0	0	0	0	0	0	0	0	0	0	0	0
16	78336633	78336675	Simple_repeat	(TA)n	DF02142138	0	0	0	0	0	0	0	0	0	0	0	0	0	0	0
18	40257686	40257722	Simple_repeat	(A)n	DF02470899	0	0	0	0	0	0	0	0	0	0	0	0	0	0	0
19	9627334	9627723	LTR/ERV1	LTRIS4	DF02594819	0	0	0	0	0	0	0	0	0	0	0	0	0	0	0
16	19615154	19616809	LINE/L1	Lx2	DF02021211	0	0	0	0	1	0	0	0	0	0	0	0	0	0	0
7	122632467	122632598	SINE/MIR	MIRc	DF04738254	1	0	0	-1	0	0	0	0	0	0	1	0	0	0	0
7	122630531	122630683	LINE/L2	L2b	DF04738252	1	0	0	-1	0	0	0	0	0	0	1	0	0	0	0
11	82978400	82980158	LINE/L1	L1Lx_IV	DF00891239	0	0	0	0	0	0	0	0	0	0	0	0	0	0	0
6	48845796	48845984	LINE/L1	L1MEd	DF04235088	0	0	0	0	0	0	0	0	0	0	0	0	0	0	0
4	59472708	59472749	Low_complexity	A-rich	DF03553516	0	0	0	0	0	0	0	0	0	0	0	0	0	0	0
2	173213789	173213928	SINE/Alu	B1_Mur2	DF03096724	0	0	0	0	0	0	0	0	0	0	0	0	0	0	0
15	85177788	85177800	Low_complexity	A-rich	DF01933360	0	0	0	0	0	0	0	0	0	0	0	0	0	0	0
7	128138664	128138783	SINE/MIR	MIR	DF04754535	0	0	0	0	0	0	0	0	0	1	1	0	0	0	0
7	128134132	128134602	LINE/L1	Lx8	DF04754530	0	0	0	0	0	0	0	0	0	1	1	0	0	0	0
7	128137022	128137719	LINE/L1	L1MB8	DF04754532	0	0	0	0	0	0	0	0	0	1	1	0	0	0	0
12	118810949	118811046	scRNA	BC1_Mm	DF01258175	0	0	0	0	0	0	0	0	0	0	0	0	0	0	0
11	75764808	75764838	Simple_repeat	(T)n	DF00868650	0	0	0	0	0	0	0	0	0	0	0	0	0	0	0
9	33730143	33730177	Simple_repeat	(A)n	DF05134150	0	0	0	0	0	0	0	0	0	0	0	0	0	0	0
5	105221218	105221265	Simple_repeat	(CA)n	DF03996752	1	1	0	0	0	0	0	0	0	0	0	0	0	0	0
7	36490974	36491021	Simple_repeat	(A)n	DF04544858	0	0	0	0	0	0	0	0	0	0	0	0	0	0	0
8	82341262	82342016	LINE/L1	Lx8b	DF04953879	0	0	0	0	0	0	0	0	0	0	0	0	0	1	1
11	100900174	100902407	LINE/L1	Lx6	DF00944146	1	0	0	0	0	0	0	0	0	1	0	0	0	0	0
9	106228871	106229059	LTR/ERV1	RMER5	DF05309510	0	0	0	1	0	0	0	0	0	0	0	0	0	0	1
16	32630988	32631023	Simple_repeat	(T)n	DF02051784	0	0	0	0	0	0	0	0	0	0	0	0	0	0	0
19	46079967	46079999	Simple_repeat	(CTCGGA)n	DF02677866	0	0	0	0	0	0	0	0	0	0	0	0	0	0	0
11	58202610	58202826	SINE/B4	ID_B1	DF00821642	1	0	0	1	0	0	0	0	0	0	0	0	0	0	0
16	17130173	17130291	SINE/Alu	PB1D9	DF02014911	0	0	0	0	0	0	0	0	0	0	0	0	0	0	0
12	111541725	111541775	Low_complexity	GA-rich	DF01244141	0	0	0	0	0	0	0	0	0	0	0	0	0	0	0
10	115473323	115473372	Simple_repeat	(T)n	DF00660877	0	0	0	0	0	0	0	0	0	0	0	0	0	0	0
1	52155260	52155340	Simple_repeat	(A)n	DF00097066	0	0	0	0	0	0	0	0	0	0	0	0	0	0	0
11	115122886	115123067	SINE/B4	ID_B1	DF00986202	1	0	0	0	0	0	0	0	0	0	0	0	0	0	1
15	84776852	84777637	LTR/ERVK	RLTR13C2	DF01932195	0	0	0	1	0	0	0	0	1	0	0	0	0	0	0
7	102011212	102011336	SINE/B2	B2_Mm2	DF04688161	1	0	0	1	0	0	0	0	0	0	0	0	0	0	0
7	99835290	99836419	LINE/L1	L1_Rod	DF04681436	0	0	0	0	0	0	0	0	0	0	0	0	0	0	0
15	77734093	77734361	LTR/ERVL-MaLR	MLT1A	DF01911757	1	0	0	1	0	0	0	0	0	0	0	0	0	0	0
12	112765808	112765888	SINE/B4	B4	DF01247058	0	0	0	1	0	0	0	0	0	0	0	0	0	0	1
3	96291775	96291955	LINE/L1	L1M5	DF03302187	0	0	0	1	0	0	0	0	0	0	0	0	0	1	0
1	143555048	143555090	Simple_repeat	(A)n	DF00298440	0	0	0	0	0	0	0	0	0	0	0	0	0	0	0
1	173733110	173733559	LTR/ERVK	RLTR44C	DF00365838	0	0	0	0	0	0	0	0	0	0	0	0	0	1	1
17	56175749	56175928	SINE/B2	B2_Mm2	DF02304885	0	0	0	0	0	0	0	0	0	0	0	0	0	0	0
5	142900075	142900308	SINE/B4	B4	DF04113888	0	0	0	0	0	0	0	0	0	1	0	0	0	0	0
13	78418711	78423715	LINE/L1	L1MdMus_II	DF01421236	0	0	0	0	0	0	0	0	0	0	0	0	0	0	0
3	108841771	108842371	LTR/ERVK	RLTR18-int	DF03332849	0	0	0	1	0	0	0	0	0	0	0	0	0	0	1
8	106677910	106681109	LTR/ERV1	MMVL30-int	DF05012425	0	0	0	1	1	0	0	0	0	0	0	0	0	0	0
5	9117888	9117952	SINE/ID	ID4	DF03799842	0	0	0	0	0	0	0	0	1	0	0	0	0	0	0
1	173466795	173467049	LTR/ERVK	RMER6D	DF00365454	0	0	0	0	0	0	0	0	0	0	0	0	0	1	1
7	75776761	75776886	SINE/Alu	B1_Mm	DF04627500	1	0	0	0	0	0	0	0	0	0	1	0	0	0	0
7	75777623	75778119	LTR/ERV1	RLTR4_MM-int	DF04627501	1	0	0	0	0	0	0	0	0	1	0	0	0	0	0
7	140966743	140966927	SINE/B2	B2_Mm1t	DF04781452	1	0	0	1	0	0	0	0	0	0	0	0	0	0	0
2	173206187	173206500	LTR/ERVL-MaLR	ORR1A2	DF03096708	0	0	0	1	0	0	0	0	0	1	0	0	0	0	0
8	94523685	94523854	SINE/B2	B2_Mm1t	DF04984726	1	0	0	1	0	0	0	0	0	0	0	0	0	0	0
8	94523526	94523635	SINE/B2	B2_Mm2	DF04984725	1	0	0	1	0	0	0	0	0	0	0	0	0	0	0
11	48990324	48990587	LINE/L1	Lx2B2	DF00794528	1	0	0	1	0	0	0	0	0	0	0	0	0	0	0
1	86356558	86356652	Simple_repeat	(TCC)n	DF00171742	0	0	0	0	0	0	0	0	0	0	0	0	0	0	0
12	108864344	108864616	LTR/ERVL	MER21B	DF01237352	1	1	0	0	0	0	0	0	0	0	0	0	0	0	0
19	19732789	19737695	LINE/L1	Lx	DF02615830	0	0	0	0	0	0	0	0	0	0	0	0	0	0	0
6	38307592	38307890	LTR/ERVL-MaLR	MTEa	DF04213023	1	0	0	1	0	0	0	0	0	0	0	0	0	0	0
5	105085505	105085556	Low_complexity	A-rich	DF03996512	1	1	0	0	0	0	0	0	0	0	0	0	0	0	0
18	61493317	61493695	LTR/ERVL-MaLR	MTA_Mm	DF02515715	1	0	0	1	0	0	0	0	0	0	0	0	0	0	0
5	83397886	83397928	Simple_repeat	(T)n	DF03951172	0	0	0	0	0	0	0	0	0	0	0	0	0	0	0
9	90074301	90074417	SINE/Alu	PB1D9	DF05271946	1	0	0	0	0	0	0	0	1	0	0	0	0	0	0
9	90073383	90073678	SINE/B4	B4A	DF05271944	1	0	0	0	0	0	0	0	1	0	0	0	0	0	0
19	3939240	3940145	LINE/L1	L1MdV_III	DF02579123	1	0	0	1	0	0	0	0	0	0	0	0	0	0	0
9	106472529	106472614	Low_complexity	GA-rich	DF05310132	1	0	0	1	0	0	0	0	0	0	0	0	0	0	0
16	18248655	18248700	Simple_repeat	(CGCC)n	DF02018163	0	0	0	0	0	0	0	0	0	0	0	0	0	0	0
4	132783786	132783885	SINE/MIR	MIRc	DF03720561	0	0	0	1	0	0	0	0	0	0	0	0	0	1	0
X	103672674	103672714	rRNA	LSU-rRNA_Hsa	DF05565609	0	0	0	0	0	0	0	0	0	0	0	0	0	0	0
2	143326445	143326483	Simple_repeat	(A)n	DF03016043	0	0	0	0	0	0	0	0	0	0	0	0	0	0	0
18	34336189	34336232	Low_complexity	GA-rich	DF02453909	0	0	0	0	0	0	0	0	0	0	0	0	0	0	0
4	156207511	156207754	LTR/ERV1	RLTR14	DF03786276	1	1	0	0	0	0	0	0	0	0	0	0	0	0	0
2	157103224	157103317	SINE/B4	ID_B1	DF03051961	1	0	0	1	0	0	0	0	0	0	0	0	0	0	0
8	69811863	69812335	LTR/ERVK	RMER4A	DF04925190	1	0	0	1	0	0	0	0	0	0	0	0	0	0	0
1	52141220	52141753	LTR/ERVL	RLTR28	DF00097048	1	0	0	0	0	0	0	0	0	1	0	0	0	0	0
4	86648134	86648206	SINE/B4	RSINE1	DF03604712	0	0	0	0	1	1	0	0	0	0	0	0	0	0	0
10	113308408	113308459	Simple_repeat	(A)n	DF00656406	0	0	0	0	1	1	0	0	0	0	0	0	0	0	0
10	76553725	76553908	SINE/B2	B3	DF00572893	0	0	0	0	0	0	0	0	0	0	0	0	0	0	0
7	95318120	95318300	Simple_repeat	(TCTTC)n	DF04670049	0	0	0	0	0	0	0	0	0	0	0	0	0	0	0
18	60289458	60289913	LTR/ERVK	RLTR50B	DF02512538	1	0	0	1	0	0	0	0	0	0	0	0	0	0	0
18	60287718	60288163	LTR/ERVK	ETnERV2-int	DF02512534	1	0	0	1	0	0	0	0	0	0	0	0	0	0	0
18	60287192	60287717	LTR/ERV1	RLTR1A2_MM	DF02512533	1	0	0	1	0	0	0	0	0	0	0	0	0	0	0
3	71874995	71875877	LINE/L1	L1_Mur2	DF03246679	0	0	0	0	0	0	0	0	0	0	0	0	0	0	0
6	113694790	113694936	SINE/Alu	B1_Mm	DF04377798	0	0	0	0	0	0	0	0	0	0	0	0	0	0	0
9	109038659	109038690	Simple_repeat	(GTCC)n	DF05317609	0	0	0	0	0	0	0	0	0	0	0	0	0	0	0
11	62276734	62277845	LINE/L1	HAL1	DF00832786	0	0	0	0	1	0	0	0	0	0	0	0	0	0	0
17	57067354	57067504	SINE/B4	ID_B1	DF02307565	0	0	0	0	1	0	0	0	1	0	0	0	0	0	0
17	57065678	57065828	LINE/L1	Lx6	DF02307562	0	0	0	0	0	0	0	0	0	0	0	0	0	0	0
17	36005220	36005365	SINE/Alu	B1_Mus2	DF02258806	1	0	0	0	0	0	0	0	0	0	0	0	0	1	0
9	57484591	57484623	Simple_repeat	(A)n	DF05190558	0	0	0	0	0	0	0	0	0	0	0	0	0	0	0
9	118060765	118060896	SINE/B4	RSINE1	DF05343571	1	0	0	1	0	0	0	0	0	0	0	0	0	0	0
15	36771693	36772104	LTR/ERV1	MER34B-int	DF01829506	0	0	0	0	0	0	0	0	0	0	0	0	0	0	0
4	11748249	11754567	LINE/L1	L1MdV_II	DF03452034	0	0	0	0	0	0	0	0	0	1	1	0	0	0	0
5	24257636	24257659	Simple_repeat	(A)n	DF03827304	0	0	0	0	0	0	0	0	0	0	0	0	0	0	0
1	37877052	37877467	LTR/ERVK	RLTR12H	DF00070060	1	0	0	0	1	0	0	0	0	0	0	0	0	0	0
1	85702353	85702563	SINE/B2	B3	DF00169679	1	1	0	0	0	0	0	0	0	0	0	0	0	0	0
1	85701806	85701936	SINE/B2	B3	DF00169677	1	1	0	0	0	0	0	0	0	0	0	0	0	0	0
12	69930904	69931148	RNA	7SK	DF01145044	0	0	0	0	0	0	0	0	0	0	0	0	0	0	0
10	114419526	114419560	Simple_repeat	(A)n	DF00658490	0	0	0	0	0	0	0	0	0	0	0	0	0	0	0
3	127672645	127672750	SINE/MIR	MIRb	DF03371423	1	1	0	0	0	0	0	0	0	0	0	0	0	0	0
6	127448924	127449196	LINE/L2	L2a	DF04412666	0	0	0	0	0	0	0	0	0	0	0	0	0	1	1
19	34650436	34650460	Simple_repeat	(AACCAA)n	DF02648579	1	0	0	1	0	0	0	0	0	0	0	0	0	0	0
6	129604854	129605042	LINE/L1	L1MEf	DF04417663	0	0	0	0	0	0	0	0	0	1	1	0	0	0	0
9	22242346	22242555	SINE/B4	B4A	DF05110934	0	0	0	0	0	0	0	0	1	0	0	0	0	0	0
9	22241479	22241616	LTR/ERVK	RMER19B2	DF05110933	0	0	0	1	0	0	0	0	1	0	0	0	0	0	0
16	32618125	32618225	LTR/ERVK	MYSERV6-int	DF02051743	0	0	0	0	0	0	0	0	0	0	0	0	0	0	0
1	171891278	171893300	LTR/ERVK	RLTR45-int	DF00361950	1	0	0	1	0	0	0	0	0	0	0	0	0	0	0
6	10825126	10826619	LINE/L1	Lx3C	DF04157273	0	0	0	0	0	0	0	0	0	0	0	0	0	0	0
4	141874749	141874816	Simple_repeat	(GCC)n	DF03751139	0	0	0	0	0	0	0	0	0	0	0	0	0	0	0
2	164424098	164424231	SINE/Alu	B1_Mur3	DF03070768	0	0	0	0	1	0	0	0	0	0	0	0	0	0	0
4	150945404	150945439	Simple_repeat	(CATATA)n	DF03774905	0	0	0	0	0	0	0	0	0	0	0	0	0	0	0
11	83529747	83529945	SINE/MIR	MIRb	DF00892616	0	0	0	0	0	0	0	0	0	1	1	0	0	0	0
5	52184795	52184837	Simple_repeat	(TTCCTT)n	DF03885453	0	0	0	0	0	0	0	0	0	0	0	0	0	0	0
2	145910442	145910555	SINE/B2	B2_Mm1t	DF03022382	1	0	0	0	0	0	0	0	0	1	0	0	0	0	0
7	129693840	129693956	LINE/L2	L2b	DF04758479	-1	0	0	0	-1	0	0	0	1	0	0	0	0	0	0
7	129693096	129693174	DNA/hAT-Charlie	MER5A	DF04758477	0	0	0	0	0	0	0	0	0	0	0	0	0	0	0
5	45512354	45512498	SINE/Alu	B1_Mus2	DF03873485	0	0	0	0	0	0	0	0	0	0	0	0	0	0	0
19	11420443	11420733	LTR/ERVL-MaLR	MLT1D	DF02599123	0	0	0	1	0	0	0	0	0	1	0	0	0	0	0
19	11422490	11423312	LTR/ERVK	IAPEz-int	DF02599128	0	0	0	1	0	0	0	0	0	1	0	0	0	0	0
19	11423312	11425037	LTR/ERVK	IAPEz-int	DF02599129	1	0	0	1	0	0	0	0	0	0	0	0	0	0	0
10	80069655	80069692	Simple_repeat	(TCC)n	DF00580753	0	0	0	0	0	0	0	0	0	0	0	0	0	0	0
5	99208127	99208636	LINE/L2	L2b	DF03983008	0	0	0	0	1	1	0	0	0	0	0	0	0	0	0
8	120750989	120751209	DNA/hAT-Charlie	MER102c	DF05051962	0	0	0	0	0	0	0	0	0	1	1	0	0	0	0
2	167359278	167360147	LTR/ERVK	RMER19B	DF03079769	0	0	0	1	0	1	0	0	0	0	0	0	0	0	0
19	41332820	41333220	LTR/ERVL-MaLR	MTE2a	DF02664602	0	0	0	0	0	0	0	1	0	0	0	0	0	0	1
17	87650414	87650485	SINE/Alu	B1_Mur2	DF02374690	0	0	0	0	0	0	0	0	0	0	0	0	0	0	0
17	36018470	36018656	SINE/B2	B2_Mm1t	DF02258822	1	0	0	0	0	0	0	0	0	1	0	0	0	0	0
17	36017709	36017885	SINE/B2	B3	DF02258821	1	1	0	0	0	0	0	0	0	0	0	0	0	0	0
16	35836834	35837016	SINE/B2	B2_Mm2	DF02060492	1	1	0	0	0	0	0	0	0	0	0	0	0	0	0
16	35836655	35836772	SINE/Alu	PB1D10	DF02060491	1	1	0	0	0	0	0	0	0	0	0	0	0	0	0
7	75773038	75773431	LINE/L1	L1MdV_I	DF04627488	1	0	0	1	0	0	0	0	0	0	0	0	0	0	0
9	106228576	106228704	SINE/Alu	B1_Mur4	DF05309508	0	0	0	0	0	0	0	0	0	0	0	0	0	1	1
X	20663027	20663057	Simple_repeat	(AGG)n	DF05398882	0	0	0	0	0	0	0	0	0	0	0	0	0	0	0
1	85693564	85693682	SINE/Alu	B1_Mur3	DF00169654	1	1	0	0	0	0	0	0	0	0	0	0	0	0	0
4	86640519	86645170	LINE/L1	L1MdF_V	DF03604691	0	0	0	0	0	1	0	0	0	0	0	0	0	0	0
4	86645548	86646379	LTR/ERVK	RMER19B	DF03604697	0	0	0	0	1	1	0	0	0	0	0	0	0	0	0
7	45325654	45325728	Low_complexity	A-rich	DF04566077	0	0	0	0	0	0	0	0	0	0	0	-1	0	0	0
11	116852223	116852274	Simple_repeat	(GGAGCG)n	DF00991987	0	0	0	0	0	0	0	0	0	0	0	0	0	0	0
1	86344946	86345114	DNA/hAT-Charlie	Charlie4	DF00171700	0	0	0	0	0	0	0	0	0	0	0	0	0	0	0
17	33994724	33995283	LTR/ERVK	RMER19B	DF02253012	0	0	0	0	0	0	0	0	0	1	0	0	0	0	0
17	33998461	33998486	Simple_repeat	(A)n	DF02253017	1	1	0	0	0	0	0	0	0	0	0	0	0	0	0
5	122458164	122458283	LTR/ERV1	LTRIS5	DF04044941	0	0	0	0	0	0	0	0	0	0	0	0	0	0	0
15	75863756	75863866	SINE/B2	B2_Mm2	DF01906892	1	0	0	1	0	0	0	0	0	0	0	0	0	0	0
19	29378266	29378817	LINE/L1	L1MdA_VII	DF02637316	1	0	0	1	0	0	0	0	-1	0	0	0	0	0	0
19	29376959	29377096	LINE/L2	L2a	DF02637313	1	0	0	1	0	0	0	0	-1	0	0	0	0	0	0
10	33920159	33920302	SINE/Alu	B1_Mur1	DF00477121	0	0	0	1	0	0	0	0	0	0	0	0	0	1	0
8	128341548	128342091	LINE/L1	L1Lx_IV	DF05070899	0	0	0	0	0	0	0	0	0	0	0	0	0	1	1
14	55671847	55671886	Simple_repeat	(TGC)n	DF01619356	0	0	0	0	0	0	0	0	0	0	0	0	0	0	0
5	114915288	114915544	Simple_repeat	(CA)n	DF04020820	1	0	0	1	0	0	0	0	0	0	0	0	0	0	0
8	123426327	123434006	LTR/ERV1	MuLV-int	DF05058203	0	0	0	1	0	0	0	0	0	0	0	0	0	0	1
6	76930047	76930140	Low_complexity	A-rich	DF04293552	0	0	0	0	0	0	0	0	0	0	0	0	0	0	0
11	83528407	83528525	SINE/MIR	MIRc	DF00892613	0	0	0	0	0	0	0	0	0	0	1	0	0	0	1
2	152764448	152764583	SINE/Alu	B1_Mur3	DF03037642	0	0	0	0	0	0	0	0	1	0	0	0	0	0	0
11	83026932	83027241	LINE/L1	L1Lx_IV	DF00891328	0	0	0	0	0	0	0	0	0	0	1	0	0	0	1
7	144932654	144932681	Simple_repeat	(CCT)n	DF04790270	0	0	0	0	0	0	0	0	0	0	0	0	0	0	0
10	128565922	128565997	Simple_repeat	(GCGA)n	DF00693234	0	0	0	0	0	0	0	0	0	0	0	0	0	0	0
18	11643142	11646282	LTR/ERV1	MMVL30-int	DF02408186	1	0	0	0	0	0	0	0	0	0	0	0	0	0	1
11	50295950	50295990	Low_complexity	A-rich	DF00797856	0	0	0	0	0	0	0	0	0	0	0	0	0	0	0
11	50294872	50294906	Low_complexity	A-rich	DF00797855	0	0	0	0	0	0	0	0	0	0	0	0	0	0	0
11	87462939	87463112	SINE/B2	B2_Mm1a	DF00906059	0	0	0	0	1	1	0	0	0	0	0	0	0	0	0
2	160722475	160722513	Simple_repeat	(AACAAA)n	DF03061261	0	0	0	0	0	0	0	0	0	0	0	0	0	0	0
2	174461181	174461218	Simple_repeat	(CAGGCTT)n	DF03099465	0	0	0	0	0	0	0	0	0	0	0	0	0	0	0
11	53771792	53771940	SINE/MIR	MIR	DF00808852	1	0	0	0	0	1	0	0	0	0	0	0	0	0	0
13	33017434	33017626	LINE/L1	L1M5	DF01320969	0	0	0	0	0	0	0	0	0	0	0	0	0	0	0
13	33016141	33016358	SINE/B2	B3	DF01320964	0	0	0	0	0	0	0	0	0	0	0	0	0	0	0
13	33016627	33016926	LINE/L1	L1M4	DF01320966	0	0	0	0	0	0	0	0	0	0	0	0	0	0	0
4	137741813	137741834	Simple_repeat	(TTTC)n	DF03738389	0	0	0	0	0	0	0	0	0	0	0	0	0	0	0
2	72979491	72979583	Simple_repeat	(GCC)n	DF02863853	0	0	0	0	0	0	0	0	0	0	0	0	0	0	0
5	105137629	105137965	LINE/L1	L1M4	DF03996612	1	1	0	0	0	0	0	0	0	0	0	0	0	0	0
1	87075996	87079123	LTR/ERV1	MMVL30-int	DF00173934	1	0	0	1	0	0	0	0	0	0	0	0	0	0	0
2	62624873	62625180	LINE/L1	L1ME1	DF02841608	1	0	0	0	0	0	0	0	0	1	0	0	0	0	0
19	41271763	41272236	LTR/ERVK	RLTR20C2_MM	DF02664444	0	0	0	0	0	0	0	0	0	0	0	0	0	1	0
11	73175777	73176015	SINE/MIR	MIRb	DF00861773	0	0	0	0	0	0	0	0	0	0	0	0	0	0	0
17	50509441	50509487	Simple_repeat	(A)n	DF02293320	0	0	0	1	0	0	0	0	0	1	0	0	0	0	0
11	6010614	6010759	LTR/ERV1	RLTR4_MM-int	DF00706977	0	0	0	1	0	0	0	0	0	0	1	0	0	0	0
6	121255828	121256203	LTR/ERVL-MaLR	MTD	DF04397533	1	0	0	0	0	0	0	0	0	1	0	0	0	0	0
1	13565151	13565203	Simple_repeat	(TA)n	DF00020593	0	0	0	0	0	0	0	0	0	0	0	0	0	0	0
7	104386309	104386953	LINE/L1	L1MdGf_I	DF04693200	1	0	0	1	0	0	0	0	0	0	0	0	0	0	0
9	54955352	54955852	LINE/L1	Lx8b	DF05183954	1	0	0	1	0	0	0	0	0	0	0	0	0	0	0
4	43957702	43957755	Simple_repeat	(CGCAG)n	DF03516632	0	0	0	0	0	0	0	0	0	0	0	0	0	0	0
5	7264879	7264923	Simple_repeat	(T)n	DF03796339	0	0	0	0	0	0	0	0	0	0	0	0	0	0	0
18	40788698	40788729	Simple_repeat	(A)n	DF02471856	0	0	0	0	0	0	0	0	0	0	0	0	0	0	0
16	95300992	95301241	SINE/B4	B4	DF02177295	0	0	0	0	0	0	0	0	1	0	0	0	0	0	0
6	121264436	121264644	SINE/B2	B3	DF04397557	1	0	0	0	0	0	0	0	0	1	0	0	0	0	0
1	131573787	131574066	rRNA	LSU-rRNA_Hsa	DF00270942	0	0	0	0	0	0	0	0	0	0	0	0	0	0	0
16	91079381	91080776	LTR/ERVL-MaLR	ORR1B1-int	DF02167280	0	0	0	0	0	0	0	0	0	0	0	0	0	1	1
1	173775393	173775552	LTR/ERVL-MaLR	MTEa	DF00365914	0	0	0	1	0	0	0	0	0	0	0	0	0	1	0
7	45548912	45549019	SINE/MIR	MIR	DF04566948	1	0	0	1	0	0	0	0	0	0	0	0	0	0	0
19	12532364	12532475	SINE/MIR	MIRc	DF02601416	1	0	0	0	0	0	0	0	0	0	0	0	0	0	1
19	12530876	12531015	SINE/Alu	B1F	DF02601413	1	0	0	1	0	0	0	0	0	0	0	0	0	0	0
10	81396202	81396254	Simple_repeat	(T)n	DF00584842	0	0	0	0	0	0	0	0	0	0	0	0	0	0	0
13	32978442	32978564	SINE/B4	ID_B1	DF01320884	0	0	0	0	0	0	0	0	0	0	0	0	0	0	0
9	90069018	90069174	LTR/ERVL-MaLR	MLT1I	DF05271929	1	0	0	0	0	0	0	0	1	0	0	0	0	0	0
5	21662447	21662568	LINE/L1	L1ME4b	DF03821390	0	0	0	0	0	0	0	0	0	0	0	0	0	0	0
4	40203937	40204082	SINE/Alu	B1_Mus2	DF03505498	0	0	0	0	0	0	0	0	0	0	0	0	0	0	0
1	173924523	173924580	SINE/B4	B4	DF00366133	1	1	0	0	0	0	0	0	0	0	0	0	0	0	0
1	173925126	173925303	Simple_repeat	(ACAC)n	DF00366135	1	1	0	0	0	0	0	0	0	0	0	0	0	0	0
1	173924884	173925118	LINE/L1	Lx7	DF00366134	1	1	0	0	0	0	0	0	0	0	0	0	0	0	0
1	173930024	173930068	SINE/ID	ID	DF00366137	1	0	0	1	0	0	0	0	0	0	0	0	0	0	0
13	54506140	54506631	LINE/L1	L1_Mur3	DF01371726	0	0	0	0	1	1	0	0	0	0	0	0	0	0	0
19	34586291	34586417	LTR/ERVL-MaLR	ORR1B1-int	DF02648462	1	1	0	0	0	0	0	0	0	0	0	0	0	0	0
15	81476263	81476366	DNA/hAT-Charlie	Charlie1b	DF01922777	0	0	0	0	0	0	0	0	0	0	0	0	0	0	0
6	54931493	54931810	LTR/ERVL-MaLR	ORR1A2	DF04248921	1	0	0	1	0	0	0	0	0	0	0	0	0	0	0
8	70628395	70628990	LTR/ERVL	MT2B1	DF04928081	0	0	0	0	1	1	0	0	0	0	0	0	0	0	0
11	51606409	51606504	Simple_repeat	(GCGGCC)n	DF00801546	0	0	0	0	0	0	0	0	0	0	0	0	0	0	0
6	72359830	72360019	LTR/ERVL-MaLR	ORR1B1-int	DF04282875	0	0	0	0	0	0	0	0	0	0	0	0	0	0	0
10	127151209	127151536	LTR/ERVL-MaLR	ORR1A2	DF00688363	0	0	0	0	0	0	0	0	0	0	-1	0	0	0	0
7	104337750	104337796	LTR/ERVL-MaLR	MTEa	DF04693076	1	1	0	0	0	0	0	0	0	0	0	0	0	0	0
7	104337099	104337289	SINE/B2	B2_Mm1a	DF04693075	1	1	0	0	0	0	0	0	0	0	0	0	0	0	0
7	104335798	104335905	SINE/Alu	PB1D10	DF04693074	1	1	0	0	0	0	0	0	0	0	0	0	0	0	0
9	7764134	7764167	Simple_repeat	(GCGGAC)n	DF05080557	0	0	0	0	0	0	0	0	0	0	0	0	0	0	0
15	81710430	81710552	Simple_repeat	(CTC)n	DF01923919	0	0	0	0	0	0	0	0	0	0	0	0	0	0	0
18	37990202	37990395	SINE/B4	ID_B1	DF02465107	-1	0	0	0	0	0	0	0	0	1	1	0	0	0	0
2	90773559	90773775	SINE/B4	ID_B1	DF02898360	1	0	0	1	0	0	0	0	0	0	0	0	0	0	0
X	21741578	21741775	SINE/B2	B3	DF05401764	0	0	0	0	0	0	0	0	0	0	0	0	0	0	0
19	5415340	5415382	Simple_repeat	(T)n	DF02583966	0	0	0	0	0	0	0	0	0	0	0	0	0	0	0
10	21998434	21998526	SINE/Alu	PB1D7	DF00425397	1	0	0	1	0	0	0	0	0	0	0	0	0	0	0
14	59373337	59377817	LINE/L1	L1MdV_III	DF01628903	0	0	0	0	0	1	0	0	0	1	0	0	0	0	0
9	25101116	25101140	Simple_repeat	(T)n	DF05116698	0	0	0	0	0	0	0	0	0	0	0	0	0	0	0
9	79563567	79563607	Simple_repeat	(T)n	DF05250555	0	0	0	0	0	0	0	0	0	0	0	0	0	0	0
4	34354826	34354886	Low_complexity	A-rich	DF03494286	0	0	0	0	0	0	0	0	0	0	0	0	0	0	0
7	104417378	104418349	LTR/ERVK	RLTR10-int	DF04693262	0	0	0	1	0	0	0	0	0	1	0	0	0	0	0
14	68437756	68438495	LINE/L1	Lx8	DF01650942	0	0	0	0	0	0	0	0	1	0	0	0	0	0	0
1	74236668	74236726	Simple_repeat	(CCTCC)n	DF00144119	0	0	0	0	0	0	0	0	0	0	0	0	0	0	0
1	74236556	74236590	Simple_repeat	(GGC)n	DF00144118	0	0	0	0	0	0	0	0	0	0	0	0	0	0	0
3	108897432	108897758	LTR/ERVL-MaLR	MTE2b	DF03333060	0	0	0	0	1	0	0	0	0	0	0	0	0	0	0
11	83005484	83006035	LTR/ERVK	ERVB5_1-I_MM	DF00891296	1	0	0	1	0	0	0	0	0	0	0	0	0	0	0
2	116325690	116325716	Simple_repeat	(A)n	DF02952346	0	0	0	0	0	0	0	0	0	0	0	0	0	0	0
9	38744403	38744598	SINE/B4	B4A	DF05144368	1	0	0	1	0	0	0	0	0	0	0	0	0	0	0
1	81323362	81323405	Simple_repeat	(T)n	DF00160377	0	0	0	0	0	0	0	0	0	0	0	0	0	0	0
2	73909225	73909270	Simple_repeat	(ACCAGC)n	DF02866369	0	0	0	0	0	0	0	0	0	0	0	0	0	0	0
4	32159618	32160013	LINE/L1	Lx2	DF03488929	1	0	0	1	0	0	0	0	0	0	0	0	0	0	0
1	173915231	173917251	LINE/L1	L1_Mur3	DF00366118	1	1	0	0	0	0	0	0	0	0	0	0	0	0	0
4	34486514	34486657	LTR/ERVL-MaLR	ORR1B1	DF03494613	0	0	0	0	0	0	0	0	0	0	0	0	0	0	0
9	79793296	79793336	Simple_repeat	(CACCGC)n	DF05251011	0	0	0	0	0	0	0	0	0	0	0	0	0	0	0
X	123097571	123102075	LTR/ERVK	MMERVK10C-int	DF05602632	1	1	0	0	0	0	0	0	0	0	0	0	0	0	0
14	70524055	70524084	Simple_repeat	(TC)n	DF01656079	0	0	0	0	0	0	0	0	0	0	0	0	0	0	0
17	34826527	34828133	LTR/ERV1	RLTR6-int	DF02254881	1	0	0	1	0	0	0	0	-1	0	0	0	0	0	0
17	34828115	34830855	LTR/ERV1	MuRRS4-int	DF02254882	0	0	0	1	0	0	0	0	-1	0	1	0	0	0	0
6	54982248	54983149	LINE/L1	L1MD1	DF04249051	0	0	0	0	0	0	0	0	0	0	0	0	0	0	0
4	75757198	75757239	Simple_repeat	(T)n	DF03584441	0	0	0	0	0	0	0	0	0	0	0	0	0	0	0
3	106576065	106577058	LINE/L1	L1MdA_IV	DF03327526	0	0	0	1	0	0	0	0	1	0	0	0	0	0	0
12	70995400	70995796	LTR/ERVL-MaLR	MTB	DF01147442	0	0	0	0	0	0	0	0	0	0	0	0	0	0	0
3	142560325	142560352	Simple_repeat	(T)n	DF03401183	1	1	0	0	0	0	0	0	0	0	0	0	0	0	0
9	110280538	110281246	LTR/ERVK	RMER19B	DF05322029	1	0	0	0	0	0	0	0	1	0	0	0	0	0	0
4	117211006	117211963	LINE/L1	L1MdF_IV	DF03672836	0	0	0	0	1	1	0	0	-1	0	0	0	0	0	0
13	50421281	50421666	LTR/ERVL-MaLR	MTC	DF01361904	1	0	0	0	0	0	0	0	0	0	0	0	0	1	0
15	74959811	74959912	SINE/Alu	PB1D9	DF01904968	0	0	0	0	0	0	0	0	0	0	0	0	0	0	0
3	151761781	151762375	LINE/L1	L1MD2	DF03419003	1	1	0	0	0	0	0	0	0	0	0	0	0	0	0
8	11375430	11375578	Simple_repeat	(AAGA)n	DF04808022	0	0	0	1	0	0	0	0	1	0	0	0	0	0	0
13	58768429	58768489	SINE/B4	ID_B1	DF01382447	0	0	0	0	0	0	0	0	0	0	0	0	0	0	0
13	37992009	37992081	Simple_repeat	(TTCTTC)n	DF01331620	0	0	0	0	0	0	0	0	0	0	0	0	0	0	0
5	115489459	115489602	snRNA	U4	DF04023300	0	0	0	0	0	0	0	0	0	0	0	0	0	0	0
5	115490254	115490397	snRNA	U4	DF04023303	0	0	0	0	0	0	0	0	0	0	0	0	0	0	0
14	59401554	59401647	Simple_repeat	(CTTC)n	DF01628968	1	0	0	0	0	0	0	0	0	1	0	0	0	0	0
7	25463314	25463365	Simple_repeat	(TTTGT)n	DF04513677	0	0	0	0	0	0	0	0	0	0	0	0	0	0	0
7	25463631	25463673	Simple_repeat	(GT)n	DF04513678	0	0	0	0	0	0	0	0	0	0	0	0	0	0	0
17	28778584	28778706	SINE/Alu	PB1D9	DF02237381	0	0	0	0	0	0	0	0	0	0	0	0	0	0	0
19	37217665	37217886	LINE/L1	L1M2	DF02654980	1	0	0	1	0	0	0	0	0	0	0	0	0	0	0
17	24942239	24942372	SINE/Alu	B1_Mus1	DF02226349	0	0	0	0	0	0	0	0	0	0	0	0	0	0	0
11	102185216	102185250	Simple_repeat	(GCG)n	DF00948987	0	0	0	0	0	0	0	0	0	0	0	0	0	0	0
12	8584548	8587576	LTR/ERV1	MMVL30-int	DF01017840	1	0	0	0	0	0	0	0	1	0	0	0	0	0	-1
7	104407181	104407873	LINE/L1	Lx2B	DF04693241	0	0	0	0	0	1	0	0	0	1	0	0	0	0	0
17	57004342	57004430	Simple_repeat	(CCT)n	DF02307305	0	0	0	0	0	0	0	0	0	0	0	0	0	0	0
11	3977633	3977742	Low_complexity	GA-rich	DF00700731	0	0	0	0	0	0	0	0	0	0	0	0	0	0	0
14	41136388	41136732	LINE/L1	Lx8	DF01587577	0	0	0	0	0	0	0	0	0	0	0	0	0	0	0
16	62734961	62735071	LTR/ERVK	RLTR16	DF02114013	0	0	0	0	0	0	0	0	0	0	0	0	0	0	0
6	72315774	72315854	SINE/B2	B3	DF04282729	0	0	0	0	0	0	0	0	1	0	0	0	0	0	0
6	72314051	72314118	Simple_repeat	(ACC)n	DF04282720	0	0	0	0	0	0	0	0	0	0	0	0	0	0	0
13	85127486	85127652	LTR/ERVL-MaLR	ORR1B1-int	DF01432524	0	0	0	0	0	0	0	0	0	0	0	0	0	0	0
6	72314798	72314923	SINE/B4	RSINE1	DF04282725	0	0	0	0	0	0	0	0	1	0	0	0	0	0	0
6	72315010	72315146	SINE/B4	RSINE1	DF04282727	0	0	0	0	0	0	0	0	1	0	0	0	0	0	0
17	35396698	35396759	SINE/B2	B2_Mm2	DF02256596	1	0	0	0	0	0	0	0	0	0	1	0	0	0	0
19	8019682	8020036	LTR/ERVK	IAPLTR3-int	DF02591322	0	0	0	0	0	0	0	0	0	1	0	0	0	0	1
7	110051490	110051522	Simple_repeat	(TGA)n	DF04704529	0	0	0	0	0	0	0	0	0	0	0	0	0	0	0
16	43648567	43648743	SINE/B2	B3	DF02076798	0	0	0	1	0	0	0	0	0	1	0	0	0	0	0
2	36258227	36258575	LINE/L1	L1ME3	DF02790538	0	0	0	0	0	0	0	0	1	0	0	0	0	0	0
3	126274708	126274746	Simple_repeat	(T)n	DF03368061	0	0	0	0	0	0	0	0	0	0	0	0	0	0	0
2	36255417	36255516	SINE/B4	RSINE1	DF02790531	0	0	0	0	0	0	0	0	0	0	0	0	0	0	0
2	36257690	36257972	SINE/B4	B4	DF02790536	0	0	0	0	0	0	0	0	1	0	0	0	0	0	0
2	36258010	36258131	SINE/B4	RSINE1	DF02790537	0	0	0	0	0	0	0	0	1	0	0	0	0	0	0
2	36256646	36256981	LTR/ERVL	MLT2C1	DF02790534	0	0	0	0	0	0	0	0	1	0	0	0	0	0	0
2	36257015	36257430	LTR/ERVL-MaLR	MLT1N2	DF02790535	0	0	0	0	0	0	0	0	1	0	0	0	0	0	0
6	41196296	41197042	LINE/L1	L1ME3Cz	DF04220656	1	0	0	1	0	0	0	0	0	0	0	0	0	0	0
15	52115067	52115108	Simple_repeat	(T)n	DF01858562	0	0	0	0	0	0	0	0	0	0	0	0	0	0	0
1	181186888	181186904	Simple_repeat	(T)n	DF00383425	0	0	0	0	0	0	0	0	0	0	0	0	0	0	0
7	104488452	104489331	LINE/L1	L1MdV_III	DF04693386	0	0	0	1	0	0	0	0	0	0	0	0	0	1	0
1	156366485	156366528	Simple_repeat	(A)n	DF00326342	0	0	0	0	0	0	0	0	1	0	0	-1	0	0	0
6	49250632	49250882	LTR/ERV1	MER89	DF04236193	0	0	0	0	0	0	0	0	0	0	0	0	0	0	0
X	95940415	95940701	Simple_repeat	(TCT)n	DF05545277	0	0	0	0	0	0	0	0	0	0	0	0	0	0	0
4	149975966	149976306	LTR/ERVK	RMER17C2	DF03771559	0	0	0	0	0	0	0	0	1	0	0	0	0	0	0
4	149975200	149975587	LTR/ERVL-MaLR	ORR1F	DF03771556	0	0	0	0	0	0	0	0	1	0	1	0	0	0	0
19	56407878	56408863	DNA/hAT-Charlie	Charlie2a	DF02700836	0	0	0	1	0	0	0	0	0	-1	1	0	0	0	0
17	35252498	35252697	SINE/B2	B3	DF02256297	0	0	0	0	0	0	0	0	1	0	1	0	0	0	0
13	32400921	32401316	LTR/ERVL-MaLR	MTA_Mm	DF01319585	1	1	0	0	0	0	0	0	0	0	0	0	0	0	0
15	67162611	67162652	Simple_repeat	(T)n	DF01890167	0	0	0	0	0	0	0	0	0	0	0	0	0	0	0
12	26444441	26444509	Simple_repeat	(T)n	DF01058421	0	0	0	0	0	0	0	0	0	0	0	0	0	0	0
5	105029214	105029497	SINE/B4	B4A	DF03996413	1	0	0	0	0	0	0	0	0	0	1	0	0	0	0
2	3455132	3455210	SINE/Alu	PB1D10	DF02714574	0	0	0	1	0	0	0	0	0	0	0	0	0	1	0
1	173906831	173906974	SINE/Alu	B1_Mm	DF00366095	0	0	0	1	0	0	0	0	0	0	0	0	0	1	0
4	101346033	101346294	SINE/B4	B4	DF03634813	1	0	0	1	0	0	0	0	0	0	0	0	0	0	0
9	23435995	23436238	SINE/B4	B4A	DF05113591	0	0	0	0	0	0	0	0	0	0	0	0	0	0	0
3	151759915	151760851	LTR/ERVK	RLTR13D6	DF03418998	1	1	0	0	0	0	0	0	0	0	0	0	0	0	0
8	31149186	31149374	SINE/MIR	MIR	DF04846635	0	0	0	0	1	1	0	0	0	0	0	0	0	0	0
2	102813453	102813499	Simple_repeat	(AACAA)n	DF02924915	0	0	0	0	0	0	0	0	0	0	0	0	0	0	0
2	102811256	102811281	Simple_repeat	(AACAA)n	DF02924913	0	0	0	0	0	0	0	0	0	0	0	0	0	0	0
2	32377093	32377172	LTR/ERVL-MaLR	ORR1E	DF02779921	0	0	0	0	0	0	0	0	0	0	0	0	0	0	0
6	38321578	38321905	LTR/ERVK	RMER6A	DF04213078	1	0	0	1	0	0	0	0	0	0	0	0	0	0	0
5	120815526	120815990	LTR/ERVK	RMER6B	DF04039271	1	0	0	1	0	0	0	0	0	0	0	0	0	0	0
1	193179653	193179992	LTR/ERVL-MaLR	MLT1B	DF00470198	1	0	0	0	0	0	0	0	0	0	1	0	0	0	0
11	87443762	87443952	SINE/B2	B2_Mm2	DF00905959	0	0	0	0	1	1	0	0	0	0	0	0	0	0	0
17	34999711	34999834	SINE/Alu	PB1D9	DF02255490	1	0	0	0	0	1	0	0	0	0	0	0	0	0	0
14	106216571	106217702	LINE/L1	L1MdF_II	DF01726954	0	0	0	1	0	0	0	0	0	1	0	0	0	0	0
3	106741518	106747635	LINE/L1	L1MdF_III	DF03327772	0	0	0	0	0	1	0	0	0	1	0	0	0	0	0
2	84954686	84955148	LINE/L1	L1MC5a	DF02887803	1	1	0	0	0	0	0	0	0	0	0	0	0	0	0
12	31482165	31483761	LTR/ERVK	MYSERV16_I-int	DF01067506	0	0	0	0	0	0	0	0	0	1	0	0	0	0	0
X	4899368	4899448	rRNA	LSU-rRNA_Hsa	DF05362149	0	0	0	0	0	0	0	0	0	0	0	0	0	0	0
11	23005568	23006031	LTR/ERVK	RLTR18B	DF00740993	0	0	0	0	1	0	0	0	-1	0	0	0	0	0	0
9	7864655	7866515	LTR/ERV1	MMERGLN-int	DF05080822	0	0	0	0	0	0	0	0	0	0	0	0	0	0	0
16	98031557	98035577	LTR/ERVK	MMERVK9C_I-int	DF02183494	0	0	0	1	0	0	0	0	0	0	0	0	0	1	0
2	28507033	28507466	LINE/L1	Lx9	DF02768133	1	0	0	0	0	0	0	0	0	0	0	0	0	0	1
10	78425821	78425896	Simple_repeat	(GCCAG)n	DF00577016	0	0	0	0	0	0	0	0	0	0	0	0	0	0	0
2	36251649	36251781	SINE/Alu	B1_Mur1	DF02790513	0	0	0	0	0	0	0	0	0	0	0	0	0	0	0
14	104521807	104521881	Simple_repeat	(A)n	DF01723405	0	0	0	0	0	0	0	0	0	0	0	0	0	0	0
5	120880000	120880034	Simple_repeat	(AC)n	DF04039433	1	0	0	0	0	0	0	0	0	0	0	0	0	1	0
16	35876810	35879416	LINE/L1	L1Lx_II	DF02060602	1	0	0	1	0	0	0	0	0	0	0	0	0	0	0
2	32121913	32121951	Simple_repeat	(T)n	DF02779121	0	0	0	0	0	0	0	0	0	0	0	0	0	0	0
14	41171370	41171410	SINE/B2	B3	DF01587658	0	0	0	0	0	0	0	0	0	0	0	0	0	0	0
14	41168897	41168948	Simple_repeat	(AATAA)n	DF01587650	0	0	0	0	0	0	0	0	0	0	0	0	0	0	0
3	142610641	142610831	LINE/L2	L2	DF03401279	1	1	0	0	0	0	0	0	0	0	0	0	0	0	0
3	142610264	142610471	LINE/L1	Lx7	DF03401277	1	1	0	0	0	0	0	0	0	0	0	0	0	0	0
3	142609839	142610149	LTR/ERVL-MaLR	ORR1C2	DF03401276	1	1	0	0	0	0	0	0	0	0	0	0	0	0	0
3	142608928	142609750	LTR/ERVK	RLTR13D1	DF03401274	1	1	0	0	0	0	0	0	0	0	0	0	0	0	0
3	142608765	142608927	SINE/MIR	MIR	DF03401273	1	1	0	0	0	0	0	0	0	0	0	0	0	0	0
5	17776709	17776812	rRNA	LSU-rRNA_Hsa	DF03813986	0	0	0	0	0	1	0	0	0	0	0	0	0	0	0
2	163640692	163640874	LTR/ERVL-MaLR	MLT1C	DF03068593	1	1	0	0	0	0	0	0	0	0	0	0	0	0	0
9	119336472	119336670	SINE/B4	ID_B1	DF05346910	0	0	0	0	0	0	0	0	0	0	0	0	0	0	0
13	94203029	94203076	Simple_repeat	(CA)n	DF01449936	0	0	0	0	0	0	0	0	0	0	0	0	0	0	0
4	132352325	132352527	snRNA	U17	DF03718527	0	0	0	0	0	0	0	0	0	0	0	0	0	0	0
11	40749910	40750016	SINE/B4	RSINE1	DF00776593	0	0	0	0	0	0	0	0	0	0	0	0	0	0	0
12	104411761	104412132	LINE/L2	L2a	DF01226921	1	0	0	1	0	0	0	0	0	0	0	0	0	0	0
6	118104639	118106764	LINE/L1	L1MdV_III	DF04388489	0	0	0	0	0	0	0	0	1	0	0	0	0	0	0
7	4997446	4997606	SINE/B4	RSINE1	DF04469008	0	0	0	0	0	0	0	0	0	0	0	0	1	0	0
5	90603105	90603306	SINE/B2	B3	DF03964821	0	0	0	0	0	0	0	0	0	0	0	0	0	0	0
17	73883971	73883987	Simple_repeat	(CA)n	DF02342636	0	0	0	0	0	0	0	0	0	0	0	0	0	0	0
1	153761323	153761691	Simple_repeat	(AC)n	DF00319910	1	0	0	0	0	0	0	0	0	0	1	0	0	0	0
12	70995035	70995233	SINE/B2	B3	DF01147441	0	0	0	0	0	0	0	0	0	0	0	0	0	0	0
7	78907444	78907670	DNA/hAT-Charlie	URR1B	DF04633790	0	0	0	0	0	0	0	0	0	0	0	0	0	0	0
10	19600240	19600476	LINE/L1	L1MC4	DF00420016	0	0	0	0	0	0	0	0	0	1	1	0	0	0	0
19	47638522	47638701	SINE/B2	B2_Mm1t	DF02682905	0	0	0	0	0	0	0	0	0	0	0	0	0	0	0
5	90892610	90892633	Simple_repeat	(TATT)n	DF03965394	0	0	0	0	0	0	0	0	0	0	0	0	0	0	0
7	3714748	3714920	SINE/MIR	MIR1_Amn	DF04465402	0	0	0	1	0	0	0	0	0	0	0	0	0	1	0
5	124540751	124540849	Simple_repeat	(GGC)n	DF04053033	0	0	0	0	0	0	0	0	0	0	0	0	0	0	0
19	34450894	34450941	Simple_repeat	(A)n	DF02648177	0	0	0	0	0	0	0	0	0	0	0	0	0	0	0
8	33624887	33625070	SINE/B2	B2_Mm1t	DF04851805	0	0	0	0	1	0	0	0	0	0	0	0	0	0	0
19	9986401	9986572	SINE/B2	B3A	DF02595557	0	0	0	0	1	1	0	0	0	0	0	0	0	0	0
8	85111864	85112081	rRNA	LSU-rRNA_Hsa	DF04962300	0	0	0	0	0	0	0	0	0	0	0	0	0	0	0
12	4878611	4878714	SINE/Alu	PB1D7	DF01010687	0	0	0	0	0	0	0	0	1	0	1	0	0	0	0
14	37135565	37135636	SINE/Alu	B1_Mur3	DF01580148	0	0	0	0	0	0	0	0	0	0	0	0	0	0	0
10	81559504	81559540	Simple_repeat	(GGC)n	DF00585263	0	0	0	0	0	0	0	0	0	0	0	0	0	0	0
8	94462618	94467619	LINE/L1	L1MdA_IV	DF04984601	0	0	0	1	0	0	0	0	0	1	0	0	0	0	0
8	94469156	94469533	LTR/ERVK	MLTR11B	DF04984605	0	0	0	1	0	0	0	0	0	1	0	0	0	0	0
11	59789537	59791401	LTR/ERVL-MaLR	ORR1A2-int	DF00825443	0	0	0	0	1	0	0	0	0	0	0	0	0	0	0
9	3023284	3023542	Satellite	GSAT_MM	DF05072911	0	0	0	0	0	0	0	0	0	1	0	0	1	0	0
8	72152555	72152601	SINE/Alu	B1_Mur4	DF04932225	0	0	0	0	0	0	0	0	0	0	0	0	0	0	0
9	96332787	96332814	Simple_repeat	(AAC)n	DF05284918	0	0	0	0	0	0	0	0	0	0	0	0	0	0	0
2	101701839	101702333	LTR/ERVK	MLTR18_MM	DF02922239	0	0	0	0	0	1	0	0	0	0	0	0	0	0	0
6	129662260	129663827	LINE/L1	L1MdV_I	DF04417758	0	0	0	0	0	0	0	0	0	1	1	0	0	0	0
5	90805337	90805692	LTR/ERVL-MaLR	ORR1E	DF03965234	0	0	0	0	0	0	0	0	0	0	0	0	0	0	0
5	90805700	90805843	LINE/L1	L1ME4b	DF03965235	0	0	0	0	0	0	0	0	0	0	0	0	0	0	0
5	90805078	90805180	LINE/L1	Lx9	DF03965232	0	0	0	0	0	0	0	0	0	0	0	0	0	0	0
5	90805232	90805281	Simple_repeat	(AT)n	DF03965233	0	0	0	0	0	0	0	0	0	0	0	0	0	0	0
5	90803798	90804061	SINE/B4	B4A	DF03965231	0	0	0	0	0	0	0	0	0	0	0	0	0	0	0
6	3325184	3325467	LTR/ERVK	RLTR11A2	DF04143574	1	1	0	0	0	0	0	0	0	0	0	0	0	0	0
6	3324297	3324683	LINE/L1	L1MDa	DF04143572	1	1	0	0	0	0	0	0	0	0	0	0	0	0	0
11	65952057	65952099	Simple_repeat	(T)n	DF00841469	0	0	0	0	0	0	0	0	0	0	0	0	0	0	0
1	156049733	156049941	LINE/L2	L2	DF00325590	1	0	0	0	0	0	0	0	0	1	0	0	0	0	0
17	56219533	56219716	SINE/B2	B2_Mm1t	DF02304996	0	0	0	0	0	0	0	0	0	0	0	0	1	0	0
2	68938984	68943524	LINE/L1	L1Lx_III	DF02852920	0	0	0	1	0	0	0	0	0	1	0	0	0	0	0
11	55500326	55500373	Low_complexity	A-rich	DF00814208	0	0	0	0	0	0	0	0	0	0	0	0	0	0	0
1	52447211	52450484	LINE/L1	L1Lx_IV	DF00097625	0	0	0	0	1	0	0	0	0	1	0	0	0	0	0
11	45852082	45852151	Simple_repeat	(GGCGCGG)n	DF00787494	0	0	0	0	0	0	0	0	0	0	0	0	0	0	0
11	87755820	87755929	scRNA	BC1_Mm	DF00907042	1	0	0	1	0	0	0	0	0	0	0	0	0	0	0
13	97073534	97073567	Simple_repeat	(T)n	DF01456812	0	0	0	0	0	1	0	0	0	0	0	0	0	0	0
1	72227060	72227244	SINE/B2	B2_Mm2	DF00139506	0	0	0	0	1	1	0	0	0	0	0	0	0	0	0
16	35935791	35936353	LTR/ERVK	RMER20C_Mm	DF02060813	1	1	0	0	0	0	0	0	0	0	0	0	0	0	0
3	42677026	42677769	LINE/L1	Lx2	DF03188815	0	0	0	0	0	0	0	0	0	0	0	0	0	0	0
8	120749754	120750026	LTR/ERVK	RLTR40	DF05051959	1	0	0	0	0	0	0	0	0	1	0	0	0	0	0
5	123927515	123927533	Simple_repeat	(AG)n	DF04050841	0	0	0	0	0	0	0	0	0	0	0	0	0	0	0
8	120749257	120749720	LTR/ERVK	RLTR40	DF05051957	1	0	0	0	0	0	0	0	0	0	1	0	0	0	0
11	48893274	48893342	Low_complexity	GA-rich	DF00794387	1	0	0	0	0	0	0	0	0	0	0	0	0	0	1
2	112471514	112471884	LINE/L1	L1MA6	DF02945285	0	0	0	0	0	0	0	0	0	0	0	0	0	0	0
3	27340086	27340421	LTR/ERVL-MaLR	MTE2b	DF03156372	1	0	0	1	0	0	0	0	0	0	0	0	0	0	0
14	59290941	59291985	LTR/ERVK	RLTR13D3	DF01628714	1	0	0	0	0	0	0	0	0	1	0	0	0	0	0
11	72305857	72305905	SINE/ID	ID4	DF00858927	1	1	0	0	0	0	0	0	0	0	0	0	0	0	0
2	122466595	122466872	LINE/L1	L1MdMus_II	DF02970220	0	0	0	0	0	0	0	0	0	0	0	0	0	1	1
13	117276611	117276812	SINE/MIR	MIRb	DF01502277	-1	0	0	0	0	0	0	0	1	0	0	0	0	0	0
9	5329733	5330324	LINE/L1	L1_Mur3	DF05076556	1	0	0	1	0	0	0	0	0	0	0	0	0	0	0
17	35834867	35834893	Simple_repeat	(AAAAC)n	DF02258233	0	0	0	0	0	0	0	0	0	0	0	0	0	0	0
17	35834584	35834703	SINE/Alu	B1_Mus1	DF02258230	0	0	0	0	0	0	0	0	0	0	0	0	0	0	0
7	4276857	4277185	LTR/ERVK	IAPLTR2b	DF04466479	0	0	0	1	0	0	0	0	0	0	0	0	0	0	1
13	55008268	55008429	SINE/MIR	MIRb	DF01373125	0	0	0	1	0	0	0	0	0	0	0	0	0	1	0
7	45943209	45943400	SINE/B2	B2_Mm1a	DF04568223	0	0	0	1	0	0	0	0	0	0	0	0	1	0	0
11	87462748	87462857	SINE/Alu	PB1D9	DF00906058	0	0	0	0	1	1	0	0	0	0	0	0	0	0	0
3	142519142	142519211	LTR/ERV1	RLTR6-int	DF03401106	1	0	0	1	0	0	0	0	0	0	0	0	0	0	0
3	142520076	142520116	Simple_repeat	(GTT)n	DF03401108	1	0	0	1	0	0	0	0	0	0	0	0	0	0	0
1	59179236	59179381	SINE/Alu	B1_Mus1	DF00111717	0	0	0	0	0	0	0	0	0	0	0	0	0	1	1
X	45082134	45082194	Simple_repeat	(T)n	DF05442901	0	0	0	0	0	0	0	0	0	0	0	0	0	0	0
4	8141519	8142191	LINE/L1	L1M4b	DF03443533	0	0	0	0	0	0	0	0	1	0	0	0	0	0	0
18	44010216	44010267	Low_complexity	A-rich	DF02478831	0	0	0	0	0	0	0	0	0	0	0	0	0	0	0
3	151763045	151763409	LINE/L1	HAL1b	DF03419004	1	1	0	0	0	0	0	0	0	0	0	0	0	0	0
2	147076842	147077180	LINE/L1	Lx8b	DF03025016	1	0	0	1	0	0	0	0	0	0	0	0	0	0	0
15	90232371	90232569	SINE/B4	ID_B1	DF01944444	-1	0	0	0	0	0	0	0	1	0	1	0	0	0	0
7	106573711	106575820	LINE/L1	L1MdV_III	DF04697122	0	0	0	1	0	0	0	0	0	0	1	0	0	0	0
7	106575853	106578139	LINE/L1	L1MdV_III	DF04697124	0	0	0	1	0	0	0	0	0	1	0	0	0	0	0
8	72144701	72144737	Low_complexity	GA-rich	DF04932203	0	0	0	0	0	0	0	0	0	0	0	0	0	0	0
9	106431356	106431397	Simple_repeat	(AGCTCC)n	DF05310054	0	0	0	0	0	0	0	0	0	0	0	0	0	0	0
6	37807092	37807118	Simple_repeat	(A)n	DF04211454	0	0	0	1	0	0	0	0	0	0	0	0	0	0	0
6	48832798	48832885	LTR/ERVL-MaLR	MLT1B	DF04235071	0	0	0	0	0	0	0	0	0	0	0	0	0	0	0
6	48832163	48832640	LTR/ERVL	RMER15	DF04235070	1	0	0	0	0	0	0	0	0	0	0	0	0	0	0
8	128740294	128743723	LINE/L1	Lx5	DF05071911	0	0	0	0	0	0	0	0	0	1	0	0	0	0	0
19	34652005	34652314	SINE/B4	B4	DF02648586	1	0	0	1	0	0	0	0	0	0	0	0	0	0	0
17	46162345	46162467	DNA/hAT-Charlie	MER5A	DF02280295	1	0	0	0	0	0	0	0	0	0	0	0	0	0	1
1	136364846	136365191	rRNA	LSU-rRNA_Hsa	DF00284293	0	0	0	0	0	0	0	0	0	0	0	0	0	0	0
2	158331874	158332012	LTR/ERVL	MT2B2	DF03055524	0	0	0	0	0	0	0	0	0	0	0	0	0	0	0
2	158332204	158332310	LINE/L2	L2b	DF03055525	0	0	0	0	0	0	0	0	0	0	0	0	0	0	0
11	70654484	70654541	Simple_repeat	(GCTCGG)n	DF00854911	0	0	0	0	0	0	0	0	0	0	0	0	0	0	0
19	37218492	37218625	SINE/B4	RSINE1	DF02654985	1	0	0	1	0	0	0	0	0	0	0	0	0	0	0
19	37219498	37219635	SINE/Alu	B1_Mur1	DF02654986	1	0	0	1	0	0	0	0	0	0	0	0	0	0	0
3	107344156	107344179	Simple_repeat	(A)n	DF03328920	0	0	0	0	0	0	0	0	0	0	0	0	0	0	0
9	53438467	53438682	LINE/L1	L1MEd	DF05179705	1	0	0	1	0	0	0	0	0	0	0	0	0	0	0
9	53438782	53438863	SINE/Alu	B1_Mus1	DF05179706	1	0	0	1	0	0	0	0	0	0	0	0	0	0	0
6	131218280	131218688	LTR/ERVL-MaLR	MTC	DF04420550	0	0	0	1	0	0	0	0	0	0	0	0	0	0	1
9	105819304	105819555	rRNA	LSU-rRNA_Hsa	DF05308358	0	0	0	0	0	0	0	0	0	0	0	0	0	0	0
13	89592513	89593066	LINE/L1	Lx8b	DF01440167	0	0	0	0	0	0	0	0	0	0	0	0	0	0	0
19	3576263	3576335	tRNA	tRNA-Ala-GCY	DF02577822	0	0	0	0	0	0	0	0	0	1	0	0	0	0	0
11	83120398	83120584	LTR/ERVL	LTR84a	DF00891494	1	0	0	1	0	0	0	0	0	0	0	0	0	0	0
11	83118676	83118759	Simple_repeat	(TGTCTC)n	DF00891491	1	1	0	0	0	0	0	0	0	0	0	0	0	0	0
1	171630127	171630309	SINE/B4	ID_B1	DF00361382	0	0	0	1	0	0	0	0	0	0	0	0	0	0	1
3	142634167	142634497	LTR/ERVL-MaLR	MLT1J	DF03401318	1	0	0	1	0	0	0	0	0	0	0	0	0	0	0
3	142629486	142629859	LTR/ERVL-MaLR	MTD	DF03401315	1	0	0	1	0	0	0	0	0	0	0	0	0	0	0
3	142633866	142634046	SINE/MIR	MIRb	DF03401317	1	0	0	1	0	0	0	0	0	0	0	0	0	0	0
3	142627248	142627765	LTR/ERVK	RLTR33	DF03401310	1	0	0	1	0	0	0	0	0	0	0	0	0	0	0
3	142627778	142628700	LTR/ERVK	RMER17B2	DF03401311	1	0	0	1	0	0	0	0	0	0	0	0	0	0	0
9	65201440	65201625	SINE/B2	B2_Mm1a	DF05212925	0	0	0	0	1	1	0	0	0	0	0	0	0	0	0
18	36342857	36343328	LTR/ERVL-MaLR	MLT1K	DF02461058	0	0	0	0	1	0	0	0	0	0	0	0	0	0	0
17	73903219	73903368	SINE/B4	RSINE1	DF02342678	1	0	0	0	0	0	0	0	0	1	0	0	0	0	0
11	69757496	69757876	LINE/L2	L2a	DF00851965	0	0	0	0	1	1	0	0	0	0	0	0	0	0	0
19	11600874	11601172	LINE/L1	L1MC3	DF02599430	1	1	0	0	0	0	0	0	0	0	0	0	0	0	0
X	101654998	101655075	SINE/B4	ID_B1	DF05559494	-1	0	0	0	0	0	0	0	1	0	1	0	0	0	0
19	8252222	8252254	Low_complexity	GA-rich	DF02591633	0	0	0	0	0	0	0	0	0	0	0	1	0	0	0
5	105087115	105093842	LINE/L1	L1MdTf_II	DF03996518	1	0	0	0	0	0	0	0	0	1	0	0	0	0	0
8	46730008	46730392	LTR/ERVL-MaLR	MTA_Mm	DF04879952	1	0	0	1	0	0	0	0	0	0	0	0	0	0	0
7	3713492	3713569	LINE/L2	L2a	DF04465400	0	0	0	1	0	0	0	0	0	0	0	0	0	0	1
19	6915336	6915561	LINE/L2	L2a	DF02588317	0	0	0	1	0	0	0	0	0	0	1	0	0	0	0
11	46448141	46448699	LINE/L1	L1MC5a	DF00789019	0	0	0	0	0	0	0	0	0	0	0	0	0	0	0
19	32465861	32465884	Simple_repeat	(T)n	DF02644130	0	0	0	1	0	0	0	0	1	0	0	0	0	0	0
17	28778525	28778580	SINE/Alu	B1F	DF02237380	0	0	0	0	0	0	0	0	0	0	0	0	0	0	0
17	25273324	25273366	Simple_repeat	(GGC)n	DF02227138	0	0	0	0	0	0	0	0	0	0	0	0	0	0	0
11	83509169	83509584	LTR/ERVK	BGLII_Mus	DF00892559	0	0	0	0	0	0	0	0	0	0	1	0	0	0	0
3	89744129	89744500	LTR/ERVK	BGLII	DF03284808	1	1	0	0	0	0	0	0	0	0	0	0	0	0	0
3	89742216	89742561	DNA/TcMar-Tigger	MER2	DF03284804	1	1	0	0	0	0	0	0	0	0	0	0	0	0	0
3	89740987	89741118	SINE/Alu	B1_Mur2	DF03284802	1	0	0	0	0	0	0	0	0	1	0	0	0	0	0
9	85319147	85319594	Simple_repeat	(TG)n	DF05262084	0	0	0	0	0	0	0	0	0	1	0	0	0	0	0
10	19598046	19598498	LTR/ERVK	MRLTR33	DF00420008	0	0	0	0	0	0	0	0	0	1	1	0	0	0	0
7	78920311	78920341	Simple_repeat	(AAC)n	DF04633816	0	0	0	0	0	0	0	0	0	0	0	0	0	0	0
1	85704129	85704170	SINE/B4	ID_B1	DF00169685	1	1	0	0	0	0	0	0	0	0	0	0	0	0	0
1	85704458	85704601	SINE/B2	B3	DF00169686	1	1	0	0	0	0	0	0	0	0	0	0	0	0	0
1	131771750	131771909	Unknown	YREP_Mm	DF00271394	0	0	0	0	0	0	0	0	0	0	0	0	0	0	0
11	46482655	46482983	SINE/B4	B4A	DF00789125	0	0	0	0	0	0	0	0	0	0	1	1	0	0	0
12	84763522	84763701	SINE/B2	B3A	DF01184362	1	0	0	0	0	0	0	0	1	0	0	0	0	0	0
12	84763127	84763324	SINE/B4	B4A	DF01184361	1	0	0	0	0	0	0	0	1	0	0	0	0	0	0
6	129781322	129782301	LINE/L1	L1MdA_VI	DF04418006	0	0	0	0	0	0	0	0	0	1	1	0	0	0	0
17	33922910	33923075	LINE/L1	Lx9	DF02252829	1	1	0	0	0	0	0	0	0	0	0	0	0	0	0
17	33922608	33922762	SINE/B2	B2_Mm2	DF02252828	1	1	0	0	0	0	0	0	0	0	0	0	0	0	0
19	44392295	44392349	Simple_repeat	(TTTG)n	DF02672526	0	0	0	0	1	0	0	0	0	0	0	0	0	0	0
19	44392383	44392585	LTR/ERVK	RLTR19B	DF02672527	0	0	0	0	1	0	0	0	0	0	0	0	0	0	0
19	44392025	44392124	SINE/Alu	PB1D9	DF02672524	0	0	0	0	1	0	0	0	0	0	0	0	0	0	0
19	44392125	44392248	LINE/L1	L1M4	DF02672525	0	0	0	0	1	0	0	0	0	0	0	0	0	0	0
19	44391841	44392024	LINE/L1	L1M4	DF02672523	0	0	0	0	1	0	0	0	0	0	0	0	0	0	0
17	33922063	33922231	SINE/B2	B3	DF02252826	1	1	0	0	0	0	0	0	0	0	0	0	0	0	0
1	92986404	92987924	LINE/L1	Lx6	DF00186390	1	0	0	1	0	0	0	0	0	0	0	0	0	0	0
11	80179723	80179911	SINE/B2	B2_Mm2	DF00883920	1	0	0	1	0	0	0	0	0	0	0	0	0	0	0
1	172506869	172506928	Simple_repeat	(CT)n	DF00363665	0	0	0	0	0	0	0	0	0	0	0	0	0	0	0
4	117191092	117191222	SINE/B4	B4A	DF03672754	0	0	0	0	1	1	0	0	0	0	0	0	0	0	0
4	47483088	47483111	Simple_repeat	(GAA)n	DF03526669	0	0	0	0	0	0	0	0	0	0	0	0	0	0	0
2	103264120	103264173	Low_complexity	A-rich	DF02925829	0	0	0	0	0	0	0	0	0	0	0	0	0	0	0
18	60223226	60223431	SINE/B2	B3	DF02512407	1	0	0	1	0	0	0	0	0	0	0	0	0	0	0
18	60222383	60222695	LTR/ERVL-MaLR	MTE2a	DF02512404	1	0	0	1	0	0	0	0	0	0	0	0	0	0	0
18	60222757	60223022	SINE/B4	B4A	DF02512405	1	0	0	1	0	0	0	0	0	0	0	0	0	0	0
18	60220588	60220785	LINE/L1	L1MB1	DF02512403	1	0	0	1	0	0	0	0	0	0	0	0	0	0	0
18	60218363	60219112	LINE/L1	L1MdA_III	DF02512400	1	0	0	1	0	0	0	0	0	0	0	0	0	0	0
7	143847925	143848438	LTR/ERVL	LTR41B	DF04787597	0	0	0	0	0	0	0	0	0	0	0	0	0	0	0
1	74267424	74267540	SINE/Alu	PB1D9	DF00144221	1	0	0	1	0	0	0	0	0	0	0	0	0	0	0
1	74267164	74267283	SINE/Alu	PB1D9	DF00144220	0	0	0	1	0	0	0	0	0	0	1	0	0	0	0
19	11050938	11051102	LTR/ERVL-MaLR	MLT1C	DF02598383	1	0	0	1	0	0	0	0	0	0	0	0	0	0	0
8	84659717	84659777	SINE/B4	ID_B1	DF04960668	0	0	0	0	1	1	0	0	0	0	0	0	0	0	0
9	40813286	40813494	SINE/B2	B3	DF05148500	0	0	0	0	1	0	0	0	0	0	0	0	0	0	0
9	22254267	22255001	LINE/L1	Lx5	DF05110982	0	0	0	0	1	0	0	0	0	0	0	0	0	0	0
17	43458342	43458548	SINE/B2	B3A	DF02273442	0	0	0	0	0	0	0	0	0	0	0	0	0	0	0
17	43456842	43457179	LTR/ERVL-MaLR	ORR1E	DF02273440	0	0	0	0	0	0	0	0	0	0	0	0	0	0	0
18	3639149	3639678	LINE/L1	L1MdMus_I	DF02390718	-1	0	-1	-1	0	0	0	0	1	0	-1	0	0	0	-1
9	21025961	21026107	SINE/B4	RSINE1	DF05105523	1	0	0	0	0	0	0	0	1	0	0	0	0	0	0
17	86831564	86831845	Simple_repeat	(CA)n	DF02372483	0	0	0	0	0	0	0	0	0	0	0	0	0	0	0
7	105744818	105744945	LINE/L2	L2c	DF04695845	0	0	0	0	0	0	0	0	0	0	0	0	0	0	0
2	157110856	157111035	SINE/B2	B2_Mm2	DF03051998	1	1	0	0	0	0	0	0	0	0	0	0	0	0	0
5	149247937	149248244	srpRNA	7SLRNA	DF04133534	0	0	0	0	0	0	0	0	0	0	0	0	0	0	0
9	17987767	17987902	rRNA	LSU-rRNA_Hsa	DF05098760	0	0	0	0	0	0	0	0	0	0	0	0	0	0	0
6	127465516	127466089	LINE/L1	L1M4b	DF04412711	1	0	0	0	0	0	0	0	0	1	0	0	0	0	0
11	101456701	101456888	SINE/B2	B3A	DF00946246	1	0	0	1	0	0	0	0	0	0	0	0	0	0	0
7	129695647	129695725	LTR/ERVL-MaLR	ORR1G	DF04758484	-1	0	0	0	0	0	0	0	1	0	0	0	0	0	0
7	129696319	129697011	Other	RMER1A	DF04758485	0	0	0	0	0	0	0	0	1	0	0	0	0	0	0
7	129694362	129694625	DNA/hAT-Blackjack	MER63C	DF04758480	-1	0	0	0	-1	0	0	0	1	0	0	0	0	0	0
7	129695265	129695582	LTR/ERVL-MaLR	MTE2a	DF04758483	-1	0	0	0	-1	0	0	0	1	0	0	0	0	0	0
19	34602859	34603814	LINE/L1	L1MdF_V	DF02648485	0	0	0	1	0	0	0	0	0	0	0	0	0	0	1
19	44391670	44391791	LINE/L1	L1M4	DF02672521	0	0	0	0	1	0	0	0	0	0	0	0	0	0	0
3	142540514	142541018	LTR/ERV1	RLTR1C	DF03401144	1	1	0	0	0	0	0	0	0	0	0	0	0	0	0
1	36264606	36264971	LTR/ERVL-MaLR	ORR1A1	DF00065703	0	0	0	0	0	0	0	0	0	0	0	0	0	0	0
5	43782043	43782091	Simple_repeat	(CGCCAC)n	DF03869616	0	0	0	0	0	0	0	0	0	0	0	0	0	0	0
1	85111427	85111459	Simple_repeat	(GTT)n	DF00168531	0	0	0	1	0	0	0	0	0	1	0	0	0	0	0
9	36729936	36730299	LINE/L1	HAL1	DF05139747	0	0	0	0	0	0	0	0	0	0	0	0	0	0	0
10	48957706	48958202	LTR/ERVL	MT2A	DF00509788	0	0	0	0	0	0	0	0	0	0	0	0	0	0	0
10	19605393	19605676	LTR/ERVL-MaLR	ORR1F	DF00420029	0	0	0	0	0	0	0	0	0	1	1	0	0	0	0
1	173750991	173751019	Low_complexity	A-rich	DF00365873	1	0	0	1	0	0	0	0	0	0	0	0	0	0	0
1	173750405	173750519	Simple_repeat	(ATACAC)n	DF00365872	1	0	0	0	0	0	0	0	0	0	0	0	0	1	0
1	173751290	173751424	Simple_repeat	(AAG)n	DF00365874	1	0	0	1	0	0	0	0	0	0	0	0	0	0	0
15	36598062	36598094	Simple_repeat	(CAG)n	DF01828971	0	0	0	0	0	0	0	0	0	0	0	0	0	0	0
12	104608452	104608724	LTR/ERVL-MaLR	MLT1J	DF01227490	0	0	0	1	0	0	0	0	0	0	0	0	1	0	0
17	33910964	33911109	SINE/Alu	B1_Mus1	DF02252806	1	0	0	1	0	0	0	0	0	0	0	0	0	0	0
10	75058412	75058509	SINE/Alu	PB1	DF00568857	0	0	0	0	0	0	0	0	0	0	0	0	0	0	0
4	55419834	55422915	LTR/ERV1	MMVL30-int	DF03543072	1	0	0	1	0	0	0	0	0	0	0	0	0	0	0
15	75045879	75046174	SINE/B4	B4A	DF01905174	1	1	0	0	0	0	0	0	0	0	0	0	0	0	0
3	51670149	51670659	LTR/ERVL	RLTR28	DF03205594	1	0	0	0	0	0	0	0	0	0	1	0	0	0	0
11	80177927	80178074	SINE/Alu	B1_Mur2	DF00883906	1	0	0	1	0	0	0	0	0	0	0	0	0	0	0
16	22466676	22466819	SINE/MIR	MIR1_Amn	DF02028822	0	0	0	0	0	0	0	0	1	0	0	0	0	0	0
4	137328235	137328564	LTR/ERVL	RMER10A	DF03737002	0	0	0	0	0	0	0	0	0	1	1	0	0	0	0
6	72314935	72314985	Simple_repeat	(AC)n	DF04282726	0	0	0	0	0	0	0	0	0	0	0	0	0	0	0
8	111311358	111311528	SINE/B2	B3	DF05026636	0	0	0	1	0	0	0	0	0	0	0	0	0	0	1
6	3330618	3330982	LTR/ERVK	RLTR9E	DF04143590	1	0	0	1	0	0	0	0	0	0	0	0	0	0	0
18	60229160	60230510	LINE/L1	Lx5	DF02512424	1	0	0	1	0	0	0	0	0	0	0	0	0	0	0
2	75659330	75659379	Simple_repeat	(CCG)n	DF02870074	0	0	0	0	0	0	0	0	0	0	0	0	0	0	0
11	83186041	83186249	SINE/B2	B3	DF00891674	1	0	0	1	0	0	0	0	0	0	0	0	0	0	0
8	46732833	46733038	SINE/B4	ID_B1	DF04879960	1	1	0	0	0	0	0	0	0	0	0	0	0	0	0
18	65477038	65477208	SINE/B2	B3A	DF02524728	0	0	0	0	0	0	0	0	0	0	0	0	0	0	0
16	65562515	65562562	Simple_repeat	(CGGTC)n	DF02119229	0	0	0	0	0	0	0	0	0	0	0	0	0	0	0
14	56449788	56449819	Simple_repeat	(T)n	DF01621087	0	0	0	0	0	0	0	0	0	0	0	0	0	0	0
11	58218709	58219026	LTR/ERVL-MaLR	ORR1A2	DF00821697	1	0	0	1	0	0	0	0	0	0	0	0	0	0	0
11	82959586	82959953	LTR/ERV1	RLTR30	DF00891188	1	1	0	0	0	0	0	0	0	0	0	0	0	0	0
12	69373470	69373499	Simple_repeat	(T)n	DF01143351	0	0	0	0	0	0	0	0	0	0	0	0	0	0	0
11	48868869	48869018	SINE/B4	ID_B1	DF00794327	1	1	0	0	0	0	0	0	0	0	0	0	0	0	0
15	83154048	83154215	Simple_repeat	(CT)n	DF01927912	0	0	0	0	0	0	0	0	0	0	0	0	0	0	0
10	84526388	84526472	Other	RMER1C	DF00592731	0	0	0	0	0	0	0	0	0	0	0	0	0	0	0
11	72309351	72309439	Simple_repeat	(GTTTT)n	DF00858941	1	1	0	0	0	0	0	0	0	0	0	0	0	0	0
9	5323901	5323958	Simple_repeat	(GA)n	DF05076539	0	0	0	1	0	0	0	0	0	1	0	0	0	0	0
1	170964137	170964310	SINE/B2	B3	DF00359117	1	0	0	1	0	0	0	0	0	-1	0	0	0	0	0
1	170963725	170963869	SINE/Alu	B1_Mur1	DF00359116	1	0	0	1	0	0	0	0	0	0	0	0	0	0	0
5	120869622	120870528	LTR/ERVK	RMER17B	DF04039406	1	0	0	1	0	0	0	0	0	0	0	0	0	0	0
8	62026866	62028774	LINE/L1	L1MdV_I	DF04909256	1	1	0	0	0	0	0	0	0	0	0	0	0	0	0
8	62031828	62032657	LINE/L1	L1MdF_IV	DF04909258	1	1	0	0	0	0	0	0	0	0	0	0	0	0	0
12	103431337	103431796	LTR/ERVL	MT2C_Mm	DF01225227	1	0	0	1	0	0	0	0	0	0	0	0	0	0	0
19	11460571	11460783	LTR/ERVL-MaLR	MLT1D	DF02599193	1	0	0	0	0	0	0	0	0	0	1	0	0	0	0
9	118674953	118675164	rRNA	LSU-rRNA_Hsa	DF05345194	0	0	0	0	0	0	0	0	0	0	0	0	0	0	0
17	71239449	71240205	LTR/ERVK	MLTR25A	DF02336600	1	0	0	0	0	0	0	0	1	0	0	0	0	0	0
17	36165911	36166074	LTR/ERVL	MLT2F	DF02259124	1	1	0	0	0	0	0	0	0	0	0	0	0	0	0
1	173740189	173740336	SINE/Alu	B1_Mus1	DF00365853	0	0	0	0	0	1	0	0	0	0	0	0	0	0	1
11	70456244	70456704	LTR/ERV1	MER34	DF00854163	1	0	0	0	0	0	0	0	0	0	0	0	0	0	0
1	75383552	75383585	Simple_repeat	(T)n	DF00147656	0	0	0	0	0	0	0	0	0	0	0	0	0	0	0
3	96314820	96319763	LTR/ERVK	MMERVK10C-int	DF03302260	0	0	0	0	0	0	0	0	0	0	0	1	1	0	0
18	36753583	36753600	Low_complexity	G-rich	DF02462678	0	0	0	0	0	0	0	0	0	0	0	0	0	0	0
6	116174495	116174512	Simple_repeat	(A)n	DF04384317	0	0	0	0	0	0	0	0	0	0	0	0	0	0	0
15	36608228	36608324	Simple_repeat	(GCCC)n	DF01828995	0	0	0	0	0	0	0	0	0	0	0	0	0	0	0
11	82980153	82980782	LINE/L1	L1Lx_IV	DF00891240	0	0	0	0	0	0	0	0	0	0	0	0	0	0	0
13	68297633	68300626	LTR/ERV1	MMVL30-int	DF01403873	1	1	0	0	0	0	0	0	0	0	0	0	0	0	0
14	51089489	51089578	tRNA	tRNA-Tyr-TAC	DF01608240	0	0	0	0	0	0	0	0	0	1	0	-1	0	0	0
10	121554612	121554827	SINE/B4	B4	DF00676210	1	0	0	1	0	0	0	0	0	0	0	0	0	0	0
1	167340221	167340543	rRNA	LSU-rRNA_Hsa	DF00351114	0	0	0	0	0	0	0	0	0	0	0	0	0	0	0
11	49089327	49089624	SINE/B4	B4	DF00794680	1	1	0	0	0	0	0	0	0	0	0	0	0	0	0
12	73937663	73937691	Simple_repeat	(AGGAC)n	DF01154810	0	0	0	0	0	0	0	0	0	0	0	0	0	0	0
18	73094638	73094769	DNA/hAT-Charlie	MER5A	DF02541342	0	0	0	0	0	0	0	0	0	0	0	0	0	0	0
3	96222790	96223106	LTR/ERVL	MT2B1	DF03302017	0	0	0	0	0	0	0	0	0	0	0	0	0	0	0
2	127629231	127630963	LTR/ERVL-MaLR	ORR1A2-int	DF02981057	0	0	0	0	1	0	0	0	0	0	0	0	0	0	0
12	73618557	73618642	Simple_repeat	(T)n	DF01154109	0	0	0	0	0	0	0	0	0	0	0	0	0	0	0
3	129462784	129462812	Simple_repeat	(A)n	DF03375167	0	0	0	0	0	0	0	0	0	0	0	0	0	0	0
2	84768513	84768659	DNA/TcMar-Tigger	MER2	DF02887228	1	0	0	1	0	0	0	0	0	0	0	0	0	0	0
17	78878705	78879529	LTR/ERVK	RMER19B	DF02353568	1	0	0	0	0	0	0	0	0	1	0	0	0	0	0
11	83179411	83179471	SINE/Alu	PB1D11	DF00891650	1	0	0	1	0	0	0	0	0	0	0	0	0	0	0
3	121854645	121854755	LINE/L1	L1MA5	DF03359036	0	0	0	0	0	0	0	0	0	0	0	0	0	0	0
2	73867874	73868032	rRNA	LSU-rRNA_Hsa	DF02866234	0	0	0	1	0	0	0	0	0	0	0	0	0	0	0
15	99598478	99598625	SINE/B4	RSINE1	DF01966116	0	0	0	0	1	0	0	0	0	0	0	0	0	0	0
15	99598675	99598865	SINE/B2	B2_Mm2	DF01966117	0	0	0	0	1	0	0	0	0	0	0	0	0	0	0
7	119716037	119716645	DNA/hAT-Charlie	Charlie6	DF04730071	0	0	0	0	0	0	0	0	0	0	0	0	0	0	0
2	173195005	173200024	LINE/L1	Lx6	DF03096694	1	1	0	0	0	0	0	0	0	0	0	0	0	0	0
2	173192272	173192993	LTR/ERVK	RMER19A	DF03096690	1	1	0	0	0	0	0	0	0	0	0	0	0	0	0
8	128173174	128173438	LTR/ERVL-MaLR	MLT1A1	DF05070477	0	0	0	0	0	0	0	0	0	0	0	0	0	1	1
14	79295756	79295794	Simple_repeat	(CA)n	DF01675789	1	0	0	0	0	0	0	0	1	0	0	0	0	0	0
6	51464088	51464208	LTR/ERVK	RLTR19-int	DF04241297	0	0	0	0	0	0	0	0	0	0	0	0	0	0	0
6	51464486	51464518	Simple_repeat	(TCC)n	DF04241298	0	0	0	0	0	0	0	0	0	0	0	0	0	0	0
14	79293417	79293499	SINE/MIR	MIR3	DF01675785	1	0	0	0	0	0	0	0	1	0	0	0	0	0	0
9	22197578	22198077	LTR/ERVK	RLTR11A	DF05110787	0	0	0	0	0	0	0	0	0	0	0	0	0	0	0
[truncated: 16,622 more rows]
