# Supplementary material for: Virus-induced transposable element expression up-regulation in human and mouse host cells
Source: Life Sci Alliance. 2020 Jan 21;3(2):e201900536. doi: 10.26508/lsa.201900536 (PMC6977392; doi:10.26508/lsa.201900536)
Supplement: Supplementary file 10 [file LSA-2019-00536_TableS10.xlsx]

## Sheet: Brisbane 1 hour
# IAV H3N2 Brisbane - DE TEs at 1 hour									*FC > 1 (high in mock)
chromosome	start	end	TE ID	strand	Class	subfamily	Gene association	Relationship to gene	log(Fold Change)	log(CPM)	P-value	FDR
14	49536299	49536574	DF01496962	+	LINE/L1	L1PREC2	autonomous	autonomous	4.46258	4.88027	1.94365e-05	0.0162653		automous = not associated with gene (intergenic)
15	54926082	54932099	DF01685954	-	LINE/L1	L1HS	autonomous	autonomous	3.51604	2.49262	6.5595e-05	0.0453461
17	4572573	4573254	DF01989388	-	LINE/L1	L1ME1	ENSG00000262921	downstream	2.85192	1.03711	2.67914e-05	0.0205318
17	4572573	4573254	DF01989388	-	LINE/L1	L1ME1	ENSG00000262519	downstream	2.85192	1.03711	2.67914e-05	0.0205318
2	38064791	38065402	DF02520451	+	LINE/L1	L1ME5	ENSG00000115841	intron	3.49554	-0.266928	5.4833e-07	0.00322811
2	38064791	38065402	DF02520451	+	LINE/L1	L1ME5	ENSG00000235848	intron	3.49554	-0.266928	5.4833e-07	0.00322811
2	38064791	38065402	DF02520451	+	LINE/L1	L1ME5	ENSG00000138061	downstream	3.49554	-0.266928	5.4833e-07	0.00322811
2	38071990	38072210	DF02520455	+	LINE/L1	L1ME4c	ENSG00000138061	intron	2.40185	0.628846	6.41326e-05	0.0453461
2	38071990	38072210	DF02520455	+	LINE/L1	L1ME4c	ENSG00000232973	upstream	2.40185	0.628846	6.41326e-05	0.0453461
3	182312558	182316116	DF03537491	-	LINE/L1	L1PA10	autonomous	autonomous	4.29854	3.0577	1.67446e-05	0.0152452
X	100028456	100028782	DF05772209	+	LINE/CR1	L3b	autonomous	autonomous	5.55482	6.08075	1.11122e-06	0.00322811

## Sheet: Brisbane 6 hour
# IAV H3N2 Brisbane - DE TEs at 6 hour									*FC > 1 (high in mock)
chromosome	start	end	TE ID	strand	Class	subfamily	Gene association	Relationship to gene	log(Fold Change)	log(CPM)	P-value	FDR
14	24475872	24476087	DF01453230	+	LINE/RTE-BovB	MamRTE1	autonomous	autonomous	-1.22803	0.179519	0.00167232	0.0166007		automous = not associated with gene (intergenic)
1	184095683	184095889	DF00348287	+	LTR/ERVL-MaLR	MLT1B	autonomous	autonomous	-1.16581	2.2687	3.62326e-06	0.000126421
5	69213538	69214079	DF04029383	+	LTR/ERVL-MaLR	MLT1A1-int	autonomous	autonomous	-0.984954	0.584187	0.00690459	0.045675
6	77272042	77273572	DF04394860	+	LINE/L2	L2a	autonomous	autonomous	-0.902941	1.83468	0.000868958	0.0104549
10	32894456	32895483	DF00541292	+	LTR/ERVK	LTR5A	autonomous	autonomous	0.885866	0.898721	0.00699352	0.0460654
11	121312945	121314025	DF00970431	-	LINE/L1	L1ME2	autonomous	autonomous	0.930719	1.90047	0.00106373	0.0121056
6	77095281	77099956	DF04394581	+	LTR/ERV1	MER61-int	autonomous	autonomous	1.18776	0.200334	0.004358	0.0331925
13	109229910	109230302	DF01434396	-	LTR/ERVL-MaLR	MSTA	autonomous	autonomous	1.29064	0.220297	0.00733746	0.0475601
9	96894022	96894350	DF05302183	+	LINE/L1	L1PA5	autonomous	autonomous	2.73478	0.148862	1.99911e-08	1.05413e-06
Y	19276828	19277410	DF05911155	+	LTR/ERV1	ERV24_Prim-int	autonomous	autonomous	2.84711	1.50429	6.20171e-14	5.9129e-12
15	54926082	54932099	DF01685954	-	LINE/L1	L1HS	autonomous	autonomous	2.86925	2.51449	2.23162e-16	2.8151e-14
X	16409564	16410061	DF05627709	+	LINE/L1	L1HS	autonomous	autonomous	2.96596	1.21555	2.36258e-16	2.95755e-14
16	17803650	17804099	DF01832909	-	LINE/L1	HAL1	autonomous	autonomous	3.01895	1.09101	1.01921e-12	8.57132e-11
5	88023057	88023192	DF04065616	-	LTR/ERVL-MaLR	MSTD	autonomous	autonomous	3.20485	0.73583	2.77052e-14	2.78735e-12
13	56665314	56666973	DF01343482	-	LINE/L1	L1MD3	autonomous	autonomous	3.29983	3.20438	6.76619e-09	3.77411e-07
10	124795637	124796283	DF00719955	-	LINE/L1	L1MA1	autonomous	autonomous	3.31929	0.588257	4.47689e-13	3.8438e-11
3	163995510	163995644	DF03503795	-	LTR/ERVL-MaLR	MLT1A	autonomous	autonomous	3.41445	1.31958	1.64934e-15	1.83997e-13
X	30083278	30083339	DF05655529	-	LINE/L1	L1M1	autonomous	autonomous	3.48357	-0.0866999	5.06642e-10	3.20788e-08
6	104095445	104095535	DF04439748	+	LINE/L1	L1P1	autonomous	autonomous	3.60214	2.99794	1.12755e-24	3.42421e-22
3	182312558	182316116	DF03537491	-	LINE/L1	L1PA10	autonomous	autonomous	3.60266	3.24313	3.0776e-31	1.74033e-28
14	49536299	49536574	DF01496962	+	LINE/L1	L1PREC2	autonomous	autonomous	3.63497	4.92032	1.77792e-34	1.61978e-31
8	126739100	126742614	DF05102916	-	LINE/L1	L1PB3	autonomous	autonomous	3.66052	0.608397	6.6581e-16	7.6354e-14
Y	4523248	4524241	DF05888027	+	LTR/ERV1	MER4-int	autonomous	autonomous	3.6832	0.633499	9.59021e-14	8.83538e-12
2	199701197	199701765	DF02815203	+	LINE/L1	L1PA15	autonomous	autonomous	3.73547	1.64754	7.08813e-22	1.63716e-19
11	97378223	97379639	DF00923203	+	LINE/L1	L1PA13	autonomous	autonomous	3.8153	-0.0899763	9.81951e-12	7.5601e-10
X	122774171	122774587	DF05814723	+	LTR/ERVL-MaLR	MLT1B	autonomous	autonomous	3.88651	0.782315	7.14899e-15	7.71676e-13
7	149535512	149535698	DF04847677	+	LTR/ERV1	MER61F	autonomous	autonomous	4.08378	2.41011	4.86042e-34	3.9853e-31
2	116259774	116260275	DF02665979	+	LINE/L1	L1MD1	autonomous	autonomous	4.14282	2.46542	1.09847e-34	1.12587e-31
X	94483245	94484970	DF05763088	-	LINE/L1	L1PA10	autonomous	autonomous	4.14828	1.84639	2.2295e-24	6.64755e-22
7	8915493	8917294	DF04580454	+	LINE/L1	L1M4	autonomous	autonomous	4.16579	1.17278	1.09673e-19	1.9339e-17
3	94641997	94644193	DF03374927	-	LINE/L1	L1PBa	autonomous	autonomous	4.1852	3.65549	4.17431e-26	1.39703e-23
2	87907013	87907426	DF02618834	+	LINE/L1	L1HS	autonomous	autonomous	4.22938	0.737509	9.5059e-19	1.57462e-16
11	130819281	130819424	DF00989118	+	LTR/ERVL-MaLR	MLT1H	autonomous	autonomous	4.25052	2.09852	1.08296e-29	5.22337e-27
2	84098542	84098599	DF02610519	+	LINE/L2	L2	autonomous	autonomous	4.55908	0.81135	4.21091e-17	5.85209e-15
1	4508106	4508565	DF00006837	+	LINE/L1	L1PA5	autonomous	autonomous	4.57781	0.210001	3.0977e-16	3.76291e-14
X	100028456	100028782	DF05772209	+	LINE/CR1	L3b	autonomous	autonomous	4.6826	6.16443	1.48153e-35	1.61971e-32
Y	17138830	17141231	DF05907650	-	LTR/ERV1	HERVH-int	autonomous	autonomous	4.72484	0.336009	7.11297e-18	1.07014e-15
16	57326200	57327898	DF01903059	-	LINE/L1	L1MB7	autonomous	autonomous	5.00243	0.120871	2.67587e-16	3.29937e-14
6	152966493	152969683	DF04530481	-	LINE/L1	L1PA7	ENSG00000112029	downstream	-1.90021	0.688424	4.40466e-08	2.22252e-06
5	140726266	140726393	DF04157706	+	LINE/L1	L1MC3	ENSG00000202515	downstream	-1.71461	2.22396	5.10862e-05	0.00117663
2	9934427	9934541	DF02462823	+	LINE/L1	L1ME4b	ENSG00000115750	downstream	-1.71239	0.0140242	4.57268e-06	0.000153978
1	193094401	193094824	DF00363994	-	LTR/ERVL	LTR83	ENSG00000116747	downstream	-1.55831	-0.226906	0.000380872	0.00557979
1	193094401	193094824	DF00363994	-	LTR/ERVL	LTR83	ENSG00000023572	downstream	-1.55831	-0.226906	0.000380872	0.00557979
4	145129367	145129624	DF03834360	+	LINE/L1	L1ME4b	ENSG00000164163	downstream	-1.40186	0.285669	0.000138999	0.0026413
20	46683147	46683776	DF02996449	+	LTR/ERV1	LTR9A1	ENSG00000172315	downstream	-1.33024	0.0731328	0.000996058	0.0115645
11	72291607	72291749	DF00870351	+	LINE/L1	L1MC4a	ENSG00000162129	downstream	-1.31664	0.164577	0.000622857	0.00816319
8	108488590	108489242	DF05066241	+	LTR/ERVL-MaLR	MLT1L	ENSG00000104412	downstream	-1.27409	1.08054	3.97518e-05	0.000962908
1	153606324	153606579	DF00286780	+	LTR/ERV1	LTR9B	ENSG00000188643	downstream	-1.10082	1.14207	0.00219872	0.0204752
2	171983793	171984656	DF02767056	-	LINE/L1	L1PREC2	ENSG00000128708	downstream	-1.05151	0.673489	0.00120781	0.0132134
16	66567622	66568604	DF01922284	+	LINE/L1	L1ME4b	ENSG00000217555	downstream	-1.0394	3.20614	6.49656e-06	0.000210964
1	227782641	227783572	DF00468498	+	LINE/L1	L1MC	ENSG00000143740	downstream	-1.00475	0.583298	0.00328786	0.0272724
11	62153399	62153719	DF00847057	-	LINE/L1	L1MD	ENSG00000149503	downstream	-0.830548	2.20852	0.00122222	0.0133532
6	29946917	29948746	DF04308252	+	LTR/ERVL	ERV3-16A3_I-int	ENSG00000206503	downstream	-0.800906	1.97163	0.00650013	0.0437764
1	173794571	173795735	DF00327624	+	LINE/L1	L1M4	ENSG00000200674	downstream	-0.762713	1.63194	0.00521773	0.0377273
5	139283759	139283983	DF04154367	+	LINE/L2	L2b	ENSG00000281398	downstream	-0.638951	2.52433	0.00541242	0.0386409
16	66568908	66569618	DF01922286	+	LINE/L1	L1ME4b	ENSG00000217555	downstream	-0.634504	2.69523	0.00521683	0.0377273
6	26546255	26547195	DF04301142	-	LINE/L1	L1ME3E	ENSG00000182952	downstream	-0.445844	5.39992	0.00616037	0.0422517
10	102106734	102107035	DF00674064	-	LTR/ERV1	MER52C	ENSG00000198728	downstream	0.646698	2.83205	0.00460739	0.0344383
9	21521949	21524299	DF05181226	-	LINE/L1	L1PA13	ENSG00000264379	downstream	0.748075	2.44222	0.00478977	0.0354776
2	120218050	120218382	DF02673568	+	LTR/ERVL-MaLR	MLT1N2	ENSG00000223549	downstream	0.774833	1.60819	0.00772023	0.0491857
2	120218050	120218382	DF02673568	+	LTR/ERVL-MaLR	MLT1N2	ENSG00000226479	downstream	0.774833	1.60819	0.00772023	0.0491857
9	5779200	5782046	DF05152971	+	LINE/L1	L1PA7	ENSG00000107036	downstream	0.78458	1.71939	0.00472258	0.0351546
9	112474383	112474985	DF05336066	+	LTR/ERVL	MER21A	ENSG00000119471	downstream	0.988187	1.03518	0.0017315	0.0170437
3	146064326	146064827	DF03471324	-	LTR/ERVL-MaLR	MLT1F	ENSG00000240032	downstream	1.05803	0.703075	0.00318281	0.0266328
17	4572573	4573254	DF01989388	-	LINE/L1	L1ME1	ENSG00000262921	downstream	2.19583	2.50048	9.18958e-15	9.72258e-13
17	4572573	4573254	DF01989388	-	LINE/L1	L1ME1	ENSG00000262519	downstream	2.19583	2.50048	9.18958e-15	9.72258e-13
5	6290648	6290785	DF03923632	-	LINE/L1	L1M5	ENSG00000250730	downstream	2.6011	0.248908	1.83259e-09	1.08886e-07
1	212051487	212051521	DF00401649	-	LINE/L1	L1MEf	ENSG00000220749	downstream	3.9319	0.493702	4.49544e-16	5.34208e-14
1	19608606	19608860	DF00042595	+	LINE/L1	L1ME1	ENSG00000226396	downstream	4.25685	2.27901	5.09224e-36	5.96484e-33
12	3211045	3211594	DF01003329	-	LINE/L1	L1ME3E	ENSG00000227081	downstream	5.22799	0.325814	5.42695e-17	7.41639e-15
17	59973711	59973750	DF02110073	+	LINE/L2	L2b	ENSG00000267318	downstream	5.75518	2.35219	5.11969e-43	2.09894e-39
17	59973711	59973750	DF02110073	+	LINE/L2	L2b	ENSG00000266992	downstream	5.75518	2.35219	5.11969e-43	2.09894e-39
7	22509653	22510309	DF04602946	-	LINE/L1	L1ME1	ENSG00000233476	downstream	5.79565	0.831341	5.7198e-21	1.13011e-18
2	130294485	130295264	DF02693384	-	LINE/L1	L1PB	ENSG00000226915	downstream	6.09463	1.08426	3.51411e-26	1.22613e-23
17	28468443	28469112	DF02035142	+	LINE/L1	L1MB2	ENSG00000263266	downstream	6.33037	1.78418	1.27407e-36	1.6072e-33
4	164944046	164944180	DF03869926	+	LINE/L1	L1PA8	ENSG00000121089	downstream	6.54393	0.75877	4.61894e-24	1.30597e-21
2	180870410	180872698	DF02783040	+	LINE/L1	L1MA3	ENSG00000226564	downstream	6.80235	2.19541	2.05401e-30	1.08657e-27
4	62105126	62105614	DF03690976	-	LINE/L1	L1PA13	ENSG00000225405	downstream	7.57295	-0.192031	1.71669e-15	1.90217e-13
15	82866553	82866910	DF01748386	+	LTR/ERVL-MaLR	THE1B	ENSG00000103942	intron	-4.7346	1.38739	1.03568e-27	4.04385e-25
19	57448726	57449600	DF02441642	-	LINE/L1	L1MB2	ENSG00000268163	intron	-1.46349	0.61866	9.24076e-06	0.000284314
4	145129367	145129624	DF03834360	+	LINE/L1	L1ME4b	ENSG00000164164	intron	-1.40186	0.285669	0.000138999	0.0026413
1	169389318	169390104	DF00319542	+	LINE/L1	L1MB3	ENSG00000117475	intron	-1.35793	0.15356	0.000197621	0.00342578
X	154089999	154090139	DF05874694	+	LINE/L1	L1ME3G	ENSG00000169057	intron	-1.33641	0.101567	0.000322054	0.00491748
20	46683147	46683776	DF02996449	+	LTR/ERV1	LTR9A1	ENSG00000158296	intron	-1.33024	0.0731328	0.000996058	0.0115645
X	154088114	154088178	DF05874688	+	LINE/L2	L2b	ENSG00000169057	intron	-1.29657	0.362282	0.000526531	0.00718352
1	21456213	21456353	DF00047542	+	LINE/L1	L1ME1	ENSG00000142794	intron	-1.2797	-0.00651763	0.000852691	0.0102818
20	35729821	35730183	DF02968127	-	LINE/L1	L1ME3G	ENSG00000131051	intron	-1.18709	0.990658	0.00480342	0.0355305
10	123163523	123163562	DF00716705	+	LINE/L2	L2b	ENSG00000154473	intron	-1.18149	0.173663	0.00119247	0.0131068
X	48484702	48485010	DF05693165	+	LINE/L1	L1ME1	ENSG00000068438	intron	-1.17679	0.150332	0.00111167	0.0124999
1	9928348	9928596	DF00018569	+	LINE/L1	L1MB5	ENSG00000162441	intron	-1.17262	0.273032	0.00167614	0.0166285
16	66569616	66569808	DF01922287	+	LINE/L1	L1ME4b	ENSG00000254788	intron	-1.16077	0.269062	0.00349932	0.0284649
16	66569616	66569808	DF01922287	+	LINE/L1	L1ME4b	ENSG00000089505	intron	-1.16077	0.269062	0.00349932	0.0284649
1	112606636	112606988	DF00246475	-	LTR/ERVL-MaLR	MLT1A	ENSG00000007341	intron	-1.10493	0.253062	0.0038977	0.0307603
11	6535198	6536682	DF00744737	+	LINE/L1	L1MC4	ENSG00000179532	intron	-1.09858	-0.0630146	0.00581776	0.0407194
17	40403615	40404098	DF02064340	-	LINE/L1	L1ME4a	ENSG00000131747	intron	-1.07787	0.498175	0.00332067	0.0274474
2	171983793	171984656	DF02767056	-	LINE/L1	L1PREC2	ENSG00000115840	intron	-1.05151	0.673489	0.00120781	0.0132134
16	66567622	66568604	DF01922284	+	LINE/L1	L1ME4b	ENSG00000254788	intron	-1.0394	3.20614	6.49656e-06	0.000210964
16	66567622	66568604	DF01922284	+	LINE/L1	L1ME4b	ENSG00000089505	intron	-1.0394	3.20614	6.49656e-06	0.000210964
3	75732743	75733497	DF03349571	+	LINE/L1	L1MCa	ENSG00000227124	intron	-1.02762	0.175545	0.00597842	0.0415424
19	17267874	17268284	DF02348982	-	LTR/ERVL-MaLR	MLT1K	ENSG00000130307	intron	-0.930772	2.45097	0.000348296	0.00522093
19	17267874	17268284	DF02348982	-	LTR/ERVL-MaLR	MLT1K	ENSG00000105393	intron	-0.930772	2.45097	0.000348296	0.00522093
19	17267874	17268284	DF02348982	-	LTR/ERVL-MaLR	MLT1K	ENSG00000269307	intron	-0.930772	2.45097	0.000348296	0.00522093
12	96949304	96950894	DF01178441	+	LINE/L1	L1ME3F	ENSG00000139350	intron	-0.905479	0.365117	0.00745865	0.0481246
10	80506271	80506571	DF00628795	-	LTR/ERV1	LTR24B	ENSG00000108219	intron	-0.893796	1.75578	0.0030884	0.02612
17	16470991	16471409	DF02017645	+	LTR/ERVL-MaLR	MLT1C2	ENSG00000175061	intron	-0.880756	0.561093	0.00775508	0.0493885
17	16470991	16471409	DF02017645	+	LTR/ERVL-MaLR	MLT1C2	ENSG00000181350	intron	-0.880756	0.561093	0.00775508	0.0493885
5	122029260	122029827	DF04121996	-	LINE/L1	L1MEc	ENSG00000151304	intron	-0.799847	2.46115	0.00136507	0.014396
6	43029922	43030282	DF04338501	+	LINE/L1	L1MEd	ENSG00000124541	intron	-0.724373	3.51352	0.00039497	0.00571173
5	139283759	139283983	DF04154367	+	LINE/L2	L2b	ENSG00000120725	intron	-0.638951	2.52433	0.00541242	0.0386409
5	139283759	139283983	DF04154367	+	LINE/L2	L2b	ENSG00000280987	intron	-0.638951	2.52433	0.00541242	0.0386409
16	66568908	66569618	DF01922286	+	LINE/L1	L1ME4b	ENSG00000254788	intron	-0.634504	2.69523	0.00521683	0.0377273
16	66568908	66569618	DF01922286	+	LINE/L1	L1ME4b	ENSG00000089505	intron	-0.634504	2.69523	0.00521683	0.0377273
17	56830830	56831487	DF02102179	-	LINE/L2	L2a	ENSG00000214226	intron	0.740835	1.98959	0.0072092	0.0469514
9	21521949	21524299	DF05181226	-	LINE/L1	L1PA13	ENSG00000171889	intron	0.748075	2.44222	0.00478977	0.0354776
9	5779200	5782046	DF05152971	+	LINE/L1	L1PA7	ENSG00000099219	intron	0.78458	1.71939	0.00472258	0.0351546
10	94602852	94603148	DF00657444	+	LINE/L2	L2	ENSG00000119969	intron	0.80079	2.25344	0.00518495	0.0375731
10	94602852	94603148	DF00657444	+	LINE/L2	L2	ENSG00000244332	intron	0.80079	2.25344	0.00518495	0.0375731
5	38891344	38894987	DF03982236	+	LINE/L1	L1PA15-16	ENSG00000145623	intron	0.86635	2.4227	0.00564122	0.0398408
20	409092	409627	DF02828923	+	LINE/L2	L2b	ENSG00000125826	intron	0.936415	0.684958	0.0072046	0.0469489
2	36538937	36540298	DF02517323	-	LINE/L2	L2a	ENSG00000150938	intron	0.980924	0.587255	0.00500393	0.036732
2	36538937	36540298	DF02517323	-	LINE/L2	L2a	ENSG00000171055	intron	0.980924	0.587255	0.00500393	0.036732
20	49286345	49287070	DF03003870	-	LTR/ERV1	HERVIP10F-int	ENSG00000177410	intron	0.98711	1.62921	0.00715191	0.0467765
9	112474383	112474985	DF05336066	+	LTR/ERVL	MER21A	ENSG00000230185	intron	0.988187	1.03518	0.0017315	0.0170437
20	50089024	50089612	DF03006400	-	LTR/ERVL	LTR50	ENSG00000244687	intron	1.01076	0.79149	0.00474963	0.0352919
6	97240927	97244374	DF04428543	-	LINE/L1	L1PB1	ENSG00000146263	intron	1.013	1.34671	0.00599601	0.0416293
17	35368278	35369590	DF02052078	+	LINE/L1	L1MA1	ENSG00000172716	intron	1.0353	0.886324	0.0072828	0.047318
3	126456784	126457271	DF03431690	+	LINE/L1	L1MC4a	ENSG00000070476	intron	1.0534	0.995761	0.00515908	0.0375019
3	146064326	146064827	DF03471324	-	LTR/ERVL-MaLR	MLT1F	ENSG00000243415	intron	1.05803	0.703075	0.00318281	0.0266328
8	11814872	11821002	DF04886147	-	LINE/L1	L1PA6	ENSG00000079459	intron	1.07106	2.0865	0.000234699	0.00389164
Y	13339632	13346814	DF05901084	+	LTR/ERV1	HERV1_I-int	ENSG00000183878	intron	1.0733	0.753061	0.00359442	0.0289849
2	58227074	58227850	DF02559936	-	LTR/ERV1	LTR1A2	ENSG00000115392	intron	1.07601	0.523523	0.00760693	0.048767
7	156674956	156675520	DF04861475	-	LTR/ERV1	MER34	ENSG00000105982	intron	1.07976	1.22272	0.00149132	0.0153139
7	156674956	156675520	DF04861475	-	LTR/ERV1	MER34	ENSG00000105983	intron	1.07976	1.22272	0.00149132	0.0153139
4	67651303	67658286	DF03699897	+	LINE/L1	L1P2	ENSG00000033178	intron	1.08773	1.04815	0.00605724	0.0417715
6	33405854	33406129	DF04315539	+	LINE/L2	L2a	ENSG00000237649	intron	1.14413	0.383535	0.00294788	0.025267
4	13452070	13455914	DF03599818	-	LINE/L1	L1M2c	ENSG00000157869	intron	1.15961	1.21624	0.00151603	0.0154812
6	160016095	160019298	DF04544301	+	LINE/L1	L1PB4	ENSG00000197081	intron	1.15973	0.749927	0.00596306	0.0414708
7	75030490	75030883	DF04704596	-	LTR/ERVL-MaLR	MLT1F	ENSG00000274523	intron	1.18428	1.72529	0.000395372	0.00571251
2	127370373	127375402	DF02687550	+	LTR/ERVK	HERVK22-int	ENSG00000169967	intron	1.21397	0.754235	0.00400004	0.0312217
X	152835304	152841442	DF05872423	-	LINE/L1	L1PA6	ENSG00000147383	intron	1.2693	0.526747	0.000997773	0.0115645
1	211664366	211664635	DF00400746	-	LINE/L2	L2a	ENSG00000117650	intron	1.2944	1.41853	3.22905e-05	0.00081718
5	59631456	59637833	DF04011699	+	LINE/L1	L1PA7	ENSG00000113448	intron	1.29523	0.668611	0.00352679	0.0286176
4	165329203	165329493	DF03870834	+	LINE/L2	L2c	ENSG00000052802	intron	1.31094	0.495148	0.000373631	0.0055051
8	17998055	17999838	DF04897441	-	LINE/L1	L1MA2	ENSG00000078674	intron	1.31313	0.433893	0.000997014	0.0115645
9	21536164	21536579	DF05181240	+	LTR/ERVL	LTR33	ENSG00000171889	intron	1.33031	0.668029	0.000493975	0.00680731
10	31466922	31469213	DF00538460	+	LINE/L1	L1P4d	ENSG00000148516	intron	1.33784	0.408785	0.000269888	0.00431794
9	21527667	21528918	DF05181230	-	LINE/L1	L1PA13	ENSG00000171889	intron	1.3425	1.7996	5.53537e-06	0.000183013
X	74257338	74259926	DF05733095	+	LTR/ERV1	HUERS-P3b-int	ENSG00000230590	intron	1.37203	1.35241	0.00154343	0.0157014
6	49473402	49477578	DF04351024	+	LINE/L1	L1PA5	ENSG00000031691	intron	1.38276	0.328481	0.000381305	0.00557979
14	56639522	56645650	DF01511676	+	LINE/L1	L1PA4	ENSG00000070269	intron	1.41197	0.254873	0.000620715	0.00814981
14	56639522	56645650	DF01511676	+	LINE/L1	L1PA4	ENSG00000258428	intron	1.41197	0.254873	0.000620715	0.00814981
9	21532347	21532760	DF05181234	+	LTR/ERVL-MaLR	MLT1A	ENSG00000171889	intron	1.43005	1.08956	1.88122e-05	0.000525556
19	43736636	43736994	DF02403178	-	LINE/L2	L2a	ENSG00000105771	intron	1.61246	0.244964	8.22512e-05	0.00171393
2	101002935	101003095	DF02636993	+	LINE/L2	L2a	ENSG00000071082	intron	1.72094	-0.114549	8.49934e-05	0.00175986
12	113820336	113820591	DF01219762	-	LINE/L2	L2a	ENSG00000122965	intron	1.73366	0.208857	3.62892e-05	0.000888219
7	91071236	91077670	DF04733856	+	LINE/L1	L1PA8	ENSG00000058091	intron	1.90998	0.536897	1.54011e-06	5.87356e-05
10	29423270	29423818	DF00534016	-	LINE/L1	L1HS	ENSG00000224597	intron	1.91584	1.14661	1.33688e-07	6.33627e-06
7	137540705	137541278	DF04823187	+	LINE/L1	L1MD2	ENSG00000157680	intron	1.97008	0.354393	3.90344e-07	1.707e-05
3	155535023	155541392	DF03488550	+	LINE/L1	L1PB1	ENSG00000114805	intron	2.33236	1.69841	6.21899e-13	5.28421e-11
3	3339502	3339818	DF03199657	-	LINE/L1	L1ME3A	ENSG00000223727	intron	2.75247	1.79093	1.79258e-13	1.62412e-11
1	26332863	26333118	DF00061432	+	LINE/L1	L1MC5a	ENSG00000176092	intron	3.00626	1.32864	4.87842e-11	3.41885e-09
2	65517522	65517539	DF02575240	-	LTR/ERVL-MaLR	MLT1K	ENSG00000204929	intron	3.06161	0.734174	2.14128e-11	1.58175e-09
1	167343691	167344030	DF00315295	-	LINE/L2	L2d2	ENSG00000143190	intron	3.13178	0.964852	3.18689e-14	3.1867e-12
16	12603813	12609764	DF01818071	+	LINE/L1	L1PA4	ENSG00000259899	intron	3.14828	0.183044	1.87542e-11	1.39163e-09
10	99117269	99118242	DF00667232	+	LINE/L1	L1PA14	ENSG00000172987	intron	3.38577	2.41018	2.31021e-22	5.41216e-20
14	46459269	46462932	DF01492041	+	LINE/L1	L1MA5	ENSG00000258700	intron	3.48558	0.126482	8.64632e-12	6.68825e-10
3	134955119	134955521	DF03449214	-	LINE/L1	L1PA2	ENSG00000154928	intron	3.55958	0.501005	3.85374e-13	3.36157e-11
3	36514236	36514664	DF03267174	+	LINE/L2	L2c	ENSG00000144681	intron	3.59246	0.22213	2.3154e-12	1.88907e-10
4	142692983	142694092	DF03830258	+	LTR/ERV1	HERV35I-int	ENSG00000109452	intron	3.65487	1.43253	2.39718e-21	5.10537e-19
4	41501896	41502779	DF03657313	-	LINE/L1	L1PA11	ENSG00000064042	intron	3.68962	1.58425	9.35975e-20	1.66837e-17
3	139013562	139013634	DF03457848	-	LINE/L1	L1M1	ENSG00000175110	intron	3.70953	2.69418	2.08887e-22	4.96456e-20
1	212051487	212051521	DF00401649	-	LINE/L1	L1MEf	ENSG00000143476	intron	3.9319	0.493702	4.49544e-16	5.34208e-14
1	19608606	19608860	DF00042595	+	LINE/L1	L1ME1	ENSG00000173436	intron	4.25685	2.27901	5.09224e-36	5.96484e-33
1	19608606	19608860	DF00042595	+	LINE/L1	L1ME1	ENSG00000270136	intron	4.25685	2.27901	5.09224e-36	5.96484e-33
X	22796561	22797032	DF05641222	+	LTR/ERVL-MaLR	MLT1H	ENSG00000233067	intron	4.44635	2.89959	5.69505e-37	7.78276e-34
7	49970515	49970733	DF04656509	+	LINE/L1	L1M4	ENSG00000042813	intron	4.5401	0.199375	3.42417e-13	3.00283e-11
12	3211045	3211594	DF01003329	-	LINE/L1	L1ME3E	ENSG00000011105	intron	5.22799	0.325814	5.42695e-17	7.41639e-15
17	59973711	59973750	DF02110073	+	LINE/L2	L2b	ENSG00000267104	intron	5.75518	2.35219	5.11969e-43	2.09894e-39
17	59973711	59973750	DF02110073	+	LINE/L2	L2b	ENSG00000267302	intron	5.75518	2.35219	5.11969e-43	2.09894e-39
7	22509653	22510309	DF04602946	-	LINE/L1	L1ME1	ENSG00000105889	intron	5.79565	0.831341	5.7198e-21	1.13011e-18
12	101199555	101200405	DF01187249	+	LINE/L1	L1ME2	ENSG00000256870	intron	6.31188	0.542005	6.22413e-20	1.12164e-17
17	28468443	28469112	DF02035142	+	LINE/L1	L1MB2	ENSG00000258472	intron	6.33037	1.78418	1.27407e-36	1.6072e-33
2	180870410	180872698	DF02783040	+	LINE/L1	L1MA3	ENSG00000281131	intron	6.80235	2.19541	2.05401e-30	1.08657e-27
4	62105126	62105614	DF03690976	-	LINE/L1	L1PA13	ENSG00000248692	intron	7.57295	-0.192031	1.71669e-15	1.90217e-13
2	197764966	197765069	DF02811900	+	LINE/L1	L1MA5A	ENSG00000222017	intron	7.67107	-0.107805	5.90624e-17	8.00466e-15
2	197764966	197765069	DF02811900	+	LINE/L1	L1MA5A	ENSG00000152430	intron	7.67107	-0.107805	5.90624e-17	8.00466e-15
2	9934427	9934541	DF02462823	+	LINE/L1	L1ME4b	ENSG00000269973	upstream	-1.71239	0.0140242	4.57268e-06	0.000153978
1	193094401	193094824	DF00363994	-	LTR/ERVL	LTR83	ENSG00000272579	upstream	-1.55831	-0.226906	0.000380872	0.00557979
13	109269052	109269447	DF01434457	+	LTR/ERV1	HERVH-int	ENSG00000275216	upstream	-1.50343	0.693509	0.000197347	0.00342578
19	57448726	57449600	DF02441642	-	LINE/L1	L1MB2	ENSG00000276449	upstream	-1.46349	0.61866	9.24076e-06	0.000284314
20	46683147	46683776	DF02996449	+	LTR/ERV1	LTR9A1	ENSG00000273893	upstream	-1.33024	0.0731328	0.000996058	0.0115645
16	66567622	66568604	DF01922284	+	LINE/L1	L1ME4b	ENSG00000277978	upstream	-1.0394	3.20614	6.49656e-06	0.000210964
16	66568908	66569618	DF01922286	+	LINE/L1	L1ME4b	ENSG00000277978	upstream	-0.634504	2.69523	0.00521683	0.0377273
17	56830830	56831487	DF02102179	-	LINE/L2	L2a	ENSG00000153933	upstream	0.740835	1.98959	0.0072092	0.0469514
2	120218050	120218382	DF02673568	+	LTR/ERVL-MaLR	MLT1N2	ENSG00000224789	upstream	0.774833	1.60819	0.00772023	0.0491857
3	146064326	146064827	DF03471324	-	LTR/ERVL-MaLR	MLT1F	ENSG00000261051	upstream	1.05803	0.703075	0.00318281	0.0266328
9	81689320	81689514	DF05259653	-	LTR/ERV1	MER52D	ENSG00000196781	upstream	1.09349	0.720144	0.00138209	0.0145381
9	81689320	81689514	DF05259653	-	LTR/ERV1	MER52D	ENSG00000233926	upstream	1.09349	0.720144	0.00138209	0.0145381
2	101002935	101003095	DF02636993	+	LINE/L2	L2a	ENSG00000223947	upstream	1.72094	-0.114549	8.49934e-05	0.00175986
10	29423270	29423818	DF00534016	-	LINE/L1	L1HS	ENSG00000274985	upstream	1.91584	1.14661	1.33688e-07	6.33627e-06
19	43946602	43949376	DF02403721	-	LINE/L1	L1PA13	ENSG00000159905	upstream	3.08421	1.53788	3.35816e-17	4.70688e-15
X	57682169	57682532	DF05711034	-	LTR/ERV1	ERV24_Prim-int	ENSG00000215174	upstream	4.03765	3.04983	7.33872e-32	4.45732e-29
12	101199555	101200405	DF01187249	+	LINE/L1	L1ME2	ENSG00000207414	upstream	6.31188	0.542005	6.22413e-20	1.12164e-17

## Sheet: Brisbane 24 hour
# IAV H3N2 Brisbane - DE TEs at 24 hour									*FC > 1 (high in mock)
chromosome	start	end	TE ID	strand	Class	subfamily	Gene association	Relationship to gene	log(Fold Change)	log(CPM)	P-value	FDR
2	20458310	20464783	DF02484087	+	LINE/L1	L1PA7	autonomous	autonomous	-5.07282	-0.651996	2.55019e-14	1.87341e-12		automous = not associated with gene (intergenic)
12	120608359	120613810	DF01238549	+	LTR/ERVL	HERVL-int	autonomous	autonomous	-5.04149	-0.68041	3.13017e-14	2.27324e-12
7	155314284	155315450	DF04859226	+	LINE/L1	L1PA7	autonomous	autonomous	-5.00242	-0.285078	4.58104e-18	5.02862e-16
14	69811879	69814583	DF01538248	+	LTR/ERVK	HERVK3-int	autonomous	autonomous	-4.10956	-0.0281958	9.98452e-16	8.62915e-14
2	196125575	196129530	DF02808590	-	LTR/ERV1	LTR25-int	autonomous	autonomous	-3.9491	-0.162342	3.72353e-15	3.03929e-13
5	72933072	72935101	DF04037309	+	LTR/ERV1	HERV9-int	autonomous	autonomous	-3.83675	-0.658452	1.30978e-11	7.0272e-10
16	31927829	31932141	DF01872797	+	LINE/L1	L1PA15	autonomous	autonomous	-2.88381	0.0217516	2.56932e-12	1.49161e-10
6	84233134	84233249	DF04406382	+	LTR/ERVL	LTR16E2	autonomous	autonomous	-2.67521	-0.0580784	2.34378e-10	1.1362e-08
17	80129992	80130888	DF02155641	-	LINE/L1	L1MB7	autonomous	autonomous	-2.17051	-0.272841	4.38856e-07	1.44023e-05
3	101633026	101641504	DF03386273	+	LTR/ERV1	HERVS71-int	autonomous	autonomous	-1.93971	0.395143	2.85854e-06	8.33239e-05
6	110904343	110910070	DF04453864	+	LINE/L1	L1PA5	autonomous	autonomous	-1.75891	0.429509	4.13745e-06	0.000116385
5	72926778	72933078	DF04037308	+	LTR/ERV1	HERV9-int	autonomous	autonomous	-1.74149	0.546961	3.14301e-06	8.98675e-05
2	71441261	71443671	DF02587131	+	LINE/L1	L1MD2	autonomous	autonomous	-1.36046	0.0803759	0.000292439	0.0043981
10	60803299	60803662	DF00586532	+	LTR/ERV1	LTR78	autonomous	autonomous	-1.27107	0.0600034	0.0013252	0.0144471
4	17794784	17796280	DF03609667	-	LINE/L1	HAL1	autonomous	autonomous	-1.20226	1.3642	0.000105008	0.00193846
6	8403981	8409396	DF04264209	-	LTR/ERVL	HERVL-int	autonomous	autonomous	-1.14796	0.307268	0.00416784	0.0337607
4	102789037	102790645	DF03762372	-	LINE/L1	L1MB5	autonomous	autonomous	-1.1065	1.19289	0.00158261	0.0164104
15	40398914	40399404	DF01655860	-	LINE/L1	L1MD3	autonomous	autonomous	-1.0731	0.468938	0.00318731	0.027798
6	77272042	77273572	DF04394860	+	LINE/L2	L2a	autonomous	autonomous	-1.02059	2.00109	5.85245e-05	0.00118917
1	184095683	184095889	DF00348287	+	LTR/ERVL-MaLR	MLT1B	autonomous	autonomous	-0.906261	1.29408	0.00488829	0.0378312
8	43129644	43130272	DF04950688	+	LINE/L2	L2c	autonomous	autonomous	0.598798	3.70734	0.00653234	0.046982
9	99973491	99973879	DF05309520	+	LINE/L2	L2d	autonomous	autonomous	0.791345	1.88612	0.00376414	0.0313268
13	109219329	109224969	DF01434383	-	LTR/ERVL	HERVL-int	autonomous	autonomous	1.21576	3.43311	0.000943543	0.0112075
13	109245837	109248282	DF01434418	+	LINE/L1	L1ME1	autonomous	autonomous	1.32819	1.48743	0.00488263	0.0378224
2	84471567	84477034	DF02611204	-	LTR/ERVK	HERVK14-int	autonomous	autonomous	1.36214	0.72141	0.00113579	0.0128822
1	193270838	193276170	DF00364335	-	LINE/L1	L1PBa	autonomous	autonomous	1.41729	0.187035	0.00186241	0.0185949
7	50438728	50438982	DF04657237	-	LINE/L2	L2a	autonomous	autonomous	1.80166	0.720869	2.50025e-06	7.34688e-05
9	96894022	96894350	DF05302183	+	LINE/L1	L1PA5	autonomous	autonomous	2.41286	0.322496	5.24841e-07	1.70774e-05
X	16409564	16410061	DF05627709	+	LINE/L1	L1HS	autonomous	autonomous	2.5938	0.999205	1.43424e-09	6.41545e-08
15	54926082	54932099	DF01685954	-	LINE/L1	L1HS	autonomous	autonomous	3.28359	2.25355	2.8466e-22	4.68707e-20
10	124795637	124796283	DF00719955	-	LINE/L1	L1MA1	autonomous	autonomous	3.39395	0.383205	1.00577e-09	4.57386e-08
Y	19276828	19277410	DF05911155	+	LTR/ERV1	ERV24_Prim-int	autonomous	autonomous	3.47653	1.07892	1.10735e-14	8.46012e-13
Y	4523248	4524241	DF05888027	+	LTR/ERV1	MER4-int	autonomous	autonomous	3.60758	0.537426	2.36535e-11	1.24458e-09
X	122774171	122774587	DF05814723	+	LTR/ERVL-MaLR	MLT1B	autonomous	autonomous	3.64614	0.574094	8.11037e-12	4.41333e-10
2	116259774	116260275	DF02665979	+	LINE/L1	L1MD1	autonomous	autonomous	3.82033	2.25226	4.97154e-27	1.20198e-24
5	88023057	88023192	DF04065616	-	LTR/ERVL-MaLR	MSTD	autonomous	autonomous	3.82245	0.487985	2.28793e-12	1.33638e-10
16	57326200	57327898	DF01903059	-	LINE/L1	L1MB7	autonomous	autonomous	3.86056	-0.0692247	1.32388e-10	6.61938e-09
2	199701197	199701765	DF02815203	+	LINE/L1	L1PA15	autonomous	autonomous	3.92412	1.69085	1.16287e-22	2.00098e-20
11	130819281	130819424	DF00989118	+	LTR/ERVL-MaLR	MLT1H	autonomous	autonomous	4.12233	1.85399	3.12579e-26	7.02384e-24
3	163995510	163995644	DF03503795	-	LTR/ERVL-MaLR	MLT1A	autonomous	autonomous	4.36973	0.965914	3.43471e-17	3.39911e-15
13	56665314	56666973	DF01343482	-	LINE/L1	L1MD3	autonomous	autonomous	4.37387	2.99922	8.4392e-46	5.37295e-43
14	49536299	49536574	DF01496962	+	LINE/L1	L1PREC2	autonomous	autonomous	4.4011	4.64451	5.31462e-73	1.26887e-69
2	87907013	87907426	DF02618834	+	LINE/L1	L1HS	autonomous	autonomous	4.41197	0.733175	2.70272e-16	2.42357e-14
3	182312558	182316116	DF03537491	-	LINE/L1	L1PA10	autonomous	autonomous	4.49027	2.93687	2.67599e-38	1.16162e-35
7	149535512	149535698	DF04847677	+	LTR/ERV1	MER61F	autonomous	autonomous	4.73025	2.1669	5.44148e-35	1.96099e-32
3	94641997	94644193	DF03374927	-	LINE/L1	L1PBa	autonomous	autonomous	4.95468	3.29091	2.12914e-56	2.90475e-53
6	104095445	104095535	DF04439748	+	LINE/L1	L1P1	autonomous	autonomous	5.30918	2.81394	4.75015e-48	3.36029e-45
X	94483245	94484970	DF05763088	-	LINE/L1	L1PA10	autonomous	autonomous	5.37212	1.5751	9.04508e-28	2.36659e-25
Y	17138830	17141231	DF05907650	-	LTR/ERV1	HERVH-int	autonomous	autonomous	5.46945	0.10403	2.07107e-14	1.55127e-12
X	100028456	100028782	DF05772209	+	LINE/CR1	L3b	autonomous	autonomous	5.48241	5.89046	3.66971e-83	1.16819e-79
16	17803650	17804099	DF01832909	-	LINE/L1	HAL1	autonomous	autonomous	5.63208	0.97797	1.18466e-21	1.76773e-19
7	8915493	8917294	DF04580454	+	LINE/L1	L1M4	autonomous	autonomous	5.73365	1.07208	4.50989e-23	8.12631e-21
2	84098542	84098599	DF02610519	+	LINE/L2	L2	autonomous	autonomous	6.20547	0.737666	5.5555e-19	6.7586e-17
7	30503294	30503781	DF04618816	+	LTR/ERVL-MaLR	MLT1N2	ENSG00000006625	intron	1.05262	0.398588	0.00642567	0.046436
7	87911174	87914460	DF04728530	-	LTR/ERVL	ERV3-16A3_I-int	ENSG00000006634	downstream	-3.69242	0.0763123	1.92287e-12	1.12659e-10
19	17933632	17933935	DF02351143	+	LINE/L2	L2b	ENSG00000007080	intron	1.27385	0.633003	0.000999842	0.0117088
8	56065296	56066287	DF04968670	+	LINE/L1	L1MB3	ENSG00000008988	downstream	-1.38002	0.0945356	0.000254347	0.00396897
8	56068555	56068655	DF04968679	+	LINE/L1	HAL1ME	ENSG00000008988	intron	-1.32855	-0.037649	0.000916878	0.0109634
12	3211045	3211594	DF01003329	-	LINE/L1	L1ME3E	ENSG00000011105	intron	3.24793	0.02619	1.7533e-09	7.76985e-08
X	154403770	154404122	DF05875416	-	LINE/L1	L1MB8	ENSG00000013563	intron	-2.11695	-0.064066	1.89745e-07	6.55359e-06
4	67651303	67658286	DF03699897	+	LINE/L1	L1P2	ENSG00000033178	intron	1.05611	1.48449	0.00701835	0.0495257
12	88511210	88514396	DF01159971	+	LINE/L1	L1MEf	ENSG00000049130	intron	1.30139	0.409236	0.00102749	0.0119592
4	165329203	165329493	DF03870834	+	LINE/L2	L2c	ENSG00000052802	intron	1.34159	1.72247	0.000661074	0.00842892
9	122888045	122889030	DF05361238	-	LINE/L1	L1MC5a	ENSG00000056586	intron	-1.07602	0.141597	0.00556591	0.0416734
5	97154171	97160200	DF04080678	-	LINE/L1	L1MA3	ENSG00000058729	downstream	-2.45953	0.543407	1.61238e-11	8.60237e-10
4	41501896	41502779	DF03657313	-	LINE/L1	L1PA11	ENSG00000064042	intron	3.62492	1.42657	4.55028e-18	5.02372e-16
5	122971455	122975074	DF04123701	-	LTR/ERVL	HERVL-int	ENSG00000064652	intron	1.48825	0.579607	0.00255172	0.0234079
1	197141604	197141798	DF00370748	+	LINE/L2	L2b	ENSG00000066279	intron	-1.48822	0.117565	0.000173851	0.00291021
8	65716233	65716854	DF04985345	+	LTR?	MamRep605	ENSG00000066855	intron	1.11949	0.817676	0.0035666	0.0302093
10	1037577	1038269	DF00407350	-	LINE/L1	L1MC1	ENSG00000067064	downstream	-1.60977	1.86951	9.36808e-10	4.27041e-08
10	1039516	1039636	DF00407351	-	LINE/RTE-X	L4_A_Mam	ENSG00000067064	downstream	-1.11945	0.41754	0.00129198	0.0141226
3	126456784	126457271	DF03431690	+	LINE/L1	L1MC4a	ENSG00000070476	intron	1.28476	1.39529	5.97907e-05	0.00121232
5	163474545	163475110	DF04207662	+	LINE/L1	L1ME3G	ENSG00000072571	intron	-1.58535	0.683458	2.81424e-05	0.000638385
18	59340219	59345072	DF02264408	+	LINE/L1	L1PB4	ENSG00000074695	intron	1.17357	0.475943	0.00185478	0.0185381
8	11826277	11826531	DF04886163	-	LTR/ERVL-MaLR	MLT1K	ENSG00000079459	intron	-1.14613	0.183096	0.00355086	0.0301027
8	11814872	11821002	DF04886147	-	LINE/L1	L1PA6	ENSG00000079459	intron	0.938208	3.11643	0.00550538	0.0413773
2	196152435	196152917	DF02808642	+	LINE/L1	L1MC5a	ENSG00000081320	intron	1.38392	0.109289	0.00231895	0.0217775
17	3722507	3723269	DF01987195	-	LINE/L2	L2c	ENSG00000083457	intron	1.1521	0.833062	0.00252008	0.0231857
11	33708406	33708537	DF00799006	+	LTR/ERVL-MaLR	MLT1N2	ENSG00000085063	intron	-1.06698	0.298835	0.00627617	0.0456318
11	33708241	33708365	DF00799005	+	LTR/ERVL-MaLR	MLT1N2	ENSG00000085063	intron	-0.957032	1.43092	0.00175362	0.0177877
11	33705253	33705375	DF00799000	-	LTR/ERVL-MaLR	MLT1N2	ENSG00000085063	intron	0.674184	2.12436	0.00690592	0.0489618
2	119903585	119906201	DF02672969	+	LINE/L1	L1M2	ENSG00000088179	intron	1.38465	0.249756	0.00171512	0.01749
20	31798602	31798956	DF02956668	-	LINE/RTE-X	L4_A_Mam	ENSG00000088325	intron	-1.17125	0.251452	0.00218832	0.0209718
20	31770766	31771279	DF02956594	-	LTR/ERVL-MaLR	MLT1J	ENSG00000088325	intron	-1.14393	0.436048	0.00142513	0.0152323
20	5113661	5113824	DF02841016	-	LINE/L1	L1ME1	ENSG00000089063	upstream	-2.48153	0.205809	8.50263e-10	3.89449e-08
9	5779200	5782046	DF05152971	+	LINE/L1	L1PA7	ENSG00000099219	intron	0.921429	1.95401	0.00224792	0.0213184
22	35411675	35412353	DF03156348	+	LINE/L2	L2	ENSG00000100297	intron	1.02078	0.59625	0.00665925	0.0476552
22	43950356	43950532	DF03178972	+	LINE/L2	L2	ENSG00000100344	intron	1.4405	1.48429	2.86998e-05	0.000648993
14	61700147	61700859	DF01521220	-	LINE/L1	L1MB2	ENSG00000100644	intron	1.31115	1.35664	0.00016711	0.00281712
20	47236632	47237098	DF02998127	+	LTR/ERV1	MER67A	ENSG00000101040	intron	-1.51579	-0.234757	0.000206087	0.00334148
20	57369606	57370434	DF03025461	+	LINE/L2	L2	ENSG00000101146	intron	1.34896	0.543668	0.00063622	0.00819406
20	468504	471446	DF02829085	-	LTR/ERVK	HERVK22-int	ENSG00000101266	downstream	-2.07339	-0.213286	4.11877e-06	0.00011603
20	472435	472902	DF02829088	-	LTR/ERVK	LTR22E	ENSG00000101266	downstream	-1.54332	1.11205	1.06704e-05	0.00027504
20	24965804	24966347	DF02949599	+	LINE/L1	L1MC4	ENSG00000101474	intron	1.46417	1.21512	5.6378e-05	0.00115539
18	2805356	2806665	DF02167048	+	LINE/L1	L1M4b	ENSG00000101596	downstream	-1.34886	-0.0716589	0.000686224	0.0086858
18	9264858	9270777	DF02179169	+	LINE/L1	L1PA4	ENSG00000101745	intron	1.24793	1.01964	0.0016751	0.0171644
X	10464446	10464824	DF05615923	+	LTR/ERVL-MaLR	MLT1H2	ENSG00000101871	intron	1.53911	0.299739	0.00116059	0.0130781
16	30765627	30765886	DF01870068	-	LINE/L2	L2a	ENSG00000103549	intron	-1.53034	0.337133	0.000444698	0.00619528
15	63640554	63640809	DF01704103	-	LINE/L1	L1MD3	ENSG00000103657	intron	-1.56129	0.712594	1.96595e-06	5.87631e-05
15	82866553	82866910	DF01748386	+	LTR/ERVL-MaLR	THE1B	ENSG00000103942	intron	-4.44798	1.23335	1.66363e-25	3.45384e-23
19	17267874	17268284	DF02348982	-	LTR/ERVL-MaLR	MLT1K	ENSG00000105393	intron	-0.933742	2.79115	0.000106865	0.00195697
7	106270502	106270930	DF04765854	+	LTR/ERVL-MaLR	MLT1H	ENSG00000105835	intron	-1.10201	0.279061	0.00528849	0.0401631
7	22509653	22510309	DF04602946	-	LINE/L1	L1ME1	ENSG00000105889	intron	5.45776	0.821963	2.02676e-18	2.33074e-16
7	156674956	156675520	DF04861475	-	LTR/ERV1	MER34	ENSG00000105982	intron	1.11542	1.33638	0.000474618	0.00651237
7	156674956	156675520	DF04861475	-	LTR/ERV1	MER34	ENSG00000105983	intron	1.11542	1.33638	0.000474618	0.00651237
7	51060297	51061553	DF04658288	+	LTR/ERVL	ERVL-int	ENSG00000106078	intron	1.39789	0.862011	0.00424265	0.0341918
7	8027507	8031699	DF04579021	+	LINE/L1	L1MA2	ENSG00000106415	intron	1.19048	0.39196	0.004737	0.03702
9	5779200	5782046	DF05152971	+	LINE/L1	L1PA7	ENSG00000107036	downstream	0.921429	1.95401	0.00224792	0.0213184
9	32455254	32455621	DF05199589	-	LTR/ERVL-MaLR	THE1D	ENSG00000107201	downstream	-0.977923	0.267969	0.00639106	0.0462909
10	822721	823154	DF00406935	+	LTR/ERVL	ERVL-E-int	ENSG00000107929	intron	1.21719	0.42292	0.00389953	0.0321204
10	80506271	80506571	DF00628795	-	LTR/ERV1	LTR24B	ENSG00000108219	intron	-1.42768	2.38971	5.77888e-08	2.18567e-06
4	142692983	142694092	DF03830258	+	LTR/ERV1	HERV35I-int	ENSG00000109452	intron	4.66484	1.23531	9.43192e-21	1.26866e-18
4	173283658	173287321	DF03884391	-	LTR/ERV1	LTR25-int	ENSG00000109586	intron	-2.61298	0.512448	3.32847e-07	1.11338e-05
4	173305157	173306723	DF03884417	-	LINE/L1	L1MA8	ENSG00000109586	intron	-1.60093	0.11831	2.52273e-05	0.000580532
11	114198568	114198917	DF00955083	-	LINE/L1	L1MC1	ENSG00000109906	intron	1.59344	0.718338	0.0014843	0.015689
12	46189611	46189945	DF01078665	+	LTR/ERVL-MaLR	THE1B	ENSG00000111371	intron	1.30043	0.608055	0.00429017	0.034473
6	152966493	152969683	DF04530481	-	LINE/L1	L1PA7	ENSG00000112029	downstream	-3.98496	2.41137	5.42116e-35	1.96099e-32
6	63585264	63587739	DF04372023	+	LINE/L1	L1PA10	ENSG00000112245	downstream	-3.44448	0.789746	1.25704e-16	1.17119e-14
6	84712782	84718368	DF04407153	-	LTR/ERV1	HERV17-int	ENSG00000112837	intron	1.12564	1.99435	0.00320038	0.0278786
5	66057554	66063686	DF04023403	-	LINE/L1	L1PA4	ENSG00000112851	intron	1.49574	0.684591	0.000267575	0.00411499
5	43306287	43306441	DF03990188	-	LTR/ERV1	LTR1F2	ENSG00000112972	intron	1.00728	1.43508	0.00522793	0.0397981
5	44821992	44822455	DF03992609	+	LTR/ERVL	LTR42	ENSG00000112996	downstream	1.48168	0.889689	0.000142904	0.00248986
5	75357569	75357999	DF04042069	+	LINE/L1	L1PA8	ENSG00000113161	intron	0.924351	1.40805	0.0026856	0.0244378
5	75387894	75388287	DF04042124	+	LTR/ERVL	LTR79	ENSG00000113163	intron	-2.67496	-0.14442	4.013e-09	1.74597e-07
5	80876981	80877359	DF04053486	-	LINE/CR1	Plat_L3	ENSG00000113318	downstream	1.28833	0.507999	0.000887796	0.0107133
5	136154386	136155736	DF04147710	+	LINE/L2	L2a	ENSG00000113658	intron	0.874167	1.41507	0.00502842	0.038649
3	160421761	160423357	DF03497623	-	LINE/L1	L1MB7	ENSG00000113810	intron	-1.03595	2.53028	6.55756e-05	0.00130332
3	155535023	155541392	DF03488550	+	LINE/L1	L1PB1	ENSG00000114805	intron	2.54105	1.18061	2.76666e-11	1.44776e-09
2	26797051	26797251	DF02497403	-	LTR/ERVL-MaLR	MLT1K	ENSG00000115163	intron	-1.48578	-0.202538	0.000258305	0.0040148
2	162309597	162310097	DF02749515	-	LTR/ERVL-MaLR	MLT1A-int	ENSG00000115267	intron	-1.09543	0.244456	0.00287663	0.0257106
2	162308782	162309273	DF02749513	-	LTR/ERVL-MaLR	MLT1A-int	ENSG00000115267	intron	-1.07453	0.146914	0.00385988	0.0318874
2	55918821	55919242	DF02556359	-	LINE/L2	L2c	ENSG00000115380	intron	1.13233	0.713269	0.00682969	0.0485628
2	62874823	62876546	DF02569741	+	LINE/L1	L1PA15	ENSG00000115504	intron	1.38543	0.897417	0.00175155	0.0177761
2	62876910	62878726	DF02569743	+	LINE/L1	L1PA15	ENSG00000115504	intron	1.51189	1.09984	0.00293634	0.0260978
2	9934427	9934541	DF02462823	+	LINE/L1	L1ME4b	ENSG00000115750	downstream	-1.1254	0.300968	0.00266007	0.0242401
1	231331690	231331992	DF00475529	+	LINE/L2	L2d	ENSG00000116903	downstream	-1.31303	0.696452	0.000151834	0.00262208
1	207770405	207776494	DF00392818	-	LINE/L1	L1PA6	ENSG00000117335	intron	1.15363	1.47623	0.000819282	0.0100374
1	94445706	94448662	DF00213401	+	LTR/ERVK	HERVK9-int	ENSG00000117528	intron	1.29146	0.852013	0.00345785	0.02959
7	158739674	158740202	DF04864619	+	LTR/ERV1	MER49	ENSG00000117868	intron	-1.23082	-0.0316868	0.00270256	0.024557
4	88021515	88022667	DF03737089	-	LINE/CR1	L3	ENSG00000118762	intron	1.13139	0.789536	0.00532544	0.0403635
5	168562361	168562500	DF04217229	-	LINE/L2	L2d2	ENSG00000120137	intron	1.48323	1.09203	3.41435e-05	0.000751314
5	139283676	139283726	DF04154366	-	LINE/L2	L2c	ENSG00000120725	intron	-1.36208	0.644409	8.31157e-05	0.00158434
3	150585695	150586058	DF03479417	+	LTR/ERVL-MaLR	MLT1A	ENSG00000120742	intron	-1.11371	0.168677	0.00431719	0.034608
2	96375325	96375664	DF02628064	+	LTR/ERVL-MaLR	MLT1A0	ENSG00000121152	downstream	-1.42394	0.820609	4.64443e-05	0.000980206
9	32444664	32448809	DF05199576	-	LINE/L1	L1PA7	ENSG00000122729	intron	-0.979247	1.37657	0.00453856	0.0358505
9	32455254	32455621	DF05199589	-	LTR/ERVL-MaLR	THE1D	ENSG00000122729	downstream	-0.977923	0.267969	0.00639106	0.0462909
10	58534407	58539543	DF00582379	+	LINE/L1	L1PB3	ENSG00000122870	intron	1.03512	2.08662	0.00149185	0.0157523
10	56355311	56356693	DF00578531	+	LINE/L1	L1MEd	ENSG00000122952	downstream	0.901126	1.6873	0.00289883	0.0258485
20	41190475	41193167	DF02982361	-	LINE/L1	L1MA4A	ENSG00000124181	intron	1.13018	1.96474	0.00494074	0.0381649
20	49071116	49071392	DF03003274	-	LINE/RTE-X	L4_B_Mam	ENSG00000124207	intron	-1.66008	0.105768	0.000234731	0.00373571
6	18228390	18234358	DF04284735	+	LINE/L1	L1PA5	ENSG00000124795	intron	1.05731	1.72512	0.00351039	0.029879
20	3896407	3897194	DF02837936	+	LTR/ERVL	MER21B	ENSG00000125779	intron	-1.21399	0.384814	0.0012037	0.0133959
20	418667	419106	DF02828956	-	LINE/L1	L1MC4	ENSG00000125826	intron	-1.16724	0.580183	0.00157874	0.0163791
20	411811	412316	DF02828932	-	LINE/L1	L1MB8	ENSG00000125826	intron	-1.01223	0.281106	0.00409517	0.0333125
20	2459425	2461125	DF02834305	-	LINE/L1	L1MB5	ENSG00000125835	downstream	-0.942761	2.79063	0.000119639	0.00214362
1	23320302	23320633	DF00052657	-	LINE/L2	L2	ENSG00000125944	intron	1.4834	0.231721	0.00048461	0.00659733
20	34100315	34100652	DF02963454	-	LTR/ERVL	MER21C	ENSG00000125970	intron	-1.00987	0.205854	0.00677459	0.0482816
20	34100315	34100652	DF02963454	-	LTR/ERVL	MER21C	ENSG00000125977	intron	-1.00987	0.205854	0.00677459	0.0482816
7	129444646	129450234	DF04806706	-	LTR/ERVL	HERVL-int	ENSG00000128578	intron	0.968561	1.00486	0.00666518	0.0476797
3	20165017	20165408	DF03235944	-	LTR/ERVL-MaLR	MSTB1	ENSG00000129810	intron	1.41837	1.0351	0.000172942	0.00289754
X	54563898	54564169	DF05706635	-	LINE/L1	L1ME1	ENSG00000130119	downstream	1.08407	0.793348	0.00441991	0.0351751
19	17267874	17268284	DF02348982	-	LTR/ERVL-MaLR	MLT1K	ENSG00000130307	intron	-0.933742	2.79115	0.000106865	0.00195697
20	34897932	34899367	DF02965764	-	LTR/ERV1	LTR12C	ENSG00000131069	intron	1.39891	1.10989	4.31889e-05	0.000923748
17	40403615	40404098	DF02064340	-	LINE/L1	L1ME4a	ENSG00000131747	intron	-1.17791	1.5432	0.000748147	0.00932742
20	5113661	5113824	DF02841016	-	LINE/L1	L1ME1	ENSG00000132646	downstream	-2.48153	0.205809	8.50263e-10	3.89449e-08
5	78173654	78175356	DF04047555	-	LINE/L1	L1PA6	ENSG00000132842	intron	1.07448	0.420562	0.0056016	0.0418586
13	33838684	33839677	DF01299919	-	LINE/L1	L1ME2	ENSG00000133119	intron	1.58519	0.749161	0.000198014	0.00323808
2	11792831	11793933	DF02467016	+	LINE/L2	L2b	ENSG00000134324	intron	1.07297	0.823391	0.00477363	0.0372452
X	130415557	130417569	DF05828865	-	LTR/ERVL	ERV3-16A3_I-int	ENSG00000134597	downstream	-1.82536	-0.189699	2.58262e-05	0.000590756
9	71747198	71747687	DF05240298	-	LINE/L2	L2d	ENSG00000135048	intron	1.40827	0.709181	0.000238549	0.00376864
9	86028064	86028842	DF05268575	+	LTR/ERV1	LTR1A1	ENSG00000135052	intron	1.06326	1.29177	0.00163471	0.0168137
2	161182176	161183062	DF02747671	-	LTR/ERVL	MER21A	ENSG00000136560	intron	1.19985	0.300439	0.00416657	0.0337607
9	104142617	104143450	DF05317256	+	LTR/ERVL	MER70-int	ENSG00000136824	downstream	0.820803	2.481	0.00103669	0.012049
6	30928060	30928506	DF04310408	-	LINE/L2	L2a	ENSG00000137411	downstream	-1.02371	0.471627	0.00549536	0.0413233
1	78646790	78648317	DF00184037	-	LTR/ERVL-MaLR	THE1C-int	ENSG00000137959	downstream	-2.23798	1.11082	6.24702e-11	3.21612e-09
1	78632965	78634986	DF00184020	+	LINE/L1	L1M1	ENSG00000137959	intron	-1.2518	0.488325	0.000491712	0.00665775
1	78646790	78648317	DF00184037	-	LTR/ERVL-MaLR	THE1C-int	ENSG00000137965	upstream	-2.23798	1.11082	6.24702e-11	3.21612e-09
10	92657280	92658098	DF00652660	+	LINE/L1	L1MB5	ENSG00000138160	downstream	-1.49056	-0.0659409	0.00037946	0.00544529
18	35712565	35714029	DF02219358	+	LINE/L1	L1ME2	ENSG00000141429	downstream	-1.46516	1.15242	2.84721e-06	8.31526e-05
11	316784	317577	DF00734021	-	LTR/ERV1	MER4E1	ENSG00000142089	downstream	-2.03264	0.368225	1.43521e-06	4.36504e-05
19	49493243	49493400	DF02420410	+	LINE/L1	L1M4	ENSG00000142534	upstream	-2.82242	-0.116719	1.26026e-09	5.69052e-08
19	49493243	49493400	DF02420410	+	LINE/L1	L1M4	ENSG00000142541	downstream	-2.82242	-0.116719	1.26026e-09	5.69052e-08
1	44763414	44763730	DF00109581	-	LINE/L2	L2c	ENSG00000142945	intron	-1.27797	0.391095	0.00120799	0.0134221
1	167343691	167344030	DF00315295	-	LINE/L2	L2d2	ENSG00000143190	intron	3.97864	0.630517	1.50201e-14	1.13393e-12
1	212051487	212051521	DF00401649	-	LINE/L1	L1MEf	ENSG00000143476	intron	3.17123	0.181751	4.93599e-09	2.12816e-07
3	150585695	150586058	DF03479417	+	LTR/ERVL-MaLR	MLT1A	ENSG00000144895	downstream	-1.11371	0.168677	0.00431719	0.034608
5	38891344	38894987	DF03982236	+	LINE/L1	L1PA15-16	ENSG00000145623	intron	0.988711	2.77279	0.00287335	0.0256933
5	181208010	181208641	DF04247497	-	LINE/L1	L1MB3	ENSG00000146054	upstream	-3.82013	0.187791	2.24812e-14	1.67078e-12
6	97240927	97244374	DF04428543	-	LINE/L1	L1PB1	ENSG00000146263	intron	1.04904	2.05162	0.00408926	0.0332928
6	145888182	145889240	DF04516478	-	LINE/L2	L2b	ENSG00000146414	intron	1.31358	0.423911	0.00149276	0.0157523
X	154403770	154404122	DF05875416	-	LINE/L1	L1MB8	ENSG00000147403	intron	-2.11695	-0.064066	1.89745e-07	6.55359e-06
9	116706294	116706662	DF05346189	+	LTR/ERVL	LTR52	ENSG00000148219	intron	1.39927	0.528659	0.00359239	0.0303739
11	75413802	75414222	DF00878414	-	LTR/ERVL-MaLR	MLT1N2	ENSG00000149273	intron	-1.3099	0.369394	0.000270104	0.00413712
11	62153399	62153719	DF00847057	-	LINE/L1	L1MD	ENSG00000149503	downstream	-0.986992	2.01394	0.000781538	0.00966799
4	129058049	129062391	DF03807558	-	LINE/L1	L1M2a	ENSG00000151466	intron	0.906208	1.37884	0.00660338	0.0473796
13	24888086	24888878	DF01281788	+	LINE/L1	L1ME3Cz	ENSG00000151849	intron	1.2994	0.676388	0.00138512	0.0149375
5	82266019	82267076	DF04056130	-	LINE/L1	L1MD2	ENSG00000152348	intron	-1.97584	0.0120697	7.61575e-07	2.42435e-05
5	82267757	82271274	DF04056133	-	LTR/ERV1	Harlequin-int	ENSG00000152348	intron	-1.59275	1.50618	4.7649e-07	1.55838e-05
12	27032569	27033152	DF01048930	+	LTR/ERV1	MER92B	ENSG00000152944	intron	1.05318	2.62105	1.4759e-05	0.000365625
5	69211264	69211516	DF04029373	-	LTR/ERVL-MaLR	MLT1I	ENSG00000153044	downstream	-0.943568	0.878117	0.00469679	0.0368413
3	16306203	16307272	DF03228955	-	LINE/L1	L1MC5a	ENSG00000154814	intron	1.17072	1.02172	0.00335277	0.0289601
3	134955119	134955521	DF03449214	-	LINE/L1	L1PA2	ENSG00000154928	intron	3.65044	0.573095	1.23733e-12	7.52643e-11
7	55463041	55463895	DF04665864	-	LINE/L1	L1M2b	ENSG00000154978	intron	0.781371	1.89295	0.00412597	0.0335202
21	14369976	14370565	DF03046856	-	LTR/ERVL-MaLR	MLT1F2	ENSG00000155304	downstream	-1.75159	-0.0285487	4.43116e-05	0.000942486
21	15782468	15783675	DF03049227	+	LINE/L1	L1M2	ENSG00000155313	intron	1.17357	0.681291	0.00406227	0.0331579
6	73513195	73513468	DF04388472	+	LINE/L2	L2b	ENSG00000156508	downstream	-2.28477	0.141736	1.63737e-06	4.95621e-05
8	125196205	125202353	DF05099049	-	LINE/L1	L1PA6	ENSG00000156831	intron	1.37116	0.851599	0.00175911	0.0178338
19	43946602	43949376	DF02403721	-	LINE/L1	L1PA13	ENSG00000159905	upstream	2.94335	1.0506	1.71865e-12	1.01316e-10
19	20807726	20813829	DF02358104	+	LINE/L1	L1PA3	ENSG00000160229	downstream	1.09331	1.25369	0.00240295	0.0223666
1	154586971	154587554	DF00289392	-	LINE/L1	L1MB8	ENSG00000160710	intron	-1.18641	0.167782	0.00284801	0.0255623
5	179828760	179829815	DF04244439	+	LINE/L1	HAL1	ENSG00000161011	intron	-0.973004	2.07179	0.000163172	0.00276538
11	72290971	72291306	DF00870349	+	LINE/L1	L1MC4a	ENSG00000162129	downstream	-0.99348	1.36227	0.00100667	0.0117598
2	96834858	96835466	DF02629165	-	LINE/L1	L1MD2	ENSG00000163126	intron	0.761064	2.07535	0.00558468	0.0417649
4	20738626	20744777	DF03615288	+	LINE/L1	L1PA5	ENSG00000163138	intron	1.23295	1.58074	0.00112385	0.0127924
3	48292186	48292368	DF03292260	-	LINE/L1	L1MC4	ENSG00000164048	intron	-1.16135	-0.0611498	0.00277739	0.0251294
6	73422198	73422702	DF04388158	+	LTR/ERVL-MaLR	MLT1E1A	ENSG00000164430	intron	-1.15194	-0.000630363	0.0029975	0.0265548
6	147295405	147299533	DF04518922	+	LINE/L1	L1M2	ENSG00000164506	intron	1.20297	1.27819	0.00150663	0.0158565
7	107502023	107507287	DF04768240	-	LINE/L1	L1PB3	ENSG00000164597	intron	1.62436	0.492593	0.000455733	0.00631218
8	125025917	125027246	DF05098655	-	LINE/L1	L1ME3G	ENSG00000164961	intron	-1.56927	2.14312	4.2124e-09	1.82856e-07
8	125027247	125027771	DF05098656	+	LINE/L1	L1PB1	ENSG00000164961	intron	-1.30036	1.03086	5.0485e-05	0.00105269
9	36680367	36680443	DF05209436	-	LINE/L1	L1M5	ENSG00000165304	downstream	1.11196	0.673616	0.00203865	0.019836
15	44720561	44721256	DF01666325	-	LTR/ERVL	MER21C	ENSG00000166710	downstream	-2.29383	0.921301	1.66604e-11	8.86391e-10
12	57957447	57963925	DF01104200	+	LINE/L1	L1PB1	ENSG00000166896	downstream	-1.10679	0.302896	0.00275116	0.0249238
9	128327823	128328282	DF05374579	-	LINE/L2	L2a	ENSG00000167113	intron	-1.0807	0.474516	0.00335392	0.0289601
11	62889212	62889565	DF00848877	-	LINE/L2	L2a	ENSG00000168003	downstream	-1.6927	0.288201	1.01753e-05	0.000263701
11	62889644	62890221	DF00848878	-	LTR/ERVL	MER77B	ENSG00000168003	downstream	-1.41241	0.582863	0.000158976	0.00272373
8	42420887	42421181	DF04948870	-	LINE/L1	L1ME4c	ENSG00000168575	intron	-3.73856	-0.521496	2.12431e-11	1.12084e-09
8	42422353	42423329	DF04948876	-	LINE/L1	L1ME4c	ENSG00000168575	intron	-2.13128	0.256398	4.56963e-08	1.7491e-06
8	42443630	42444381	DF04948923	-	LINE/L1	L1ME2	ENSG00000168575	intron	-2.05122	-0.164892	8.85521e-07	2.78182e-05
2	96834858	96835466	DF02629165	-	LINE/L1	L1MD2	ENSG00000168763	downstream	0.761064	2.07535	0.00558468	0.0417649
3	156533335	156533759	DF03490529	-	LINE/L2	L2c	ENSG00000169282	intron	1.26796	0.646691	0.00114573	0.0129438
5	139397853	139398044	DF04154602	+	LINE/L2	L2a	ENSG00000170469	intron	-1.09538	0.107095	0.00602229	0.0441856
7	103372761	103373933	DF04759834	+	LINE/L1	L1MC5a	ENSG00000170615	intron	-3.09195	-0.412466	4.67916e-10	2.18513e-08
2	46764324	46765168	DF02538446	-	LINE/L2	L2a	ENSG00000171150	downstream	-1.19442	0.0187969	0.0023671	0.0221527
1	89864389	89865184	DF00203871	+	LINE/L2	L2c	ENSG00000171492	intron	2.42682	0.248445	1.59183e-05	0.000390797
12	14484425	14488147	DF01026554	-	LTR/ERVL	HERVL-int	ENSG00000171681	intron	1.01278	1.58481	0.00593749	0.0437523
10	87931252	87932321	DF00642878	+	LINE/CR1	L3	ENSG00000171862	intron	-1.10535	0.689718	0.00420606	0.0339543
9	21532347	21532760	DF05181234	+	LTR/ERVL-MaLR	MLT1A	ENSG00000171889	intron	1.30607	1.46364	0.00344131	0.0294972
9	21527667	21528918	DF05181230	-	LINE/L1	L1PA13	ENSG00000171889	intron	1.57511	2.38326	2.81087e-08	1.10925e-06
9	21536164	21536579	DF05181240	+	LTR/ERVL	LTR33	ENSG00000171889	intron	1.59288	1.04614	0.000575304	0.00757292
9	21516841	21517294	DF05181216	+	LTR/ERVL-MaLR	MLT1H	ENSG00000171889	intron	1.66132	0.430573	0.000143979	0.00250455
3	48292186	48292368	DF03292260	-	LINE/L1	L1MC4	ENSG00000172113	downstream	-1.16135	-0.0611498	0.00277739	0.0251294
5	113009336	113009911	DF04106741	+	LINE/L1	L1ME4a	ENSG00000172795	intron	-1.20839	0.251678	0.00114733	0.0129439
5	112989536	112990185	DF04106699	-	LINE/L2	L2c	ENSG00000172795	intron	-1.17743	0.469894	0.00246248	0.0227949
10	99117269	99118242	DF00667232	+	LINE/L1	L1PA14	ENSG00000172987	intron	4.07517	2.12399	1.72171e-27	4.38462e-25
1	19608606	19608860	DF00042595	+	LINE/L1	L1ME1	ENSG00000173436	intron	4.50161	1.95188	4.42408e-26	9.71264e-24
20	41190475	41193167	DF02982361	-	LINE/L1	L1MA4A	ENSG00000174306	intron	1.13018	1.96474	0.00494074	0.0381649
17	16446210	16446680	DF02017582	-	LINE/L2	L2b	ENSG00000175061	intron	-1.16482	0.313615	0.00106686	0.012305
3	139013562	139013634	DF03457848	-	LINE/L1	L1M1	ENSG00000175110	intron	4.22462	2.31826	1.14971e-34	4.06656e-32
11	46764138	46764737	DF00825371	+	LINE/L1	L1ME4b	ENSG00000175216	intron	-1.34136	0.161528	0.00115219	0.012991
1	26332863	26333118	DF00061432	+	LINE/L1	L1MC5a	ENSG00000176092	intron	2.54284	0.885134	1.05483e-09	4.77425e-08
5	43260615	43266748	DF03990114	-	LINE/L1	L1PA5	ENSG00000177453	intron	-6.05353	-0.477469	1.22828e-16	1.15001e-14
5	43282294	43284095	DF03990150	-	LTR/ERVL	ERV3-16A3_I-int	ENSG00000177453	downstream	-3.49378	1.01722	3.96443e-17	3.90312e-15
17	3722507	3723269	DF01987195	-	LINE/L2	L2c	ENSG00000177602	upstream	1.1521	0.833062	0.00252008	0.0231857
1	143594297	143594490	DF00265861	-	LINE/L1	L1MC4	ENSG00000179571	downstream	2.20569	0.544942	3.54135e-06	0.000100655
17	16446210	16446680	DF02017582	-	LINE/L2	L2b	ENSG00000181350	intron	-1.16482	0.313615	0.00106686	0.012305
9	95974748	95976766	DF05300069	-	LINE/L1	HAL1M8	ENSG00000182150	intron	1.1983	0.408441	0.0042469	0.0342116
17	68045123	68045345	DF02129190	-	LINE/L1	L1MC5	ENSG00000182481	intron	-0.778418	1.72454	0.00357244	0.0302454
6	26546255	26547195	DF04301142	-	LINE/L1	L1ME3E	ENSG00000182952	downstream	-0.460504	5.255	0.00436118	0.0348675
11	316784	317577	DF00734021	-	LTR/ERV1	MER4E1	ENSG00000185201	downstream	-2.03264	0.368225	1.43521e-06	4.36504e-05
4	20738626	20744777	DF03615288	+	LINE/L1	L1PA5	ENSG00000185774	intron	1.23295	1.58074	0.00112385	0.0127924
15	44729723	44730435	DF01666363	-	LINE/L1	L1MB8	ENSG00000185880	intron	-1.90032	0.0442534	3.1416e-06	8.98675e-05
11	316784	317577	DF00734021	-	LTR/ERV1	MER4E1	ENSG00000185885	downstream	-2.03264	0.368225	1.43521e-06	4.36504e-05
1	103530851	103532251	DF00229934	-	LINE/L1	L1PB1	ENSG00000185946	intron	1.45835	0.375226	0.00183685	0.018407
5	82267757	82271274	DF04056133	-	LTR/ERV1	Harlequin-int	ENSG00000186468	downstream	-1.59275	1.50618	4.7649e-07	1.55838e-05
2	109544775	109544968	DF02652750	-	LINE/L2	L2a	ENSG00000186522	intron	-1.15385	0.653807	0.00140252	0.0150411
19	44669541	44670014	DF02405440	+	LINE/L2	L2b	ENSG00000186567	intron	1.22887	1.18672	0.000370978	0.00535981
10	116899060	116899501	DF00703609	-	LINE/L2	L2a	ENSG00000187164	intron	1.34525	0.144532	0.00221678	0.0211703
9	89341554	89342940	DF05275571	+	LINE/L1	L1MB4	ENSG00000187742	intron	-1.62344	0.743612	1.67313e-05	0.00040544
10	116899060	116899501	DF00703609	-	LINE/L2	L2a	ENSG00000188316	intron	1.34525	0.144532	0.00221678	0.0211703
16	30765627	30765886	DF01870068	-	LINE/L2	L2a	ENSG00000196118	upstream	-1.53034	0.337133	0.000444698	0.00619528
2	159269652	159271681	DF02744187	+	LINE/L1	L1ME3A	ENSG00000196151	intron	1.19437	0.504627	0.00201466	0.0196728
6	30928060	30928506	DF04310408	-	LINE/L2	L2a	ENSG00000196260	downstream	-1.02371	0.471627	0.00549536	0.0413233
1	117874574	117876064	DF00257689	+	LTR/ERVL-MaLR	MSTB1-int	ENSG00000196505	intron	1.47181	0.498485	0.000423973	0.00597189
9	87692992	87695016	DF05272116	-	LINE/L1	L1MA4A	ENSG00000196730	intron	1.81378	0.266271	5.99364e-05	0.00121398
19	11943478	11945035	DF02333370	-	LTR/ERV1	HERVE-int	ENSG00000196757	intron	1.23021	1.46314	0.00153198	0.0160064
11	13717869	13718610	DF00759324	-	LTR/ERVL-MaLR	MLT1G3-int	ENSG00000197601	intron	0.956576	1.47413	0.00135588	0.0147144
11	13717069	13717642	DF00759322	-	LTR/ERVL-MaLR	MLT1G3-int	ENSG00000197601	intron	1.10017	0.589933	0.00503394	0.0386603
4	87331133	87333703	DF03735722	-	LINE/L1	L1PA14	ENSG00000198189	downstream	-0.955154	0.627971	0.00425162	0.0342352
12	104329719	104330098	DF01194319	-	LINE/L1	L1MEc	ENSG00000198431	intron	-1.21318	0.070273	0.00438738	0.0349745
10	102106734	102107035	DF00674064	-	LTR/ERV1	MER52C	ENSG00000198728	downstream	0.711832	3.06963	0.000966383	0.0114252
9	70328165	70329766	DF05237496	-	LTR/ERVL-MaLR	MSTA-int	ENSG00000198887	intron	1.32661	1.26953	0.0011655	0.0131179
5	168562361	168562500	DF04217229	-	LINE/L2	L2d2	ENSG00000199035	upstream	1.48323	1.09203	3.41435e-05	0.000751314
19	49493243	49493400	DF02420410	+	LINE/L1	L1M4	ENSG00000199631	downstream	-2.82242	-0.116719	1.26026e-09	5.69052e-08
1	85587788	85590110	DF00196213	+	LINE/L1	L1M1	ENSG00000199934	upstream	-3.27526	-0.271908	6.99394e-12	3.84969e-10
19	49493243	49493400	DF02420410	+	LINE/L1	L1M4	ENSG00000200259	downstream	-2.82242	-0.116719	1.26026e-09	5.69052e-08
19	49493243	49493400	DF02420410	+	LINE/L1	L1M4	ENSG00000202503	downstream	-2.82242	-0.116719	1.26026e-09	5.69052e-08
5	140726266	140726393	DF04157706	+	LINE/L1	L1MC3	ENSG00000202515	downstream	-4.77658	4.3707	2.11882e-43	1.22635e-40
6	31266954	31268071	DF04311185	+	LINE/L2	L2a	ENSG00000204525	downstream	-3.18603	-0.21735	6.33765e-11	3.25401e-09
5	170911700	170912096	DF04222435	+	LINE/L1	HAL1	ENSG00000204764	intron	1.08737	0.949671	0.00349166	0.0297726
2	65517522	65517539	DF02575240	-	LTR/ERVL-MaLR	MLT1K	ENSG00000204929	intron	3.30682	0.476779	1.65501e-10	8.16812e-09
4	158658365	158664818	DF03859002	+	LTR/ERV1	HERV9NC-int	ENSG00000205208	downstream	-2.93679	-0.646132	1.55118e-08	6.35784e-07
8	65716233	65716854	DF04985345	+	LTR?	MamRep605	ENSG00000205268	downstream	1.11949	0.817676	0.0035666	0.0302093
6	29948751	29950412	DF04308253	+	LTR/ERVL	ERV3-16A3_I-int	ENSG00000206503	downstream	-1.38148	1.88383	5.07529e-06	0.000140084
6	29946917	29948746	DF04308252	+	LTR/ERVL	ERV3-16A3_I-int	ENSG00000206503	downstream	-1.30927	2.38394	3.39469e-07	1.12868e-05
11	46764138	46764737	DF00825371	+	LINE/L1	L1ME4b	ENSG00000212135	upstream	-1.34136	0.161528	0.00115219	0.012991
2	96834858	96835466	DF02629165	-	LINE/L1	L1MD2	ENSG00000213337	downstream	0.761064	2.07535	0.00558468	0.0417649
X	57682169	57682532	DF05711034	-	LTR/ERV1	ERV24_Prim-int	ENSG00000215174	upstream	4.4277	2.66641	3.43733e-39	1.52681e-36
6	152961204	152963187	DF04530476	+	LINE/L1	L1MA7	ENSG00000220745	upstream	-7.82527	-0.361961	1.18163e-15	1.01207e-13
1	212051487	212051521	DF00401649	-	LINE/L1	L1MEf	ENSG00000220749	downstream	3.17123	0.181751	4.93599e-09	2.12816e-07
2	120218050	120218382	DF02673568	+	LTR/ERVL-MaLR	MLT1N2	ENSG00000223549	downstream	0.927867	1.437	0.0022908	0.0216284
3	3339502	3339818	DF03199657	-	LINE/L1	L1ME3A	ENSG00000223727	intron	3.10117	1.35939	1.09914e-14	8.43114e-13
10	29423270	29423818	DF00534016	-	LINE/L1	L1HS	ENSG00000224597	intron	2.40717	0.99714	5.83174e-10	2.697e-08
2	120218050	120218382	DF02673568	+	LTR/ERVL-MaLR	MLT1N2	ENSG00000224789	upstream	0.927867	1.437	0.0022908	0.0216284
1	44763414	44763730	DF00109581	-	LINE/L2	L2c	ENSG00000225721	intron	-1.27797	0.391095	0.00120799	0.0134221
11	71886034	71890097	DF00869350	+	LTR/ERV1	HERVE-int	ENSG00000225805	downstream	1.59451	0.860367	0.00124513	0.0137445
1	19608606	19608860	DF00042595	+	LINE/L1	L1ME1	ENSG00000226396	downstream	4.50161	1.95188	4.42408e-26	9.71264e-24
2	120218050	120218382	DF02673568	+	LTR/ERVL-MaLR	MLT1N2	ENSG00000226479	downstream	0.927867	1.437	0.0022908	0.0216284
2	180870410	180872698	DF02783040	+	LINE/L1	L1MA3	ENSG00000226564	downstream	9.09358	1.30462	1.8202e-27	4.57445e-25
2	130294485	130295264	DF02693384	-	LINE/L1	L1PB	ENSG00000226915	downstream	5.38905	0.765615	2.53655e-19	3.16654e-17
12	3211045	3211594	DF01003329	-	LINE/L1	L1ME3E	ENSG00000227081	downstream	3.24793	0.02619	1.7533e-09	7.76985e-08
3	48292186	48292368	DF03292260	-	LINE/L1	L1MC4	ENSG00000228638	upstream	-1.16135	-0.0611498	0.00277739	0.0251294
5	139397853	139398044	DF04154602	+	LINE/L2	L2a	ENSG00000228672	upstream	-1.09538	0.107095	0.00602229	0.0441856
X	74254188	74257337	DF05733094	+	LTR/ERV1	HUERS-P3b-int	ENSG00000230590	intron	1.22142	2.3292	0.00366985	0.0308242
X	14835706	14836428	DF05624396	+	LINE/L1	L1MB2	ENSG00000231066	upstream	1.40717	0.0432206	0.00185066	0.0185163
10	1037577	1038269	DF00407350	-	LINE/L1	L1MC1	ENSG00000232656	intron	-1.60977	1.86951	9.36808e-10	4.27041e-08
10	1039516	1039636	DF00407351	-	LINE/RTE-X	L4_A_Mam	ENSG00000232656	intron	-1.11945	0.41754	0.00129198	0.0141226
5	132354509	132356008	DF04139965	+	LTR/ERVL-MaLR	MSTB-int	ENSG00000233006	intron	1.52425	1.53368	0.000379309	0.00544529
5	132364737	132364912	DF04139991	-	LTR/ERVL	LTR32	ENSG00000233006	intron	1.63375	0.497729	0.000350887	0.00510429
X	22796561	22797032	DF05641222	+	LTR/ERVL-MaLR	MLT1H	ENSG00000233067	intron	5.84994	2.714	3.6305e-49	2.88927e-46
7	22509653	22510309	DF04602946	-	LINE/L1	L1ME1	ENSG00000233476	downstream	5.45776	0.821963	2.02676e-18	2.33074e-16
10	42533749	42540162	DF00553898	-	LINE/L1	L1PA7	ENSG00000234420	intron	0.960438	3.24165	0.00228809	0.0216135
6	31350433	31351055	DF04311315	-	LTR/ERV1	LTR9	ENSG00000234745	intron	-8.26036	0.0269268	1.85966e-17	1.88933e-15
6	31352056	31353174	DF04311319	+	LINE/L2	L2a	ENSG00000234745	intron	-4.66578	0.465247	4.74136e-22	7.42294e-20
6	31266954	31268071	DF04311185	+	LINE/L2	L2a	ENSG00000234745	downstream	-3.18603	-0.21735	6.33765e-11	3.25401e-09
X	115960048	115966768	DF05801752	+	LINE/L1	L1PB1	ENSG00000235244	intron	1.5032	0.586792	0.000526458	0.00703663
6	145888182	145889240	DF04516478	-	LINE/L2	L2b	ENSG00000235652	downstream	1.31358	0.423911	0.00149276	0.0157523
1	197141604	197141798	DF00370748	+	LINE/L2	L2b	ENSG00000235748	upstream	-1.48822	0.117565	0.000173851	0.00291021
20	50142751	50143367	DF03006563	-	LINE/L2	L2a	ENSG00000240849	intron	1.49956	0.623569	0.000170795	0.0028666
3	108545631	108546008	DF03398082	-	LINE/L1	L1M5	ENSG00000241634	upstream	-1.11534	0.0721273	0.00345738	0.02959
22	38374480	38375710	DF03164328	-	LINE/L1	L1M2c	ENSG00000244627	intron	1.53423	0.757949	0.00154191	0.0160668
20	50089024	50089612	DF03006400	-	LTR/ERVL	LTR50	ENSG00000244687	intron	1.0838	1.28889	0.000895177	0.0107873
4	119482910	119487701	DF03790820	+	LINE/L1	L1PA10	ENSG00000245958	intron	0.952749	2.11805	0.00646397	0.0466598
1	155651438	155652714	DF00292009	-	LTR/ERV1	HERVFH21-int	ENSG00000246203	intron	-2.17782	0.0332725	1.14599e-07	4.13768e-06
5	181208010	181208641	DF04247497	-	LINE/L1	L1MB3	ENSG00000248514	upstream	-3.82013	0.187791	2.24812e-14	1.67078e-12
3	160421761	160423357	DF03497623	-	LINE/L1	L1MB7	ENSG00000248710	intron	-1.03595	2.53028	6.55756e-05	0.00130332
5	6290648	6290785	DF03923632	-	LINE/L1	L1M5	ENSG00000250730	downstream	5.40035	0.0494271	3.48928e-13	2.25153e-11
5	163495132	163496077	DF04207692	-	LTR/ERVL	ERVL-B4-int	ENSG00000251018	upstream	-4.02298	-0.516941	1.27887e-12	7.70547e-11
5	82266019	82267076	DF04056130	-	LINE/L1	L1MD2	ENSG00000251374	upstream	-1.97584	0.0120697	7.61575e-07	2.42435e-05
5	82267757	82271274	DF04056133	-	LTR/ERV1	Harlequin-int	ENSG00000251374	upstream	-1.59275	1.50618	4.7649e-07	1.55838e-05
5	97154171	97160200	DF04080678	-	LINE/L1	L1MA3	ENSG00000251513	intron	-2.45953	0.543407	1.61238e-11	8.60237e-10
11	316784	317577	DF00734021	-	LTR/ERV1	MER4E1	ENSG00000251661	upstream	-2.03264	0.368225	1.43521e-06	4.36504e-05
20	5113661	5113824	DF02841016	-	LINE/L1	L1ME1	ENSG00000252367	downstream	-2.48153	0.205809	8.50263e-10	3.89449e-08
8	43128858	43129111	DF04950686	-	LINE/L1	L1M3	ENSG00000254198	upstream	-0.950717	0.929194	0.00543719	0.0409504
11	71886034	71890097	DF00869350	+	LTR/ERV1	HERVE-int	ENSG00000254469	intron	1.59451	0.860367	0.00124513	0.0137445
4	87331133	87333703	DF03735722	-	LINE/L1	L1PA14	ENSG00000255723	intron	-0.955154	0.627971	0.00425162	0.0342352
17	28468443	28469112	DF02035142	+	LINE/L1	L1MB2	ENSG00000258472	intron	6.93371	1.38544	2.3923e-28	6.43561e-26
16	12603813	12609764	DF01818071	+	LINE/L1	L1PA4	ENSG00000259899	intron	3.42575	-0.0823784	3.84029e-09	1.67848e-07
17	4572573	4573254	DF01989388	-	LINE/L1	L1ME1	ENSG00000262519	downstream	2.17805	1.8236	5.39526e-12	3.02198e-10
17	3722507	3723269	DF01987195	-	LINE/L2	L2c	ENSG00000262692	downstream	1.1521	0.833062	0.00252008	0.0231857
17	4572573	4573254	DF01989388	-	LINE/L1	L1ME1	ENSG00000262921	downstream	2.17805	1.8236	5.39526e-12	3.02198e-10
17	28468443	28469112	DF02035142	+	LINE/L1	L1MB2	ENSG00000263266	downstream	6.93371	1.38544	2.3923e-28	6.43561e-26
5	132364737	132364912	DF04139991	-	LTR/ERVL	LTR32	ENSG00000263597	downstream	1.63375	0.497729	0.000350887	0.00510429
10	92657280	92658098	DF00652660	+	LINE/L1	L1MB5	ENSG00000264313	upstream	-1.49056	-0.0659409	0.00037946	0.00544529
18	2805356	2806665	DF02167048	+	LINE/L1	L1M4b	ENSG00000266049	intron	-1.34886	-0.0716589	0.000686224	0.0086858
19	44669541	44670014	DF02405440	+	LINE/L2	L2b	ENSG00000266903	intron	1.22887	1.18672	0.000370978	0.00535981
17	59973711	59973750	DF02110073	+	LINE/L2	L2b	ENSG00000266992	downstream	5.3394	2.24023	1.55578e-30	4.71673e-28
17	59973711	59973750	DF02110073	+	LINE/L2	L2b	ENSG00000267104	intron	5.3394	2.24023	1.55578e-30	4.71673e-28
19	11943478	11945035	DF02333370	-	LTR/ERV1	HERVE-int	ENSG00000267179	intron	1.23021	1.46314	0.00153198	0.0160064
19	27804707	27804811	DF02364861	-	LINE/L1	L1MEd	ENSG00000267264	downstream	4.69589	0.168375	5.0294e-13	3.19141e-11
19	11943478	11945035	DF02333370	-	LTR/ERV1	HERVE-int	ENSG00000267274	intron	1.23021	1.46314	0.00153198	0.0160064
17	59973711	59973750	DF02110073	+	LINE/L2	L2b	ENSG00000267302	intron	5.3394	2.24023	1.55578e-30	4.71673e-28
17	59973711	59973750	DF02110073	+	LINE/L2	L2b	ENSG00000267318	downstream	5.3394	2.24023	1.55578e-30	4.71673e-28
19	27804707	27804811	DF02364861	-	LINE/L1	L1MEd	ENSG00000267323	downstream	4.69589	0.168375	5.0294e-13	3.19141e-11
18	35712565	35714029	DF02219358	+	LINE/L1	L1ME2	ENSG00000267397	upstream	-1.46516	1.15242	2.84721e-06	8.31526e-05
19	27804707	27804811	DF02364861	-	LINE/L1	L1MEd	ENSG00000267575	intron	4.69589	0.168375	5.0294e-13	3.19141e-11
19	58422203	58422862	DF02443857	+	LINE/L1	L1M2	ENSG00000268543	downstream	-1.10649	-0.129426	0.00647719	0.0467023
19	17267874	17268284	DF02348982	-	LTR/ERVL-MaLR	MLT1K	ENSG00000269307	intron	-0.933742	2.79115	0.000106865	0.00195697
2	9934427	9934541	DF02462823	+	LINE/L1	L1ME4b	ENSG00000269973	upstream	-1.1254	0.300968	0.00266007	0.0242401
1	19608606	19608860	DF00042595	+	LINE/L1	L1ME1	ENSG00000270136	intron	4.50161	1.95188	4.42408e-26	9.71264e-24
1	89864389	89865184	DF00203871	+	LINE/L2	L2c	ENSG00000271949	intron	2.42682	0.248445	1.59183e-05	0.000390797
8	65716233	65716854	DF04985345	+	LTR?	MamRep605	ENSG00000272155	upstream	1.11949	0.817676	0.0035666	0.0302093
2	196152435	196152917	DF02808642	+	LINE/L1	L1MC5a	ENSG00000272211	intron	1.38392	0.109289	0.00231895	0.0217775
8	33361897	33366412	DF04930159	+	LINE/L1	L1PA6	ENSG00000272338	upstream	1.3986	1.59593	3.50832e-06	9.98643e-05
19	27804707	27804811	DF02364861	-	LINE/L1	L1MEd	ENSG00000272635	intron	4.69589	0.168375	5.0294e-13	3.19141e-11
10	29423270	29423818	DF00534016	-	LINE/L1	L1HS	ENSG00000274985	upstream	2.40717	0.99714	5.83174e-10	2.697e-08
13	109269052	109269447	DF01434457	+	LTR/ERV1	HERVH-int	ENSG00000275216	upstream	-1.2794	1.77924	4.9188e-06	0.000136554
6	31352056	31353174	DF04311319	+	LINE/L2	L2a	ENSG00000277402	downstream	-4.66578	0.465247	4.74136e-22	7.42294e-20
5	139283676	139283726	DF04154366	-	LINE/L2	L2c	ENSG00000280987	intron	-1.36208	0.644409	8.31157e-05	0.00158434
7	30503294	30503781	DF04618816	+	LTR/ERVL-MaLR	MLT1N2	ENSG00000281039	intron	1.05262	0.398588	0.00642567	0.046436
2	180870410	180872698	DF02783040	+	LINE/L1	L1MA3	ENSG00000281131	intron	9.09358	1.30462	1.8202e-27	4.57445e-25
5	139283676	139283726	DF04154366	-	LINE/L2	L2c	ENSG00000281398	downstream	-1.36208	0.644409	8.31157e-05	0.00158434
19	27804707	27804811	DF02364861	-	LINE/L1	L1MEd	ENSG00000281468	downstream	4.69589	0.168375	5.0294e-13	3.19141e-11
5	168562361	168562500	DF04217229	-	LINE/L2	L2d2	ENSG00000283612	downstream	1.48323	1.09203	3.41435e-05	0.000751314
22	38374480	38375710	DF03164328	-	LINE/L1	L1M2c	ENSG00000283900	intron	1.53423	0.757949	0.00154191	0.0160668
4	82335642	82337609	DF03725710	-	LTR/ERV1	HERV9-int	ENSG00000284516	intron	-1.52452	0.0608814	9.07188e-05	0.00171557

## Sheet: Udorn 1 hour
# IAV H3N2 Udorn - DE TEs at 1 hour									*FC > 1 (high in mock)
chromosome	start	end	TE ID	strand	Class	subfamily	Gene association	Relationship to gene	log(Fold Change)	log(CPM)	P-value	FDR
14	49536299	49536574	DF01496962	+	LINE/L1	L1PREC2	autonomous	autonomous	5.88199	4.85327	3.73357e-07	0.00119803		automous = not associated with gene (intergenic)
X	100028456	100028782	DF05772209	+	LINE/CR1	L3b	autonomous	autonomous	7.12664	6.07042	1.00206e-08	8.03854e-05

## Sheet: Udorn 6 hour
# IAV H3N2 Udorn - DE TEs at 6 hour									*FC > 1 (high in mock)
chromosome	start	end	TE ID	strand	Class	subfamily	Gene association	Relationship to gene	log(Fold Change)	log(CPM)	P-value	FDR
8	29315926	29317751	DF04921659	+	LTR/ERVK	HERVK14C-int	autonomous	autonomous	-9.5803	1.22255	8.28051e-25	1.15092e-22		automous = not associated with gene (intergenic)
5	58953089	58959547	DF04010561	-	LINE/L1	L1PA7	autonomous	autonomous	-8.95412	0.5348	3.49916e-18	2.32849e-16
5	57287657	57290430	DF04007665	+	LINE/L1	L1MA2	autonomous	autonomous	-8.81659	0.373847	4.51111e-19	3.26676e-17
11	125705268	125711132	DF00979476	+	LINE/L1	L1PA8	autonomous	autonomous	-8.62122	0.151474	1.14251e-21	1.16516e-19
14	35393924	35394361	DF01473199	+	LTR/ERV1	MER110A	autonomous	autonomous	-8.50753	0.0690101	1.95382e-15	8.46082e-14
5	138483606	138484188	DF04152389	-	LINE/L1	L1MC5a	autonomous	autonomous	-8.37964	-0.123429	3.68042e-15	1.5701e-13
6	31846862	31847007	DF04312365	+	LINE/L1	L1MEd	autonomous	autonomous	-8.2351	-0.221329	3.72409e-15	1.58481e-13
6	152964303	152966235	DF04530479	+	LINE/L1	L1M5	autonomous	autonomous	-8.23412	-0.243072	4.37857e-17	2.46478e-15
1	16105517	16108296	DF00033573	-	LTR/ERVK	HERVK9-int	autonomous	autonomous	-8.14271	-0.310342	7.98766e-15	3.26226e-13
7	76308649	76309998	DF04708598	-	LTR/ERV1	LTR12E	autonomous	autonomous	-8.02549	-0.432184	4.24968e-15	1.79959e-13
5	138482603	138483013	DF04152387	-	LINE/L2	L2c	autonomous	autonomous	-8.01927	-0.43368	1.0429e-14	4.18983e-13
8	29318572	29319456	DF04921661	+	LTR/ERVK	HERVK22-int	autonomous	autonomous	-7.97739	-0.467335	8.30709e-14	2.88074e-12
1	16103583	16105519	DF00033572	-	LTR/ERVK	HERVK9-int	autonomous	autonomous	-7.74491	-0.674954	3.72836e-12	1.00403e-10
15	60268563	60271358	DF01697371	-	LINE/L1	L1PBa	autonomous	autonomous	-7.72444	-0.707128	6.31797e-12	1.61319e-10
17	67330841	67332398	DF02127154	+	LTR/ERVL-MaLR	THE1B-int	autonomous	autonomous	-7.63138	-0.783908	3.35182e-12	9.12616e-11
18	5261292	5267817	DF02171783	+	LINE/L1	L1MA2	autonomous	autonomous	-7.58343	-0.823518	1.15494e-11	2.82747e-10
8	29305477	29310676	DF04921652	+	LTR/ERV1	HERV9NC-int	autonomous	autonomous	-7.55052	0.55541	2.43873e-19	1.8598e-17
1	182894022	182895216	DF00345896	+	LINE/L1	L1PB2	autonomous	autonomous	-7.53121	-0.864683	2.28879e-11	5.36698e-10
13	109320493	109322867	DF01434568	+	LINE/L1	L1PB1	autonomous	autonomous	-7.52523	-0.866099	3.78463e-11	8.58265e-10
X	121972514	121974544	DF05813582	+	LINE/L1	L1MA8	autonomous	autonomous	-7.31973	-1.03419	7.86995e-10	1.44296e-08
5	57285185	57287019	DF04007661	+	LINE/L1	L1MA2	autonomous	autonomous	-7.30154	0.26777	1.15817e-18	8.11423e-17
5	138486573	138487005	DF04152400	-	LTR/ERV1?	LTR103_Mam	autonomous	autonomous	-7.26545	-1.07807	1.52094e-09	2.67757e-08
6	31845561	31845986	DF04312361	+	LINE/L2	L2	autonomous	autonomous	-6.58345	1.2123	3.18566e-27	5.60253e-25
8	143895762	143896397	DF05139735	-	LINE/L1	L1MB7	autonomous	autonomous	-6.52097	-0.472284	9.00403e-14	3.08518e-12
5	57282808	57284875	DF04007659	+	LINE/L1	L1MA2	autonomous	autonomous	-6.30255	0.00985372	4.49573e-18	2.91293e-16
3	185898250	185899312	DF03545818	-	LINE/L1	L1MEc	autonomous	autonomous	-5.99759	-0.289924	1.2488e-15	5.62819e-14
14	69811879	69814583	DF01538248	+	LTR/ERVK	HERVK3-int	autonomous	autonomous	-5.951	0.130817	1.77795e-20	1.54763e-18
3	156733526	156735483	DF03490914	+	LINE/L1	L1PA16	autonomous	autonomous	-5.89132	0.0793786	2.54648e-19	1.91653e-17
11	62892758	62893132	DF00848886	-	LINE/L2	L2b	autonomous	autonomous	-5.8778	-0.411097	2.61066e-14	9.84567e-13
9	111945327	111946263	DF05334625	+	LINE/L1	L1MEj	autonomous	autonomous	-5.85557	-0.416047	2.36935e-14	9.05448e-13
12	124905910	124906182	DF01250541	+	LINE/L2	L2b	autonomous	autonomous	-5.72329	-0.0742221	1.54696e-16	8.00658e-15
6	31851877	31853116	DF04312383	+	LTR/ERV1	LTR12E	autonomous	autonomous	-5.65088	0.525881	7.35486e-22	7.69511e-20
1	244819948	244821186	DF00503416	+	LTR/ERV1	MER41-int	autonomous	autonomous	-5.63351	-0.614618	2.42974e-13	7.90125e-12
16	31935651	31937535	DF01872804	+	LINE/L1	L1M4c	autonomous	autonomous	-5.58074	-0.652439	2.00404e-12	5.74703e-11
10	78096079	78099306	DF00623633	+	LINE/L1	L1PA7	autonomous	autonomous	-5.5037	-0.294271	3.31392e-15	1.42432e-13
11	62158325	62162922	DF00847072	+	LINE/L1	L1PA7	autonomous	autonomous	-5.46856	-0.326586	7.58034e-16	3.59909e-14
6	42894669	42900374	DF04338154	-	LTR/ERVK	HERVK-int	autonomous	autonomous	-5.17153	0.273273	2.64359e-17	1.55503e-15
12	50492385	50498325	DF01088040	-	LTR/ERVK	HERVK9-int	autonomous	autonomous	-5.10822	-0.302836	8.2881e-16	3.90288e-14
16	31927829	31932141	DF01872797	+	LINE/L1	L1PA15	autonomous	autonomous	-5.02614	0.714701	2.08308e-19	1.60276e-17
5	40811239	40812184	DF03985607	-	LINE/L1	L1MC3	autonomous	autonomous	-4.9799	-0.728607	1.05289e-11	2.60351e-10
6	31851534	31851875	DF04312382	+	LTR/ERV1	LTR24B	autonomous	autonomous	-4.93454	-0.462413	1.4288e-14	5.64803e-13
3	101633026	101641504	DF03386273	+	LTR/ERV1	HERVS71-int	autonomous	autonomous	-4.6621	0.99539	4.66065e-25	6.68661e-23
5	72933072	72935101	DF04037309	+	LTR/ERV1	HERV9-int	autonomous	autonomous	-4.52421	-0.126301	7.18964e-16	3.43251e-14
2	61863727	61864650	DF02567399	+	LTR/ERVL	ERVL-int	autonomous	autonomous	-4.38284	-0.638892	2.12492e-12	6.07347e-11
10	118660587	118662880	DF00707180	-	LINE/L1	L1PBa	autonomous	autonomous	-4.36916	-0.893997	1.5795e-10	3.22163e-09
6	110904343	110910070	DF04453864	+	LINE/L1	L1PA5	autonomous	autonomous	-4.34383	0.82009	8.73822e-18	5.5166e-16
20	2445642	2446870	DF02834261	+	LINE/L1	L1MD1	autonomous	autonomous	-3.99874	-0.0944584	8.09883e-13	2.4705e-11
5	72926778	72933078	DF04037308	+	LTR/ERV1	HERV9-int	autonomous	autonomous	-3.92961	1.18926	2.19789e-17	1.31988e-15
3	88181950	88188095	DF03369685	+	LINE/L1	L1PA6	autonomous	autonomous	-3.88813	-0.178956	2.30071e-12	6.50046e-11
6	35563267	35564508	DF04320917	-	LTR/ERV1	HERVIP10B3-int	autonomous	autonomous	-3.8362	-0.34409	7.88923e-11	1.7039e-09
6	84233134	84233249	DF04406382	+	LTR/ERVL	LTR16E2	autonomous	autonomous	-3.66193	0.740243	1.25071e-15	5.62819e-14
8	145062207	145065799	DF05141994	+	LTR/ERVK	HERVK13-int	autonomous	autonomous	-3.57209	0.435767	5.83753e-14	2.06591e-12
18	14037598	14043715	DF02188432	-	LINE/L1	L1PA5	autonomous	autonomous	-3.51611	-0.726694	8.64156e-09	1.3442e-07
6	8403981	8409396	DF04264209	-	LTR/ERVL	HERVL-int	autonomous	autonomous	-3.50644	0.524988	3.5847e-17	2.0663e-15
20	37966164	37969421	DF02974793	-	LINE/L1	L1PB1	autonomous	autonomous	-3.50201	-0.0456271	4.61975e-12	1.21559e-10
5	131132930	131139008	DF04137503	-	LINE/L1	L1PA4	autonomous	autonomous	-3.2302	-0.339959	1.59202e-09	2.79699e-08
5	143266815	143270138	DF04163134	-	LINE/L1	L1MC1	autonomous	autonomous	-3.17503	0.834919	6.75891e-13	2.08763e-11
17	35387039	35390419	DF02052098	-	LINE/L1	L1PREC2	autonomous	autonomous	-3.00492	-0.322563	8.08716e-10	1.47964e-08
12	104358684	104359759	DF01194386	+	LINE/L1	L1ME5	autonomous	autonomous	-2.9496	-0.0540289	1.141e-10	2.38076e-09
3	146028644	146032125	DF03471277	-	LINE/L1	L1PA11	autonomous	autonomous	-2.91196	-0.379281	1.75062e-08	2.5788e-07
3	88172421	88174639	DF03369667	+	LTR/ERVL	ERVL-B4-int	autonomous	autonomous	-2.88048	0.0924498	8.01926e-11	1.72765e-09
17	51304947	51308282	DF02091123	+	LINE/L1	L1P2	autonomous	autonomous	-2.84766	-0.0564757	2.25081e-09	3.8523e-08
6	132820804	132821384	DF04491973	-	LTR/ERVL?	Eutr10	autonomous	autonomous	-2.76725	0.0281204	1.92982e-07	2.34393e-06
17	1414282	1415001	DF01981511	-	LINE/L2	L2c	autonomous	autonomous	-2.76113	-0.563248	6.70977e-07	7.26856e-06
12	50827882	50829771	DF01088960	-	LINE/L1	L1M1	autonomous	autonomous	-2.58091	-0.66536	3.38454e-06	3.16508e-05
10	72979473	72982454	DF00612580	-	LINE/L1	L1MA5A	autonomous	autonomous	-2.45437	-0.0608266	1.34527e-07	1.70233e-06
6	36610554	36610937	DF04323742	+	LTR/ERV1	LTR56	autonomous	autonomous	-2.45245	-0.134948	8.31821e-08	1.10196e-06
5	103075802	103080436	DF04090131	-	LINE/L1	L1PA8A	autonomous	autonomous	-2.44727	-0.0266566	4.89442e-07	5.45989e-06
13	28688079	28694336	DF01289834	-	LINE/L1	L1PA7	autonomous	autonomous	-2.43155	-0.377126	1.13523e-06	1.17582e-05
20	49108536	49109294	DF03003365	+	LINE/L1	L1MB3	autonomous	autonomous	-2.43046	0.278396	3.91855e-07	4.47055e-06
8	143906725	143908283	DF05139772	-	LINE/L1	L1M5	autonomous	autonomous	-2.42156	0.622415	2.21468e-07	2.65438e-06
17	67750624	67751706	DF02128296	+	LTR/ERV1	LTR28C	autonomous	autonomous	-2.34547	-0.257699	7.02501e-06	6.1057e-05
17	78966888	78968209	DF02153516	+	LTR/ERVL	ERVL-E-int	autonomous	autonomous	-2.16063	-0.0816419	2.26691e-05	0.000174265
19	44195780	44196777	DF02404230	+	LTR/ERVL	ERVL-E-int	autonomous	autonomous	-2.15055	0.0435444	5.68018e-07	6.25946e-06
5	160387392	160388364	DF04201901	-	LINE/L1	L1M4	autonomous	autonomous	-2.10651	0.05647	5.26905e-06	4.70285e-05
9	21446793	21448132	DF05181092	+	LTR/ERV1	MER34B-int	autonomous	autonomous	-2.10006	0.099105	4.95491e-07	5.5238e-06
10	60804703	60805102	DF00586535	-	LINE/L1	L1ME3E	autonomous	autonomous	-2.0739	-0.00222	6.88271e-06	5.99715e-05
5	66105954	66112078	DF04023475	+	LINE/L1	L1PA6	autonomous	autonomous	-2.05427	0.152223	1.15278e-06	1.19114e-05
11	36473672	36475813	DF00804874	+	LINE/L1	L1MB7	autonomous	autonomous	-2.00099	0.736575	4.77465e-06	4.30393e-05
12	111908607	111910183	DF01214220	+	LINE/L1	L1MA2	autonomous	autonomous	-1.96814	-0.0516748	3.17762e-05	0.000235351
21	15899352	15902769	DF03049419	+	LINE/L1	L1MA2	autonomous	autonomous	-1.92768	0.0865206	3.41908e-05	0.000250544
4	176344248	176350255	DF03889499	+	LTR/ERVK	HERVK9-int	autonomous	autonomous	-1.86754	1.13963	5.70942e-08	7.79113e-07
2	237109417	237111329	DF02926457	+	LINE/L1	L1MEc	autonomous	autonomous	-1.8475	-0.080438	0.00015449	0.000940196
11	12951913	12955046	DF00757800	+	LINE/L1	L1MA4	autonomous	autonomous	-1.82633	0.367239	0.000392208	0.00209799
5	88180905	88182326	DF04065861	-	LINE/L1	L1ME3A	autonomous	autonomous	-1.82276	0.272349	1.14191e-05	9.40316e-05
6	28305809	28312280	DF04305060	-	LINE/L1	L1PB1	autonomous	autonomous	-1.81241	1.05017	2.84026e-07	3.33687e-06
5	177317094	177318607	DF04238669	-	LTR/ERVL	MER21-int	autonomous	autonomous	-1.73608	0.16551	5.61105e-05	0.00038636
1	184095683	184095889	DF00348287	+	LTR/ERVL-MaLR	MLT1B	autonomous	autonomous	-1.72035	2.43713	1.16675e-09	2.08382e-08
5	179782444	179783424	DF04244349	+	LTR/ERVL	HERV16-int	autonomous	autonomous	-1.71331	0.542982	1.08497e-05	8.98147e-05
6	77272042	77273572	DF04394860	+	LINE/L2	L2a	autonomous	autonomous	-1.61282	2.07615	1.11303e-08	1.69462e-07
4	17794784	17796280	DF03609667	-	LINE/L1	HAL1	autonomous	autonomous	-1.58317	0.761906	0.000740449	0.00364098
6	28372991	28374896	DF04305197	-	LINE/L1	L1MDa	autonomous	autonomous	-1.51646	0.63369	4.13582e-05	0.000295037
8	143909203	143910418	DF05139778	-	LINE/L1	L1MEd	autonomous	autonomous	-1.4333	0.725289	0.00587285	0.0205631
20	49101035	49101389	DF03003349	-	LINE/L1	HAL1ME	autonomous	autonomous	-1.30193	0.0588479	0.0126827	0.0390612
4	102789037	102790645	DF03762372	-	LINE/L1	L1MB5	autonomous	autonomous	-1.2995	1.03337	0.00100724	0.00472247
5	154880792	154881768	DF04189300	+	LTR/ERV1	HERVIP10B3-int	autonomous	autonomous	-1.29646	0.114992	0.00587972	0.020576
5	69213538	69214079	DF04029383	+	LTR/ERVL-MaLR	MLT1A1-int	autonomous	autonomous	-1.26734	0.520054	0.00302385	0.0119068
13	109265521	109266083	DF01434453	+	LTR/ERV1	HERVH-int	autonomous	autonomous	-1.26286	2.09103	0.00314048	0.012293
2	237106885	237109434	DF02926456	+	LINE/L1	L1MC4	autonomous	autonomous	-1.21033	0.548693	0.00226113	0.00930086
19	44318541	44321901	DF02404524	-	LINE/L1	L1MA4	autonomous	autonomous	-1.13014	1.24109	0.00281392	0.0111953
1	111107423	111111021	DF00243500	-	LINE/L1	L1MA4	autonomous	autonomous	-1.04064	0.840773	0.00661621	0.0226881
21	46451699	46453741	DF03106715	-	LTR/ERVL	ERV3-16A3_I-int	autonomous	autonomous	-1.01863	1.46751	0.00158075	0.00689376
8	43129644	43130272	DF04950688	+	LINE/L2	L2c	autonomous	autonomous	0.891803	3.83453	7.78021e-05	0.000514878
19	57299514	57299908	DF02441321	-	LINE/L1	L1M2	autonomous	autonomous	0.936909	1.34697	0.0145814	0.0437518
11	121312945	121314025	DF00970431	-	LINE/L1	L1ME2	autonomous	autonomous	0.956302	1.92289	0.00267448	0.0107222
X	76187111	76188608	DF05735911	-	LINE/L1	L1PA16	autonomous	autonomous	1.10499	0.922607	0.0146641	0.043954
8	43130304	43130561	DF04950689	-	LINE/L1	L1ME2	autonomous	autonomous	1.10668	1.67371	0.00411104	0.0153863
X	54564200	54564398	DF05706636	-	LINE/L1	L1ME1	autonomous	autonomous	1.16375	1.39671	0.00980211	0.0315833
X	102911046	102912323	DF05777537	+	LINE/L1	L1PB1	autonomous	autonomous	1.48374	1.36621	0.00076006	0.00371937
7	50438728	50438982	DF04657237	-	LINE/L2	L2a	autonomous	autonomous	1.54228	0.313584	0.00760876	0.0254932
X	16409564	16410061	DF05627709	+	LINE/L1	L1HS	autonomous	autonomous	2.73539	1.40447	1.43711e-08	2.14076e-07
Y	19276828	19277410	DF05911155	+	LTR/ERV1	ERV24_Prim-int	autonomous	autonomous	3.38325	1.63827	1.33168e-11	3.24632e-10
15	54926082	54932099	DF01685954	-	LINE/L1	L1HS	autonomous	autonomous	3.58798	2.57352	3.999e-19	2.92046e-17
10	124795637	124796283	DF00719955	-	LINE/L1	L1MA1	autonomous	autonomous	3.61697	0.797475	1.03371e-08	1.58172e-07
X	122774171	122774587	DF05814723	+	LTR/ERVL-MaLR	MLT1B	autonomous	autonomous	3.86995	1.00431	2.79547e-09	4.74679e-08
Y	17138830	17141231	DF05907650	-	LTR/ERV1	HERVH-int	autonomous	autonomous	3.95266	0.605656	2.78375e-08	3.96512e-07
2	116259774	116260275	DF02665979	+	LINE/L1	L1MD1	autonomous	autonomous	3.99522	2.59843	4.4234e-23	5.4847e-21
2	199701197	199701765	DF02815203	+	LINE/L1	L1PA15	autonomous	autonomous	4.0888	1.80805	1.23517e-15	5.58744e-14
X	30083278	30083339	DF05655529	-	LINE/L1	L1M1	autonomous	autonomous	4.31078	0.143074	7.54387e-07	8.0958e-06
11	130819281	130819424	DF00989118	+	LTR/ERVL-MaLR	MLT1H	autonomous	autonomous	4.34346	2.24785	3.55104e-21	3.40012e-19
7	149535512	149535698	DF04847677	+	LTR/ERV1	MER61F	autonomous	autonomous	4.44327	2.53089	1.14763e-24	1.58235e-22
13	56665314	56666973	DF01343482	-	LINE/L1	L1MD3	autonomous	autonomous	4.44829	3.22275	1.08043e-35	3.32523e-33
9	96894022	96894350	DF05302183	+	LINE/L1	L1PA5	autonomous	autonomous	4.53004	0.314147	4.73969e-08	6.57718e-07
Y	4523248	4524241	DF05888027	+	LTR/ERV1	MER4-int	autonomous	autonomous	5.13522	0.831082	3.04424e-10	5.99628e-09
5	88023057	88023192	DF04065616	-	LTR/ERVL-MaLR	MSTD	autonomous	autonomous	5.22434	0.900841	8.85295e-13	2.68628e-11
2	87907013	87907426	DF02618834	+	LINE/L1	L1HS	autonomous	autonomous	5.28111	0.953547	3.57965e-12	9.68528e-11
16	17803650	17804099	DF01832909	-	LINE/L1	HAL1	autonomous	autonomous	5.59425	1.21608	9.54283e-14	3.26331e-12
3	182312558	182316116	DF03537491	-	LINE/L1	L1PA10	autonomous	autonomous	5.75283	3.25818	1.75686e-40	6.5825e-38
3	163995510	163995644	DF03503795	-	LTR/ERVL-MaLR	MLT1A	autonomous	autonomous	5.87163	1.45876	4.49312e-17	2.49803e-15
6	104095445	104095535	DF04439748	+	LINE/L1	L1P1	autonomous	autonomous	6.21297	3.02572	2.08134e-39	7.17438e-37
3	94641997	94644193	DF03374927	-	LINE/L1	L1PBa	autonomous	autonomous	6.21775	3.66921	3.96279e-54	2.52958e-51
14	49536299	49536574	DF01496962	+	LINE/L1	L1PREC2	autonomous	autonomous	6.23768	4.83306	1.02454e-93	1.47149e-90
X	100028456	100028782	DF05772209	+	LINE/CR1	L3b	autonomous	autonomous	6.27975	6.0877	5.92322e-122	1.27608e-118
11	97378223	97379639	DF00923203	+	LINE/L1	L1PA13	autonomous	autonomous	7.21197	0.139487	1.8646e-08	2.73734e-07
16	57326200	57327898	DF01903059	-	LINE/L1	L1MB7	autonomous	autonomous	7.49552	0.375457	4.97061e-10	9.41412e-09
1	4508106	4508565	DF00006837	+	LINE/L1	L1PA5	autonomous	autonomous	7.58536	0.451375	9.08815e-11	1.93615e-09
8	126739100	126742614	DF05102916	-	LINE/L1	L1PB3	autonomous	autonomous	7.99109	0.795319	4.63553e-13	1.44734e-11
2	84098542	84098599	DF02610519	+	LINE/L2	L2	autonomous	autonomous	8.25184	1.01856	1.22992e-13	4.14827e-12
7	8915493	8917294	DF04580454	+	LINE/L1	L1M4	autonomous	autonomous	8.63606	1.3489	3.68717e-17	2.11828e-15
X	94483245	94484970	DF05763088	-	LINE/L1	L1PA10	autonomous	autonomous	9.35784	1.97408	1.23234e-23	1.60905e-21
11	3353236	3357886	DF00738790	-	LTR/ERV1	HERVFH21-int	ENSG00000005801	intron	-3.32318	-0.601543	1.88384e-09	3.2664e-08
17	50091487	50092220	DF02088170	-	LTR/Gypsy	LTR104_Mam	ENSG00000005882	upstream	-1.38624	1.29532	5.98359e-05	0.000408391
17	50091487	50092220	DF02088170	-	LTR/Gypsy	LTR104_Mam	ENSG00000005884	downstream	-1.38624	1.29532	5.98359e-05	0.000408391
17	50084258	50084637	DF02088158	+	LINE/L1	L1ME3G	ENSG00000005884	intron	-1.35151	0.872285	0.000601628	0.00304614
17	50057388	50057526	DF02088101	+	LTR/ERV1	LTR78B	ENSG00000005884	intron	-1.22126	0.0577571	0.0147929	0.0442784
17	50082612	50083441	DF02088154	+	LINE/L1	L1ME3G	ENSG00000005884	intron	-1.16804	2.5073	2.6644e-05	0.000201496
19	18578415	18581619	DF02352941	+	LTR/ERV1	HERV9-int	ENSG00000006016	intron	-4.97812	0.967159	3.73321e-23	4.69648e-21
7	87911174	87914460	DF04728530	-	LTR/ERVL	ERV3-16A3_I-int	ENSG00000006634	downstream	-4.17319	0.191432	6.52388e-17	3.54697e-15
1	112606636	112606988	DF00246475	-	LTR/ERVL-MaLR	MLT1A	ENSG00000007341	intron	-1.62865	0.287216	0.000121075	0.000760195
7	87928625	87932883	DF04728559	+	LINE/L1	L1PB1	ENSG00000008277	upstream	-8.08694	-0.369545	3.68034e-14	1.34959e-12
7	122073563	122074093	DF04793024	-	LINE/L1	L1MB8	ENSG00000008311	downstream	1.33965	1.5859	0.00164381	0.00712373
8	56065296	56066287	DF04968670	+	LINE/L1	L1MB3	ENSG00000008988	downstream	-2.06197	0.260845	2.37742e-06	2.29938e-05
12	3211045	3211594	DF01003329	-	LINE/L1	L1ME3E	ENSG00000011105	intron	7.72931	0.572966	3.47503e-11	7.94325e-10
14	50452238	50453273	DF01499410	+	LTR/ERV1	MER110-int	ENSG00000012983	intron	-1.27563	0.297749	0.0108674	0.0343734
4	1729264	1730032	DF03575658	-	LTR/ERVK	LTR13	ENSG00000013810	intron	1.08658	2.01383	0.00106293	0.00493921
1	149924662	149925720	DF00278614	-	LINE/L2	L2c	ENSG00000014914	downstream	-0.787233	2.35361	0.0042859	0.0159231
6	49494027	49495466	DF04351052	+	LTR/ERVL-MaLR	MSTB1-int	ENSG00000031691	downstream	-1.77797	0.608873	1.11622e-05	9.21804e-05
7	49970515	49970733	DF04656509	+	LINE/L1	L1M4	ENSG00000042813	intron	4.69059	0.452049	1.51556e-08	2.25372e-07
7	26168427	26168847	DF04610428	-	LINE/L1	L1PB1	ENSG00000050344	intron	-6.15048	-0.794553	2.00533e-11	4.76059e-10
7	26179783	26180328	DF04610457	-	LTR/ERV1	LTR78	ENSG00000050344	intron	-3.99903	-0.544696	1.39575e-11	3.38813e-10
7	26181464	26182341	DF04610461	+	LINE/L1	L1MEd	ENSG00000050344	intron	-3.81833	-0.00384365	9.61764e-16	4.49214e-14
4	165329203	165329493	DF03870834	+	LINE/L2	L2c	ENSG00000052802	intron	1.40316	0.597631	0.00527998	0.0188339
2	159821739	159828115	DF02745280	+	LINE/L1	L1PA7	ENSG00000054219	intron	-4.76063	-0.593027	1.22891e-12	3.65809e-11
1	75828832	75834932	DF00178472	+	LINE/L1	L1PA5	ENSG00000057468	intron	-4.00976	0.16642	2.06892e-14	7.97713e-13
7	91071236	91077670	DF04733856	+	LINE/L1	L1PA8	ENSG00000058091	intron	2.42686	0.655182	2.47624e-05	0.000188507
5	97154171	97160200	DF04080678	-	LINE/L1	L1MA3	ENSG00000058729	downstream	-3.9884	1.11485	7.96088e-19	5.64557e-17
2	69910617	69910943	DF02583613	-	LINE/L1	L1ME3G	ENSG00000059728	intron	-1.35273	0.215729	0.000828417	0.00400538
4	41501896	41502779	DF03657313	-	LINE/L1	L1PA11	ENSG00000064042	intron	3.54008	1.76582	1.37325e-12	4.04582e-11
2	189812326	189812808	DF02797673	+	LINE/L1	L1MEg	ENSG00000064933	intron	-1.54542	0.687342	5.86731e-05	0.000401601
10	1036987	1037242	DF00407349	-	LINE/L1	L1MC1	ENSG00000067064	downstream	-3.17168	-0.485841	1.35539e-09	2.40826e-08
10	1037577	1038269	DF00407350	-	LINE/L1	L1MC1	ENSG00000067064	downstream	-2.25227	1.04908	1.98827e-09	3.42336e-08
2	230544779	230545554	DF02912301	+	LINE/L1	L1PA14	ENSG00000067066	downstream	-0.857662	1.44206	0.00849535	0.0279796
8	70564753	70571418	DF04995291	+	LINE/L1	L1PB2	ENSG00000067167	downstream	-1.22135	1.54733	0.00147726	0.00652333
5	62324097	62325041	DF04016543	+	LINE/L1	L1PA16	ENSG00000068796	intron	-1.52147	-0.237684	0.00146643	0.00648217
16	14673703	14674421	DF01823801	+	LINE/L1	L1PB3	ENSG00000069764	intron	-2.62403	-0.4837	1.02643e-06	1.0702e-05
3	126457557	126458230	DF03431691	+	LINE/L1	L1MC5	ENSG00000070476	intron	1.31698	0.735412	0.00484269	0.0176084
3	126455205	126455715	DF03431686	+	LINE/L1	L1MC4a	ENSG00000070476	intron	1.5282	0.795517	0.00232771	0.00953738
3	126456214	126456769	DF03431689	+	LTR/ERVL	MER77B	ENSG00000070476	intron	1.63961	0.986128	0.000373386	0.00200978
3	126456784	126457271	DF03431690	+	LINE/L1	L1MC4a	ENSG00000070476	intron	2.1651	0.93982	3.1358e-05	0.000232854
2	101002935	101003095	DF02636993	+	LINE/L2	L2a	ENSG00000071082	intron	1.66395	0.0577088	0.0054889	0.0194573
5	132190938	132191230	DF04139657	-	LTR/ERVL-MaLR	MLT1A0	ENSG00000072682	downstream	1.12462	1.72006	0.00174836	0.00749951
18	36216389	36217366	DF02220435	+	LINE/L1	L1MC4	ENSG00000075643	intron	-1.45373	0.20991	0.000801385	0.00389198
3	45014516	45016740	DF03284475	+	LTR/ERVL	ERVL-E-int	ENSG00000075914	intron	-1.51341	0.215714	0.00182526	0.00778286
1	173775849	173778066	DF00327572	-	LINE/L1	L1M1	ENSG00000076321	intron	-2.92032	0.473997	1.78844e-11	4.27515e-10
1	173758361	173764882	DF00327542	+	LINE/L1	L1PB1	ENSG00000076321	intron	-1.22349	1.31151	0.00164142	0.0071152
11	90188394	90188703	DF00910218	-	LTR/ERVL-MaLR	MLT1A0	ENSG00000077616	intron	-2.04903	0.117285	7.86196e-06	6.73568e-05
7	100344758	100345770	DF04752155	-	LTR/ERVK	LTR13	ENSG00000078319	upstream	1.33315	1.22138	0.00788397	0.0262723
7	100342680	100343204	DF04752146	+	LTR/ERVL-MaLR	MLT1G	ENSG00000078319	upstream	1.42074	1.39486	0.00675157	0.0230605
8	42406952	42407166	DF04948834	-	LTR/ERV1	HUERS-P3-int	ENSG00000078668	downstream	-6.84784	-0.168393	1.03207e-15	4.76881e-14
3	98519287	98520203	DF03380719	+	LINE/L2	L2a	ENSG00000080819	downstream	1.40423	0.351795	0.012896	0.0396261
3	98519287	98520203	DF03380719	+	LINE/L2	L2a	ENSG00000080822	intron	1.40423	0.351795	0.012896	0.0396261
5	154884233	154885639	DF04189304	+	LTR/ERV1	HERVIP10B3-int	ENSG00000082516	downstream	-0.993522	1.02915	0.00436052	0.0161517
5	72916991	72917900	DF04037283	-	LINE/L2	L2a	ENSG00000083312	downstream	-1.09543	0.760897	0.00718248	0.0242535
19	57567416	57568579	DF02441884	+	LTR/ERV1	MER66-int	ENSG00000083817	downstream	-3.78774	-0.86637	5.32776e-09	8.63819e-08
11	33708406	33708537	DF00799006	+	LTR/ERVL-MaLR	MLT1N2	ENSG00000085063	intron	-1.3451	0.12152	0.00440475	0.0162875
2	55238944	55239494	DF02554830	+	LINE/L1	L1MC4	ENSG00000085760	intron	-3.29644	-0.203233	9.52419e-11	2.0141e-09
5	150703466	150704178	DF04179610	-	LTR/ERV1	PRIMA4-int	ENSG00000086589	upstream	-1.10316	0.112279	0.0109918	0.0346839
19	48878540	48878914	DF02418668	-	LTR/ERV1	MER41E	ENSG00000087074	downstream	-3.05961	-0.458029	8.68825e-09	1.35024e-07
19	48876222	48877217	DF02418663	-	LTR/ERVK	LTR13	ENSG00000087074	downstream	-2.16556	0.488542	7.23569e-08	9.71996e-07
3	51386526	51386814	DF03298742	-	LINE/L2	L2c	ENSG00000088538	downstream	-1.48561	0.15521	0.000603671	0.003052
12	112401998	112402498	DF01215494	-	LINE/L1	L1MC2	ENSG00000089009	downstream	-5.35368	-0.839131	2.40566e-11	5.62572e-10
12	111904370	111907473	DF01214214	+	LINE/L1	L1MA2	ENSG00000089022	downstream	-1.47978	0.897667	0.000284302	0.00159192
12	120168559	120168914	DF01237141	+	LINE/L2	L2b	ENSG00000089154	intron	-1.05427	0.480769	0.0067019	0.022909
19	39414266	39414860	DF02392247	-	LINE/L2	L2b	ENSG00000090924	intron	-1.54445	0.282959	0.000152975	0.000932621
20	62843590	62844418	DF03035481	-	LINE/L1	L1MB4	ENSG00000092758	downstream	-0.839286	1.99429	0.00503971	0.01816
3	37146315	37146735	DF03268487	-	LINE/L1	L1PA10	ENSG00000093167	intron	-1.3206	0.39138	0.00089605	0.00428151
9	21922592	21929264	DF05181921	+	LTR/ERV1	MER50-int	ENSG00000099810	intron	-1.64811	1.366	2.16287e-05	0.000167087
22	24574368	24574539	DF03127776	-	LINE/L1	HAL1	ENSG00000100028	intron	1.05075	2.43147	0.00142571	0.00632812
22	41827413	41827761	DF03173757	-	LTR/ERV1	MER51B	ENSG00000100147	downstream	1.13288	1.02169	0.00826706	0.0273322
22	36269762	36272338	DF03158579	-	LINE/L1	L1PA10	ENSG00000100342	downstream	-5.13218	-0.618864	3.67418e-12	9.90994e-11
22	49892212	49893881	DF03190367	+	LINE/L1	L1MEg	ENSG00000100426	downstream	-1.39424	0.661732	0.000189469	0.00112604
14	35318355	35318966	DF01473001	-	LINE/L1	L1MA6	ENSG00000100902	downstream	-1.80862	0.0196052	0.000109548	0.000696189
20	62843590	62844418	DF03035481	-	LINE/L1	L1MB4	ENSG00000101190	intron	-0.839286	1.99429	0.00503971	0.01816
20	3970958	3972618	DF02838103	+	LINE/L1	L1MD1	ENSG00000101236	intron	-4.3193	-0.297412	1.26041e-15	5.65708e-14
20	468504	471446	DF02829085	-	LTR/ERVK	HERVK22-int	ENSG00000101266	downstream	-2.97	-0.103129	2.75846e-09	4.68856e-08
20	472435	472902	DF02829088	-	LTR/ERVK	LTR22E	ENSG00000101266	downstream	-1.83932	0.833533	3.0065e-07	3.52017e-06
20	34233607	34234465	DF02963795	-	LTR/ERVL	HERVL40-int	ENSG00000101440	intron	-0.973828	0.641545	0.014283	0.0429763
20	24965804	24966347	DF02949599	+	LINE/L1	L1MC4	ENSG00000101474	intron	1.58039	0.94051	0.000595233	0.00301731
18	2805356	2806665	DF02167048	+	LINE/L1	L1M4b	ENSG00000101596	downstream	-1.89584	0.0221588	1.83338e-05	0.000143956
X	101164882	101165846	DF05774516	-	LINE/L2	L2a	ENSG00000102384	downstream	1.27164	2.70474	0.000107299	0.000683656
13	51350627	51353092	DF01334213	-	LINE/L1	L1MB7	ENSG00000102786	downstream	-1.14752	0.843884	0.00567595	0.020001
15	63640554	63640809	DF01704103	-	LINE/L1	L1MD3	ENSG00000103657	intron	-1.51734	0.724501	3.61663e-05	0.000262674
15	82866553	82866910	DF01748386	+	LTR/ERVL-MaLR	THE1B	ENSG00000103942	intron	-4.69407	0.812557	9.70924e-26	1.48971e-23
8	108488590	108489242	DF05066241	+	LTR/ERVL-MaLR	MLT1L	ENSG00000104412	downstream	-1.65441	1.05213	2.93371e-06	2.78121e-05
19	48878540	48878914	DF02418668	-	LTR/ERV1	MER41E	ENSG00000104804	downstream	-3.05961	-0.458029	8.68825e-09	1.35024e-07
19	17267874	17268284	DF02348982	-	LTR/ERVL-MaLR	MLT1K	ENSG00000105393	intron	-1.1833	2.43385	1.42411e-05	0.00011432
7	22509653	22510309	DF04602946	-	LINE/L1	L1ME1	ENSG00000105889	intron	5.41633	1.07354	4.06482e-12	1.07798e-10
7	156674956	156675520	DF04861475	-	LTR/ERV1	MER34	ENSG00000105982	intron	2.00281	1.17215	1.08437e-05	8.9808e-05
7	156674956	156675520	DF04861475	-	LTR/ERV1	MER34	ENSG00000105983	intron	2.00281	1.17215	1.08437e-05	8.9808e-05
9	32508304	32514734	DF05199716	+	LINE/L1	L1PA7	ENSG00000107201	intron	-2.99796	-0.491519	4.15602e-08	5.8235e-07
10	89309782	89310316	DF00645592	-	LTR/Gypsy?	LTR88b	ENSG00000107798	intron	-6.55788	-0.440093	1.50047e-14	5.90426e-13
10	89316103	89322227	DF00645609	+	LINE/L1	L1PA5	ENSG00000107798	intron	-6.53759	0.738312	5.08779e-25	7.18754e-23
10	52318978	52319237	DF00571883	-	LINE/L1	L1ME4b	ENSG00000107984	downstream	-1.9553	0.460403	6.97926e-06	6.07206e-05
10	80506271	80506571	DF00628795	-	LTR/ERV1	LTR24B	ENSG00000108219	intron	-1.06562	1.66869	0.00143038	0.00634396
4	102737782	102741897	DF03762254	+	LINE/L1	L1PB1	ENSG00000109323	intron	-1.30632	0.395081	0.00521531	0.0186679
4	142692983	142694092	DF03830258	+	LTR/ERV1	HERV35I-int	ENSG00000109452	intron	8.88635	1.56553	4.51868e-21	4.2557e-19
4	173283658	173287321	DF03884391	-	LTR/ERV1	LTR25-int	ENSG00000109586	intron	-3.68532	0.702032	1.27082e-15	5.68896e-14
4	173305157	173306723	DF03884417	-	LINE/L1	L1MA8	ENSG00000109586	intron	-2.4426	0.0202377	1.14506e-07	1.46929e-06
4	177364209	177364647	DF03891289	+	LINE/L1	L1MEb	ENSG00000109674	downstream	1.50771	0.562642	0.00460706	0.0168906
4	151113675	151114527	DF03845155	+	LTR/ERVL	HERVL40-int	ENSG00000109686	intron	-2.30413	0.330402	2.26768e-07	2.71222e-06
4	151107494	151107802	DF03845129	+	LINE/L2	L2a	ENSG00000109686	intron	-1.09319	0.161838	0.0100987	0.0323576
4	39123100	39125847	DF03650836	+	LINE/L1	L1MB5	ENSG00000109790	intron	-0.480596	5.62207	0.00502057	0.0181214
11	121310760	121310959	DF00970424	+	LTR/ERVL-MaLR	MLT1A1	ENSG00000109929	downstream	1.12692	0.935726	0.0152713	0.0453796
11	33676856	33683361	DF00798949	-	LINE/L1	L1PB1	ENSG00000110427	downstream	-4.93558	0.278671	3.04909e-18	2.05278e-16
6	116261356	116266157	DF04463622	-	LINE/L1	L1PA13	ENSG00000111817	intron	-1.50038	0.582665	0.000153605	0.000935801
6	125268464	125274111	DF04478855	+	LTR/ERVL	HERVL18-int	ENSG00000111906	intron	-1.44861	0.604516	0.000212502	0.00123821
6	152966493	152969683	DF04530481	-	LINE/L1	L1PA7	ENSG00000112029	downstream	-4.47338	2.59801	1.78079e-30	3.78913e-28
6	63585264	63587739	DF04372023	+	LINE/L1	L1PA10	ENSG00000112245	downstream	-4.60818	1.27151	2.97715e-19	2.22126e-17
6	24676688	24682292	DF04297156	-	LTR/ERV1	HERV17-int	ENSG00000112304	intron	-2.08505	1.10151	5.19716e-05	0.000362351
6	33407430	33408093	DF04315541	-	LINE/L1	L1MC5a	ENSG00000112511	upstream	0.962694	2.01831	0.00844331	0.0278348
6	33408091	33408700	DF04315542	-	LINE/L1	L1MC5	ENSG00000112511	upstream	1.10862	1.82716	0.000828436	0.00400538
6	42786540	42787882	DF04337829	-	LINE/L2	L2b	ENSG00000112624	intron	-1.23397	0.17661	0.0153753	0.0455939
5	43286083	43286854	DF03990159	-	LTR/ERVL	ERV3-16A3_I-int	ENSG00000112972	downstream	-1.80822	0.600852	2.72622e-06	2.60254e-05
5	44821992	44822455	DF03992609	+	LTR/ERVL	LTR42	ENSG00000112996	downstream	1.54785	0.580209	0.0026025	0.0104946
5	179999741	180002910	DF04244784	-	LINE/L1	L1M2a	ENSG00000113269	intron	1.28981	1.36939	0.0160757	0.047313
5	132647261	132649057	DF04140570	+	LINE/L1	L1M4	ENSG00000113522	downstream	-2.03212	1.04615	2.8798e-07	3.38102e-06
3	155535023	155541392	DF03488550	+	LINE/L1	L1PB1	ENSG00000114805	intron	3.17646	1.77012	1.75712e-12	5.0812e-11
2	197498067	197498274	DF02811367	+	LINE/L1	L1MB3	ENSG00000115541	upstream	-2.09426	0.622415	1.33165e-07	1.68882e-06
2	38042462	38044836	DF02520405	-	LINE/L1	L1MCa	ENSG00000115841	intron	-5.3991	-0.80294	2.41502e-11	5.63996e-10
2	68178261	68178766	DF02579957	-	LINE/L2	L2a	ENSG00000115946	downstream	-1.40888	0.0636113	0.00173834	0.00746672
2	175064824	175069850	DF02773323	+	LINE/L1	L1MA2	ENSG00000115966	downstream	-1.28344	1.28058	0.00156289	0.00682801
2	204558233	204560195	DF02826118	+	LINE/L1	L1PA6	ENSG00000116117	intron	-0.82617	1.58664	0.0164729	0.0482348
1	35173333	35173832	DF00085587	-	LINE/L1	L1MB8	ENSG00000116560	downstream	-2.60547	-0.345166	1.23237e-07	1.571e-06
1	62468384	62470547	DF00152407	+	LINE/L1	L1PB1	ENSG00000116641	intron	-3.55679	-0.437208	5.25929e-11	1.16659e-09
1	36326530	36327245	DF00088739	-	LINE/L2	L2a	ENSG00000116883	intron	-1.15584	-0.0110893	0.0136645	0.0415064
1	173848573	173849251	DF00327748	-	LINE/L1	HAL1	ENSG00000117593	intron	-4.02465	0.408692	1.95894e-16	9.90099e-15
1	173856205	173856362	DF00327768	+	LINE/L2	L2	ENSG00000117593	intron	-2.81877	-0.360731	1.59715e-08	2.36892e-07
1	211664366	211664635	DF00400746	-	LINE/L2	L2a	ENSG00000117650	intron	1.94881	1.41297	5.06131e-06	4.53623e-05
9	112474383	112474985	DF05336066	+	LTR/ERVL	MER21A	ENSG00000119471	downstream	2.358	0.944586	2.91311e-06	2.76473e-05
10	89309782	89310316	DF00645592	-	LTR/Gypsy?	LTR88b	ENSG00000119922	downstream	-6.55788	-0.440093	1.50047e-14	5.90426e-13
10	94607278	94607462	DF00657459	-	LINE/L1	HAL1	ENSG00000119969	intron	1.003	1.16133	0.016927	0.0493132
5	172767085	172767270	DF04227093	+	LINE/L1	HAL1b	ENSG00000120129	downstream	-1.5797	0.599352	7.94773e-05	0.000525227
6	159773708	159774443	DF04543791	+	LINE/L1	L1MC4	ENSG00000120437	intron	-1.04329	0.799331	0.00398912	0.0150115
13	31137996	31138211	DF01294710	+	LINE/L2	L2a	ENSG00000120694	intron	-2.56845	-0.296871	4.76101e-07	5.31795e-06
5	139283676	139283726	DF04154366	-	LINE/L2	L2c	ENSG00000120725	intron	-1.14455	0.353342	0.00591578	0.0206645
5	139354022	139354816	DF04154516	-	LINE/L1	L1M4	ENSG00000120727	intron	-2.23321	-0.319198	3.05679e-06	2.88047e-05
5	138470260	138470489	DF04152357	-	LINE/L2	L2c	ENSG00000120738	downstream	-4.86544	0.18109	2.79318e-17	1.63743e-15
4	164944046	164944180	DF03869926	+	LINE/L1	L1PA8	ENSG00000121089	downstream	5.35011	1.01163	3.87767e-13	1.22852e-11
9	32444664	32448809	DF05199576	-	LINE/L1	L1PA7	ENSG00000122729	intron	-1.69093	1.18824	6.87817e-05	0.000462706
10	73127623	73128995	DF00612951	-	LINE/L1	L1MA10	ENSG00000122882	downstream	-1.2283	0.667141	0.00659321	0.0226227
20	45088846	45090363	DF02992387	+	LTR/ERVL	ERVL-E-int	ENSG00000124134	downstream	-2.52887	0.0940754	5.41376e-08	7.42884e-07
20	49110598	49111435	DF03003371	+	LINE/L1	L1MC4	ENSG00000124214	downstream	-1.51937	0.684874	0.00259876	0.0104845
6	38674662	38675010	DF04328640	+	LTR/ERVL-MaLR	MLT1A0	ENSG00000124767	downstream	-1.33103	-0.202312	0.00589912	0.0206272
6	17633433	17633654	DF04283198	-	LINE/L2	L2c	ENSG00000124789	intron	-1.19181	0.115938	0.00506512	0.0182402
20	418667	419106	DF02828956	-	LINE/L1	L1MC4	ENSG00000125826	intron	-1.43609	0.515415	0.000380896	0.00204509
20	412618	413369	DF02828934	-	LINE/L1	L1MB8	ENSG00000125826	intron	-1.37481	0.399837	0.0011175	0.00514562
20	2458444	2458875	DF02834300	+	LTR/ERV1	MER65A	ENSG00000125835	downstream	-2.81594	-0.443689	7.40466e-08	9.93146e-07
20	2459425	2461125	DF02834305	-	LINE/L1	L1MB5	ENSG00000125835	downstream	-1.73038	3.33478	5.5423e-12	1.42783e-10
19	34473021	34473547	DF02378792	+	LINE/L1	L1MC5a	ENSG00000126261	downstream	-1.581	-0.0647041	0.000393733	0.00210418
7	96626449	96631582	DF04743543	-	LINE/L1	L1MA2	ENSG00000127922	intron	-1.53834	0.258153	0.00768622	0.0256928
4	56405310	56406142	DF03681062	+	LTR/ERVL	MER21B	ENSG00000128059	intron	-1.32915	0.0887329	0.00285484	0.0113215
22	39525511	39525670	DF03167386	-	LINE/L2	L2a	ENSG00000128272	downstream	-3.85261	-0.83179	1.83432e-09	3.18695e-08
22	36242122	36244934	DF03158518	-	LINE/L1	L1PBa	ENSG00000128335	upstream	-6.06598	-0.869336	1.20937e-10	2.5143e-09
7	118195583	118196520	DF04786608	-	LINE/CR1	L3	ENSG00000128534	downstream	-1.5392	1.65231	1.08015e-05	8.95446e-05
5	112177570	112181169	DF04105072	+	LINE/L1	L1ME2	ENSG00000129595	intron	-3.73867	0.605752	1.32586e-12	3.93308e-11
3	20165017	20165408	DF03235944	-	LTR/ERVL-MaLR	MSTB1	ENSG00000129810	intron	1.53297	0.686193	0.00429246	0.0159407
X	54563898	54564169	DF05706635	-	LINE/L1	L1ME1	ENSG00000130119	downstream	1.32614	1.46354	0.00261921	0.0105448
19	11096393	11096899	DF02330783	-	LTR/ERVL-MaLR	MLT1F1	ENSG00000130164	intron	-1.37685	0.358729	0.00366173	0.0139408
19	5588103	5588894	DF02314553	+	LINE/L1	L1MB7	ENSG00000130254	intron	1.46927	0.258753	0.0106044	0.0337147
19	17267874	17268284	DF02348982	-	LTR/ERVL-MaLR	MLT1K	ENSG00000130307	intron	-1.1833	2.43385	1.42411e-05	0.00011432
20	25678966	25680403	DF02950999	+	LINE/L1	L1MA4	ENSG00000130684	intron	-1.16489	0.463404	0.00520385	0.0186423
2	86149907	86150517	DF02615175	-	LINE/L2	L2b	ENSG00000132305	intron	-2.65944	-0.539126	5.82418e-07	6.40585e-06
X	103588642	103590175	DF05778956	-	LINE/L1	L1MC3	ENSG00000133142	downstream	-1.05857	0.399543	0.0118768	0.0369888
3	9377910	9379138	DF03212218	+	LINE/CR1	CR1_Mam	ENSG00000134077	intron	-1.46847	0.162001	0.000610904	0.00308495
18	12627078	12628871	DF02185816	-	LINE/L1	L1PA6	ENSG00000134278	intron	-1.23263	1.0213	0.00259368	0.0104689
1	37698123	37698826	DF00091971	+	LINE/L1	L1ME3F	ENSG00000134690	intron	1.4286	0.486129	0.00720624	0.0243195
11	129236600	129237221	DF00985805	-	LINE/L1	L1PB1	ENSG00000134909	intron	-1.52527	0.337143	0.00508565	0.018295
11	129235950	129236603	DF00985804	-	LINE/L1	L1PB1	ENSG00000134909	intron	-1.39652	0.998751	0.000290082	0.00161614
9	86025402	86025634	DF05268570	+	LINE/L2	L2	ENSG00000135052	downstream	1.31579	0.415627	0.0121199	0.0375967
6	73509550	73509902	DF04388456	+	LINE/CR1	L3	ENSG00000135297	downstream	-4.41703	0.128367	6.62067e-16	3.21429e-14
6	73491438	73491781	DF04388404	-	LINE/RTE-X	L4_C_Mam	ENSG00000135297	intron	-3.85224	0.0255013	4.37141e-13	1.36984e-11
12	52238879	52239465	DF01092318	-	LTR/ERV1	LTR71B	ENSG00000135480	intron	-1.08436	1.62965	0.00655333	0.0225083
9	104142617	104143450	DF05317256	+	LTR/ERVL	MER70-int	ENSG00000136824	downstream	0.847283	1.9748	0.0100447	0.0321965
9	124855276	124855572	DF05365885	-	LINE/L2	L2c	ENSG00000136918	intron	-4.72642	-0.929166	3.18871e-10	6.25226e-09
9	125230285	125230505	DF05366976	+	LINE/CR1	L3	ENSG00000136933	intron	-5.19552	-0.555998	4.53125e-13	1.41735e-11
9	124855276	124855572	DF05365885	-	LINE/L2	L2c	ENSG00000136942	downstream	-4.72642	-0.929166	3.18871e-10	6.25226e-09
9	19366615	19367453	DF05177359	+	LINE/L1	L1MB8	ENSG00000137145	intron	-3.06376	-0.187688	4.16213e-10	7.97047e-09
9	19358290	19359240	DF05177336	-	LINE/L1	L1MC5	ENSG00000137145	intron	-3.05348	0.351443	2.0297e-11	4.81182e-10
9	19338990	19340705	DF05177300	-	LINE/L1	L1MC4	ENSG00000137145	intron	-1.77376	1.11705	7.6573e-06	6.58223e-05
1	93558002	93559293	DF00211715	-	LINE/L1	L1PA17	ENSG00000137936	downstream	-2.44629	1.01467	7.25407e-08	9.73706e-07
1	93559655	93560076	DF00211717	-	LTR/ERVL-MaLR	MLT1F	ENSG00000137936	downstream	-1.67704	-0.251897	0.000637903	0.00320159
1	78646790	78648317	DF00184037	-	LTR/ERVL-MaLR	THE1C-int	ENSG00000137959	downstream	-2.15861	-0.118481	7.55076e-05	0.000502461
1	94162579	94164104	DF00212836	-	LTR/ERVL	HERVL-int	ENSG00000137962	intron	-3.36191	0.014396	1.40509e-13	4.69317e-12
1	94164121	94166151	DF00212837	-	LTR/ERVL	HERVL-int	ENSG00000137962	intron	-2.50176	0.67271	6.46802e-11	1.41467e-09
1	94170666	94171018	DF00212844	-	LINE/L1	L1M5	ENSG00000137962	intron	-1.77853	0.446689	4.18977e-05	0.000298392
1	94169448	94170659	DF00212843	+	LINE/L1	L1MC4	ENSG00000137962	intron	-1.01857	2.0754	0.000184343	0.00109936
1	78646790	78648317	DF00184037	-	LTR/ERVL-MaLR	THE1C-int	ENSG00000137965	upstream	-2.15861	-0.118481	7.55076e-05	0.000502461
1	100199602	100206087	DF00224079	+	LINE/L1	L1PA7	ENSG00000137992	intron	-1.31195	0.0966025	0.00941026	0.0305033
10	73217849	73219119	DF00613204	-	LTR/ERVL-MaLR	MLT1F2-int	ENSG00000138286	intron	-1.88391	0.0242229	0.000260869	0.00147818
10	73221201	73222833	DF00613208	-	LINE/L1	L1MEc	ENSG00000138286	intron	-1.32051	0.391889	0.0071654	0.0242101
2	215347848	215348214	DF02881213	-	LTR/ERVL-MaLR	MLT1A1	ENSG00000138363	intron	-1.18897	0.0658722	0.00890623	0.0291214
4	105852125	105856153	DF03767472	-	LINE/L1	L1PA7	ENSG00000138785	intron	-2.13904	-0.477928	3.50745e-05	0.000256148
12	96953817	96954707	DF01178445	+	LINE/L1	L1MEc	ENSG00000139350	downstream	-1.06902	0.617271	0.00959552	0.0310337
14	75445616	75446841	DF01551444	+	LINE/L1	L1MB8	ENSG00000140044	intron	-1.35493	2.3585	1.74223e-06	1.72968e-05
14	104996828	104997726	DF01613591	+	LINE/L1	L1MEg	ENSG00000140104	intron	-1.73526	0.162936	2.6753e-05	0.000202083
15	84702899	84704397	DF01752192	+	LTR/ERVL	ERVL-E-int	ENSG00000140612	intron	-1.09731	0.339478	0.0153144	0.0454605
18	35712565	35714029	DF02219358	+	LINE/L1	L1ME2	ENSG00000141429	downstream	-1.10345	0.80434	0.00259768	0.0104825
17	74211801	74212145	DF02142218	+	LINE/L2	L2b	ENSG00000141540	upstream	-3.23819	-0.25709	4.36061e-09	7.14402e-08
17	82609506	82610239	DF02160018	+	LINE/L1	L1M4	ENSG00000141568	intron	-3.15185	-0.394761	2.94993e-09	4.97476e-08
18	49447446	49451949	DF02244959	+	LTR/ERV1	HUERS-P3b-int	ENSG00000141627	intron	-2.24116	0.910231	2.22912e-08	3.22306e-07
11	316784	317577	DF00734021	-	LTR/ERV1	MER4E1	ENSG00000142089	downstream	-3.39609	0.225985	7.81874e-11	1.69079e-09
19	49493243	49493400	DF02420410	+	LINE/L1	L1M4	ENSG00000142534	upstream	-4.0044	0.158224	6.42832e-15	2.65053e-13
19	49493243	49493400	DF02420410	+	LINE/L1	L1M4	ENSG00000142541	downstream	-4.0044	0.158224	6.42832e-15	2.65053e-13
1	10420220	10420475	DF00019957	+	LINE/L1	L1ME3D	ENSG00000142657	downstream	0.789178	2.32961	0.0057196	0.020126
1	36326530	36327245	DF00088739	-	LINE/L2	L2a	ENSG00000142694	upstream	-1.15584	-0.0110893	0.0136645	0.0415064
1	167343691	167344030	DF00315295	-	LINE/L2	L2d2	ENSG00000143190	intron	3.60994	1.14145	1.68019e-09	2.94289e-08
1	149924662	149925720	DF00278614	-	LINE/L2	L2c	ENSG00000143368	intron	-0.787233	2.35361	0.0042859	0.0159231
1	212051487	212051521	DF00401649	-	LINE/L1	L1MEf	ENSG00000143476	intron	7.87559	0.698354	4.21289e-12	1.11364e-10
1	154048460	154051209	DF00287939	+	LTR/ERVK	HERVK9-int	ENSG00000143552	intron	-5.789	-0.477149	2.75726e-14	1.0286e-12
1	225792682	225794464	DF00464249	-	LTR/ERVK	HERVK14C-int	ENSG00000143742	downstream	-1.79985	0.133937	8.36814e-05	0.000548801
2	63623032	63626801	DF02571016	+	LINE/L1	L1PA7	ENSG00000143951	intron	-7.6348	-0.783202	1.13866e-11	2.79556e-10
2	112178293	112180638	DF02657849	+	LINE/L1	L1PA7	ENSG00000144152	intron	-1.25668	0.089296	0.00746902	0.0250933
2	197483240	197483826	DF02811336	+	LTR/ERV1	LTR10C	ENSG00000144381	downstream	-3.80347	-0.52348	2.24468e-11	5.28512e-10
2	197485903	197486169	DF02811348	-	LINE/L1	L1MA1	ENSG00000144381	downstream	-2.73769	-0.65811	7.62332e-07	8.17089e-06
2	197498067	197498274	DF02811367	+	LINE/L1	L1MB3	ENSG00000144381	intron	-2.09426	0.622415	1.33165e-07	1.68882e-06
3	36514236	36514664	DF03267174	+	LINE/L2	L2c	ENSG00000144681	intron	7.55439	0.423253	4.46933e-10	8.50208e-09
3	99714657	99715484	DF03382743	-	LINE/L2	L2a	ENSG00000144810	intron	-1.20604	0.156476	0.00495042	0.0179207
3	51386526	51386814	DF03298742	-	LINE/L2	L2c	ENSG00000145050	intron	-1.48561	0.15521	0.000603671	0.003052
3	121386406	121392538	DF03421004	-	LINE/L1	L1PA6	ENSG00000145087	intron	-4.28233	-0.504906	8.91067e-14	3.05927e-12
4	151107494	151107802	DF03845129	+	LINE/L2	L2a	ENSG00000145425	downstream	-1.09319	0.161838	0.0100987	0.0323576
4	168981663	168986078	DF03876928	+	LINE/L1	L1PA15	ENSG00000145439	intron	-1.07343	0.264609	0.0143706	0.043187
5	103081260	103084800	DF04090134	-	LINE/L1	L1M4c	ENSG00000145723	downstream	-1.28389	0.518777	0.00117825	0.00537653
5	73506428	73506626	DF04038454	-	LTR/ERVL-MaLR	MLT1I	ENSG00000145741	downstream	-2.51997	-0.321233	5.82286e-07	6.40585e-06
5	151835449	151837952	DF04182308	+	LINE/L1	L1PA7	ENSG00000145888	intron	-3.42132	0.152868	1.70473e-11	4.09206e-10
5	151830075	151830845	DF04182302	+	LINE/L1	L1MB7	ENSG00000145888	intron	-2.325	-0.391476	8.95185e-06	7.5658e-05
5	151830849	151833457	DF04182303	+	LINE/L1	L1PA7	ENSG00000145888	intron	-1.71312	0.861354	2.18766e-05	0.0001687
5	173611518	173611765	DF04229313	+	LINE/L1	L1ME3B	ENSG00000145919	intron	1.64344	0.635814	0.00238936	0.00975845
5	173610734	173611092	DF04229312	+	LTR/ERVL-MaLR	MLT1A0	ENSG00000145919	intron	1.6686	0.409031	0.00292321	0.0115475
5	181208010	181208641	DF04247497	-	LINE/L1	L1MB3	ENSG00000146054	upstream	-5.00529	1.87047	6.12596e-41	2.34624e-38
7	65403932	65406832	DF04677800	+	LTR/ERV1	HUERS-P3-int	ENSG00000146757	downstream	-3.29353	0.203318	1.71325e-12	4.97464e-11
8	97729227	97729515	DF05044483	-	LTR/ERVL-MaLR	MLT1J	ENSG00000147649	downstream	0.997235	2.90404	0.000359193	0.00193944
8	116847756	116848166	DF05080754	+	LTR/ERVL-MaLR	MSTB	ENSG00000147679	intron	1.87292	0.838779	9.66865e-05	0.00062202
9	37509571	37509860	DF05211373	-	LTR/ERVL-MaLR	MLT1I	ENSG00000147912	downstream	1.00101	1.71098	0.00394599	0.0148751
11	75413802	75414222	DF00878414	-	LTR/ERVL-MaLR	MLT1N2	ENSG00000149273	intron	-2.75582	0.357781	2.19799e-08	3.18339e-07
11	72091878	72093081	DF00869860	+	LINE/L2	L2c	ENSG00000149357	intron	-1.23992	0.821723	0.00108701	0.0050227
11	62154750	62155472	DF00847061	+	LINE/L1	L1M5	ENSG00000149503	downstream	0.927088	2.47449	0.00335077	0.0129631
5	122029931	122030096	DF04121998	-	LINE/L1	L1MC4a	ENSG00000151304	intron	-1.24278	0.268779	0.00387232	0.0146412
5	122049932	122053725	DF04122035	-	LINE/L1	L1PA15	ENSG00000151304	intron	-1.0898	1.08902	0.00385002	0.0145771
5	122029260	122029827	DF04121996	-	LINE/L1	L1MEc	ENSG00000151304	intron	-0.795661	2.31541	0.00380928	0.0144356
5	43438922	43443392	DF03990457	-	LINE/L1	L1PA5	ENSG00000151881	downstream	-2.74159	-0.335975	1.01852e-07	1.32886e-06
5	82246561	82248694	DF04056085	-	LINE/L1	L1M4a1	ENSG00000152348	intron	-4.71055	0.402168	4.81214e-21	4.48309e-19
5	82266019	82267076	DF04056130	-	LINE/L1	L1MD2	ENSG00000152348	intron	-4.4415	-0.00444215	3.34116e-18	2.23197e-16
5	82267757	82271274	DF04056133	-	LTR/ERV1	Harlequin-int	ENSG00000152348	intron	-2.95068	1.77202	1.32896e-11	3.24429e-10
2	197764966	197765069	DF02811900	+	LINE/L1	L1MA5A	ENSG00000152430	intron	7.25864	0.178632	8.48128e-09	1.32165e-07
11	102416216	102419167	DF00931911	+	LINE/L1	L1PA15	ENSG00000152558	intron	-2.98499	0.497204	4.04205e-09	6.67287e-08
10	89444636	89450768	DF00645858	+	LINE/L1	L1PA6	ENSG00000152779	intron	-4.75572	0.101597	4.21639e-17	2.38261e-15
12	27032569	27033152	DF01048930	+	LTR/ERV1	MER92B	ENSG00000152944	intron	1.39891	2.28739	1.54017e-05	0.000122665
5	69211264	69211516	DF04029373	-	LTR/ERVL-MaLR	MLT1I	ENSG00000153044	downstream	-1.26522	0.62476	0.00708729	0.0239857
9	12809267	12810021	DF05165246	-	LINE/L1	L1MCa	ENSG00000153714	intron	-2.24314	0.498608	1.72444e-08	2.54459e-07
1	85489374	85489779	DF00196006	-	LINE/L2	L2c	ENSG00000153904	intron	-1.66244	0.0786567	0.000149613	0.000916666
1	85491298	85491690	DF00196010	+	LTR/ERVL-MaLR	MLT1K	ENSG00000153904	intron	-1.64647	0.0391282	0.000176614	0.00105582
3	134955119	134955521	DF03449214	-	LINE/L1	L1PA2	ENSG00000154928	intron	4.99405	0.702603	2.34943e-10	4.70843e-09
7	55463041	55463895	DF04665864	-	LINE/L1	L1M2b	ENSG00000154978	intron	1.24369	1.35815	0.00222598	0.00918255
5	154878878	154880794	DF04189299	+	LTR/ERV1	HERVIP10B3-int	ENSG00000155508	downstream	-1.30277	0.9445	0.00119714	0.00544972
10	74242548	74243384	DF00615687	+	LTR/ERV1	LTR28B	ENSG00000156110	intron	-1.37094	0.208317	0.00268911	0.0107708
6	73513195	73513468	DF04388472	+	LINE/L2	L2b	ENSG00000156508	downstream	-3.56742	0.594382	1.1683e-13	3.94817e-12
6	37892445	37893447	DF04327107	+	LINE/L1	L1MB4	ENSG00000156639	intron	-1.77263	-0.286681	0.000536986	0.00275937
1	100088862	100091023	DF00223814	+	LINE/L1	L1ME1	ENSG00000156876	intron	-1.79703	0.132958	9.10525e-05	0.000591515
7	137540705	137541278	DF04823187	+	LINE/L1	L1MD2	ENSG00000157680	intron	1.53116	0.562653	0.00289634	0.0114597
20	49312805	49313317	DF03003964	+	LTR/ERVL-MaLR	MLT1H1	ENSG00000158445	intron	-7.20342	-1.12452	4.61606e-09	7.54103e-08
20	49308612	49309437	DF03003950	-	LINE/L1	L1ME1	ENSG00000158445	intron	-5.6788	-0.578332	4.36284e-13	1.36964e-11
20	49290410	49290657	DF03003878	+	LTR/ERVL-MaLR	MLT1F2	ENSG00000158445	downstream	-2.32178	-0.254468	3.172e-06	2.98089e-05
19	43969649	43974742	DF02403755	+	LINE/L1	L1PA11	ENSG00000159905	downstream	0.530662	4.02455	0.0106687	0.0338878
19	43946602	43949376	DF02403721	-	LINE/L1	L1PA13	ENSG00000159905	upstream	3.66586	1.67633	7.08645e-14	2.48242e-12
19	44292253	44295867	DF02404464	+	LINE/L1	L1PA15-16	ENSG00000159917	intron	-1.34783	0.210012	0.0107717	0.034133
19	44250028	44253907	DF02404369	+	LINE/L1	L1PA7	ENSG00000159917	intron	-1.12271	0.516608	0.00544455	0.0193279
21	46198285	46200120	DF03106213	+	LINE/L1	L1MC2	ENSG00000160285	intron	1.22142	1.59052	0.00475897	0.0173589
21	46223505	46224493	DF03106252	+	LTR/ERVK	LTR13	ENSG00000160285	intron	1.34961	1.02025	0.00497216	0.0179768
21	46268318	46268655	DF03106350	-	LINE/L2	L2a	ENSG00000160294	intron	1.62336	0.203898	0.00337638	0.0130482
19	21124501	21124959	DF02358664	-	LINE/L1	L1MA8	ENSG00000160352	intron	1.11767	1.43907	0.00803276	0.0266753
17	75710872	75711320	DF02145817	+	LINE/L1	L1MC5a	ENSG00000161526	downstream	-4.34664	-0.670323	2.44315e-12	6.85793e-11
17	76731291	76731559	DF02148261	-	LTR/ERVL-MaLR	MLT1A0	ENSG00000161547	downstream	-2.54735	0.244508	1.39583e-08	2.09036e-07
2	230042700	230043062	DF02911411	+	LTR/ERVL-MaLR	MLT1J	ENSG00000163053	intron	1.22109	0.756943	0.0130475	0.0399675
2	230039950	230040072	DF02911404	+	LINE/L2	L2c	ENSG00000163053	intron	1.50672	0.271226	0.00525104	0.0187721
4	17806510	17807288	DF03609691	+	LINE/L1	L1M5	ENSG00000163257	intron	1.51198	0.679278	0.00209079	0.00869773
1	155653796	155658020	DF00292012	-	LTR/ERV1	HERV4_I-int	ENSG00000163374	downstream	-1.37515	0.983944	0.00321821	0.0125205
3	170885890	170887024	DF03515628	-	LINE/L1	L1MD	ENSG00000163577	downstream	-1.67969	-0.151978	0.00174322	0.00748305
3	134117542	134124506	DF03447607	-	LINE/L1	L1PB4	ENSG00000163785	intron	-1.25559	0.553679	0.0135689	0.0412523
3	45014516	45016740	DF03284475	+	LTR/ERVL	ERVL-E-int	ENSG00000163815	intron	-1.51341	0.215714	0.00182526	0.00778286
3	186792995	186793488	DF03547952	-	LINE/L1	L1MB8	ENSG00000163918	intron	-3.06486	0.0405613	1.48211e-10	3.03735e-09
4	145129367	145129624	DF03834360	+	LINE/L1	L1ME4b	ENSG00000164163	downstream	-1.74415	0.197	2.10822e-05	0.000163158
4	145129367	145129624	DF03834360	+	LINE/L1	L1ME4b	ENSG00000164164	intron	-1.74415	0.197	2.10822e-05	0.000163158
8	116847756	116848166	DF05080754	+	LTR/ERVL-MaLR	MSTB	ENSG00000164754	intron	1.87292	0.838779	9.66865e-05	0.00062202
8	47484869	47491005	DF04953357	+	LINE/L1	L1PA5	ENSG00000164808	intron	-1.08142	0.972704	0.0130875	0.0400644
8	125025917	125027246	DF05098655	-	LINE/L1	L1ME3G	ENSG00000164961	intron	-1.39229	1.04946	0.000114753	0.000725256
9	36678703	36678851	DF05209432	-	LINE/L2	L2c	ENSG00000165304	downstream	0.912238	1.96596	0.00579214	0.0203398
11	93708037	93711469	DF00916533	-	LINE/L1	L1MA3	ENSG00000166004	intron	-1.66033	0.441568	0.00122171	0.00554695
11	93714549	93716499	DF00916542	-	LINE/L1	L1MA3	ENSG00000166004	intron	-1.43317	0.331503	0.00406878	0.0152579
15	49385499	49389644	DF01675066	+	LINE/L1	L1PB3	ENSG00000166262	intron	-2.16329	-0.28949	2.07661e-05	0.000160928
10	73127623	73128995	DF00612951	-	LINE/L1	L1MA10	ENSG00000166321	intron	-1.2283	0.667141	0.00659321	0.0226227
11	35693281	35696134	DF00803150	-	LTR/ERV1	MER57-int	ENSG00000166326	intron	-1.50883	0.859555	0.00690468	0.0234857
11	8689906	8690321	DF00748564	+	LTR/ERVL-MaLR	MSTA1	ENSG00000166441	intron	-1.94834	-0.208697	0.000105363	0.00067207
16	81029857	81030209	DF01955548	-	LTR/ERVL-MaLR	THE1B	ENSG00000166451	intron	0.835362	2.38947	0.00320837	0.0124963
12	103952091	103952797	DF01193344	-	LINE/L1	L1MB8	ENSG00000166598	intron	-1.77854	0.384173	4.55952e-05	0.000322195
12	103948468	103948947	DF01193338	+	LINE/L1	L1MD3	ENSG00000166598	intron	-1.31494	0.949604	0.000291968	0.00162168
15	44720561	44721256	DF01666325	-	LTR/ERVL	MER21C	ENSG00000166710	downstream	-3.59341	0.303317	2.24902e-12	6.3858e-11
20	2426014	2427727	DF02834186	-	LINE/L1	L1MC2	ENSG00000166948	intron	-5.79844	-0.017938	9.93119e-16	4.61359e-14
11	62889644	62890221	DF00848878	-	LTR/ERVL	MER77B	ENSG00000168003	downstream	-3.3324	0.510952	6.14447e-15	2.54567e-13
8	42419657	42419905	DF04948866	-	LINE/L1	L1ME4c	ENSG00000168575	intron	-6.20422	-0.752304	3.26161e-12	8.92283e-11
8	42420202	42420689	DF04948868	-	LINE/L1	L1ME4c	ENSG00000168575	intron	-5.39293	-0.0521727	2.50426e-19	1.90136e-17
8	42422353	42423329	DF04948876	-	LINE/L1	L1ME4c	ENSG00000168575	intron	-4.96981	1.09479	1.41357e-30	3.04537e-28
8	42420887	42421181	DF04948870	-	LINE/L1	L1ME4c	ENSG00000168575	intron	-4.46581	-0.348534	1.55734e-14	6.10016e-13
8	42440278	42440789	DF04948912	-	LINE/L1	L1ME1	ENSG00000168575	intron	-4.23527	-0.74548	2.08618e-11	4.93891e-10
6	3719559	3721329	DF04254609	-	LTR/ERV1	LTR12C	ENSG00000168994	downstream	-1.26744	0.484108	0.00171424	0.00738438
5	179612749	179613288	DF04243866	+	LTR/ERV1	LTR6A	ENSG00000169045	downstream	-1.19996	0.787862	0.00172619	0.00742683
1	55056949	55057113	DF00134974	+	LINE/L2	L2a	ENSG00000169174	intron	1.2495	0.474987	0.0109736	0.0346518
1	55048024	55048419	DF00134958	-	LTR/ERVL-MaLR	MLT1C2	ENSG00000169174	intron	1.25024	0.471268	0.0125976	0.0388478
1	55048911	55049292	DF00134960	-	LINE/L2	L2b	ENSG00000169174	intron	2.18427	0.641589	0.000130994	0.000813872
16	28167764	28168085	DF01862440	+	LINE/L1	L1MB7	ENSG00000169180	intron	1.11836	0.843322	0.0114254	0.0357901
17	82076257	82076915	DF02158945	-	LINE/L1	L1MEc	ENSG00000169710	downstream	-2.7123	0.403131	6.30009e-09	1.00725e-07
3	105406507	105409712	DF03392637	+	LINE/L1	L1PB1	ENSG00000170017	intron	-0.974564	1.42324	0.00965444	0.0311892
10	60789107	60790239	DF00586511	-	LINE/L1	L1MA5	ENSG00000170312	intron	1.39972	0.802611	0.00229819	0.00943169
17	16384561	16384688	DF02017410	+	LTR/ERVL	MER21A	ENSG00000170315	downstream	-1.23084	0.350401	0.00224929	0.00926097
12	52271753	52273370	DF01092385	+	LINE/L1	L1ME3F	ENSG00000170442	intron	-6.59476	-0.407022	4.11127e-14	1.50122e-12
12	52265301	52266067	DF01092368	+	LTR/ERV1	MER57A-int	ENSG00000170442	intron	-6.1195	-0.174224	1.38082e-15	6.11784e-14
5	139386377	139387179	DF04154590	+	LTR/ERVL	MER21B	ENSG00000170476	downstream	-4.29376	-0.707365	5.58568e-12	1.43685e-10
5	139386377	139387179	DF04154590	+	LTR/ERVL	MER21B	ENSG00000170482	upstream	-4.29376	-0.707365	5.58568e-12	1.43685e-10
10	6164485	6165457	DF00416217	-	LTR/ERVK	LTR5B	ENSG00000170525	intron	1.3001	0.788242	0.0163523	0.0479715
5	133079132	133080134	DF04141617	-	LINE/L1	L1MB5	ENSG00000170606	intron	-1.82235	0.272617	9.46108e-06	7.95812e-05
8	27805560	27805651	DF04918220	+	LINE/L1	L1MC3	ENSG00000171320	intron	2.10434	0.580942	8.46088e-05	0.000553409
20	31695001	31695457	DF02956340	+	LINE/L2	L2a	ENSG00000171552	intron	-2.01344	0.091706	2.53473e-06	2.4297e-05
20	31701851	31702351	DF02956363	-	LINE/L2	L2a	ENSG00000171552	intron	-1.84885	0.640425	9.79775e-05	0.000629855
20	31682857	31683486	DF02956295	+	LINE/L2	L2b	ENSG00000171552	intron	-1.34897	0.41168	0.00221458	0.00914648
20	31680665	31681366	DF02956288	-	LINE/L2	L2a	ENSG00000171552	intron	-1.28851	0.880097	0.00283029	0.0112385
20	31715995	31716266	DF02956410	+	LTR/ERV1	MER34C2	ENSG00000171552	intron	-1.11618	0.00690005	0.0113937	0.0356972
12	14488651	14494248	DF01026557	-	LTR/ERVL	HERVL-int	ENSG00000171681	intron	1.17456	0.890039	0.0122663	0.0379823
2	3541351	3541861	DF02450707	+	LINE/L1	L1ME1	ENSG00000171865	downstream	0.725513	2.64646	0.00635977	0.0219397
9	21483592	21484613	DF05181151	-	LINE/L1	L1ME4b	ENSG00000171889	intron	-1.62455	-0.182951	0.00315222	0.0123334
9	21525190	21526369	DF05181228	-	LINE/L1	L1PA13	ENSG00000171889	intron	-0.95952	2.02118	0.00283065	0.0112385
5	43072701	43075264	DF03989592	-	LTR/ERV1	HERVH48-int	ENSG00000172262	intron	-1.21241	0.323753	0.00674996	0.0230596
17	35368278	35369590	DF02052078	+	LINE/L1	L1MA1	ENSG00000172716	intron	1.46915	0.903803	0.0121475	0.0376686
17	74211801	74212145	DF02142218	+	LINE/L2	L2b	ENSG00000172809	downstream	-3.23819	-0.25709	4.36061e-09	7.14402e-08
10	99117269	99118242	DF00667232	+	LINE/L1	L1PA14	ENSG00000172987	intron	7.0336	2.46231	2.17056e-31	5.1246e-29
3	121829319	121829847	DF03421983	+	LTR/ERVL	MER68	ENSG00000173226	intron	1.23276	0.679511	0.0137564	0.0417047
1	19608606	19608860	DF00042595	+	LINE/L1	L1ME1	ENSG00000173436	intron	5.49506	2.39692	2.83046e-28	5.36076e-26
19	57896195	57898664	DF02442558	+	LTR/ERVK	HERVK14-int	ENSG00000173480	downstream	-1.38456	0.157212	0.00566237	0.0199613
17	80408187	80413064	DF02156252	+	LTR/ERV1	Harlequin-int	ENSG00000173818	upstream	-1.62175	0.428815	0.0105376	0.0335443
11	66659578	66660323	DF00857862	+	LINE/L2	L2b	ENSG00000173933	intron	-2.0057	-0.184507	3.13205e-05	0.000232777
17	16448561	16448917	DF02017586	+	LTR/ERVL-MaLR	MLT1B	ENSG00000175061	intron	-2.04197	0.259489	1.5483e-06	1.5578e-05
17	16471711	16472093	DF02017646	+	LINE/L1	L1MB3	ENSG00000175061	intron	-1.88473	0.0290228	7.69924e-05	0.000511157
17	16472622	16473130	DF02017648	+	LTR?	MamRep1151	ENSG00000175061	intron	-1.73935	0.0913832	8.15248e-05	0.000536037
17	16470991	16471409	DF02017645	+	LTR/ERVL-MaLR	MLT1C2	ENSG00000175061	intron	-1.29142	0.56935	0.00135652	0.00606002
11	36485293	36485417	DF00804892	-	LINE/L2	L2a	ENSG00000175104	downstream	1.32595	0.291957	0.0119715	0.0372234
3	139013562	139013634	DF03457848	-	LINE/L1	L1M1	ENSG00000175110	intron	6.45208	2.75008	5.28295e-37	1.71795e-34
17	82952367	82955408	DF02160620	+	LINE/L1	L1P3	ENSG00000175711	intron	-1.96475	0.105652	1.60661e-05	0.000127368
1	26332863	26333118	DF00061432	+	LINE/L1	L1MC5a	ENSG00000176092	intron	3.69159	1.47245	2.86016e-12	7.94038e-11
17	30794817	30795109	DF02040795	+	LINE/L1	L1M5	ENSG00000176390	intron	-2.32383	-0.43983	4.05624e-06	3.71858e-05
5	179575168	179575693	DF04243774	-	LTR/ERVL-MaLR	MLT1G	ENSG00000176783	intron	-1.48597	0.140967	0.0054147	0.0192417
5	179612749	179613288	DF04243866	+	LTR/ERV1	LTR6A	ENSG00000176783	downstream	-1.19996	0.787862	0.00172619	0.00742683
20	49290410	49290657	DF03003878	+	LTR/ERVL-MaLR	MLT1F2	ENSG00000177410	intron	-2.32178	-0.254468	3.172e-06	2.98089e-05
20	49287685	49287779	DF03003872	-	LTR/ERVL-MaLR	MLT1F2	ENSG00000177410	intron	1.39849	0.582724	0.0069573	0.0236367
5	43260615	43266748	DF03990114	-	LINE/L1	L1PA5	ENSG00000177453	intron	-9.21676	0.826419	5.35261e-22	5.80203e-20
5	43266757	43268201	DF03990115	-	LINE/L1	L1PB3	ENSG00000177453	intron	-8.32083	-0.157341	5.15148e-18	3.30059e-16
5	43268202	43268941	DF03990116	-	LTR/ERV1	LTR8A	ENSG00000177453	intron	-7.38307	-0.98857	3.61953e-10	7.01717e-09
5	43281670	43282295	DF03990149	-	LTR/ERVL	ERV3-16A3_I-int	ENSG00000177453	downstream	-4.05609	-0.680044	4.97703e-12	1.29576e-10
5	43282294	43284095	DF03990150	-	LTR/ERVL	ERV3-16A3_I-int	ENSG00000177453	downstream	-3.203	0.939305	6.58489e-17	3.56889e-15
8	66917394	66918462	DF04988070	-	LINE/L1	L1MB3	ENSG00000178460	intron	-4.16109	-0.607866	1.52542e-12	4.4788e-11
17	47385071	47387099	DF02081646	-	LINE/L1	L1PA7	ENSG00000178852	intron	-1.47986	0.283161	0.000754962	0.00369968
11	6582056	6585273	DF00744805	+	LINE/L1	L1MA3	ENSG00000179532	intron	-3.34178	-0.477935	8.63814e-10	1.56879e-08
8	143830426	143830978	DF05139622	+	LINE/L1	HAL1	ENSG00000179950	upstream	-1.0527	0.479674	0.00701091	0.0237907
1	28551519	28551779	DF00068289	+	LTR/ERV1	LTR35A	ENSG00000180098	upstream	-4.88124	-0.806397	2.47346e-11	5.76083e-10
8	530959	531352	DF04866401	-	LINE/L1	L1MB2	ENSG00000180190	intron	-1.21223	0.339953	0.00941799	0.0305168
8	529302	530905	DF04866400	-	LINE/L1	L1MB2	ENSG00000180190	intron	-0.793651	2.20119	0.00440145	0.0162788
3	56606749	56612099	DF03309079	-	LINE/L1	L1PBa1	ENSG00000180376	intron	-1.43888	0.0928913	0.00505371	0.0182067
1	77853899	77857261	DF00182501	-	LINE/L1	L1PB1	ENSG00000180488	intron	-3.0218	0.0863159	5.30436e-10	1.00132e-08
17	76731291	76731559	DF02148261	-	LTR/ERVL-MaLR	MLT1A0	ENSG00000181038	intron	-2.54735	0.244508	1.39583e-08	2.09036e-07
17	16448561	16448917	DF02017586	+	LTR/ERVL-MaLR	MLT1B	ENSG00000181350	intron	-2.04197	0.259489	1.5483e-06	1.5578e-05
17	16471711	16472093	DF02017646	+	LINE/L1	L1MB3	ENSG00000181350	intron	-1.88473	0.0290228	7.69924e-05	0.000511157
17	16472622	16473130	DF02017648	+	LTR?	MamRep1151	ENSG00000181350	intron	-1.73935	0.0913832	8.15248e-05	0.000536037
17	16470991	16471409	DF02017645	+	LTR/ERVL-MaLR	MLT1C2	ENSG00000181350	intron	-1.29142	0.56935	0.00135652	0.00606002
8	145058168	145061837	DF05141991	+	LTR/ERVK	HERVK13-int	ENSG00000182307	downstream	-1.97254	0.837074	1.12459e-06	1.16597e-05
15	60385074	60385286	DF01697594	-	LINE/RTE-X	L4_C_Mam	ENSG00000182718	intron	-2.11343	1.37317	6.78972e-10	1.2627e-08
4	422355	423984	DF03573616	-	LINE/L1	L1M3a	ENSG00000182903	downstream	-1.14447	0.469074	0.00810908	0.0268976
17	81723436	81723919	DF02158425	+	LINE/L1	L1M4	ENSG00000183048	downstream	-1.43158	-0.0931953	0.00152674	0.00670576
14	99449012	99449900	DF01602063	+	LINE/L1	L1MC4a	ENSG00000183576	intron	-2.34249	0.121039	1.4967e-07	1.86519e-06
11	72091878	72093081	DF00869860	+	LINE/L2	L2c	ENSG00000184154	intron	-1.23992	0.821723	0.00108701	0.0050227
17	8368111	8368634	DF01998809	+	LTR/ERVL-MaLR	MLT1C2	ENSG00000184619	downstream	-1.58507	0.90531	0.000160094	0.000969168
8	25510837	25512202	DF04913339	-	LINE/L1	L1ME1	ENSG00000184661	downstream	0.586786	3.22638	0.0129946	0.0398651
8	25510089	25510592	DF04913338	-	LINE/L1	L1ME3G	ENSG00000184661	downstream	0.803339	3.08348	0.00114301	0.00523808
6	169747052	169748534	DF04559772	-	LINE/L1	L1MEc	ENSG00000184786	intron	-3.94213	-0.281482	2.43995e-14	9.26267e-13
9	21483592	21484613	DF05181151	-	LINE/L1	L1ME4b	ENSG00000184995	upstream	-1.62455	-0.182951	0.00315222	0.0123334
4	1997717	2001620	DF03576140	+	LINE/L1	L1PA8A	ENSG00000185049	intron	-1.81393	0.994079	0.000944364	0.00447269
1	50904889	50911009	DF00123680	-	LINE/L1	L1PA5	ENSG00000185104	intron	-1.17213	0.827949	0.0134526	0.0410002
8	143830426	143830978	DF05139622	+	LINE/L1	HAL1	ENSG00000185189	downstream	-1.0527	0.479674	0.00701091	0.0237907
11	316784	317577	DF00734021	-	LTR/ERV1	MER4E1	ENSG00000185201	downstream	-3.39609	0.225985	7.81874e-11	1.69079e-09
3	195970392	195970748	DF03566947	+	LTR/ERVL-MaLR	MLT1J	ENSG00000185485	intron	1.34824	0.30781	0.0118158	0.0368389
21	39187813	39187967	DF03093791	-	LINE/L2	L2c	ENSG00000185658	intron	1.19463	0.552191	0.0162117	0.0476437
1	225310455	225316806	DF00463159	-	LINE/L1	L1PA7	ENSG00000185842	intron	-7.97485	-0.493373	1.60316e-12	4.6752e-11
11	316784	317577	DF00734021	-	LTR/ERV1	MER4E1	ENSG00000185885	downstream	-3.39609	0.225985	7.81874e-11	1.69079e-09
8	43124520	43125207	DF04950681	-	LTR/ERV1	LTR76	ENSG00000185900	downstream	0.694116	3.24654	0.00303831	0.0119583
11	119007814	119008078	DF00965544	-	LTR/ERVL	LTR75	ENSG00000186166	intron	-1.04279	1.00315	0.00527703	0.0188302
5	82267757	82271274	DF04056133	-	LTR/ERV1	Harlequin-int	ENSG00000186468	downstream	-2.95068	1.77202	1.32896e-11	3.24429e-10
15	71291760	71292674	DF01722497	-	LINE/L1	L1MC5a	ENSG00000187720	intron	-2.05163	-0.201028	3.57171e-05	0.00025985
9	89341554	89342940	DF05275571	+	LINE/L1	L1MB4	ENSG00000187742	intron	-3.1572	0.879499	5.51595e-12	1.42459e-10
11	17379354	17379829	DF00766854	+	LTR/ERVL-MaLR	MLT1H	ENSG00000188211	downstream	0.930165	2.10703	0.00453935	0.0167063
11	17379864	17380136	DF00766855	+	LTR/ERVL	LTR16B1	ENSG00000188211	downstream	1.63766	0.77368	0.00156798	0.00684329
9	96895025	96897099	DF05302186	+	LTR/ERVL	ERVL-B4-int	ENSG00000196312	downstream	0.672124	3.75051	0.00455268	0.0167411
19	21198012	21206673	DF02358829	-	LTR/ERV1	HERV15-int	ENSG00000196705	downstream	-2.78109	1.2962	2.61987e-14	9.85883e-13
5	132397849	132403147	DF04140039	+	LINE/L1	L1PA6	ENSG00000197375	downstream	-6.09214	0.267484	1.10843e-19	8.68352e-18
2	216510667	216511054	DF02883705	+	LTR/ERVL	ERVL-E-int	ENSG00000197756	intron	-2.07397	-0.00668923	1.89781e-06	1.87658e-05
2	216511672	216512926	DF02883708	+	LTR/ERVL	ERVL-E-int	ENSG00000197756	intron	-1.79201	1.06349	0.000140336	0.000863201
2	216506576	216506887	DF02883693	-	LTR/ERVL	LTR101_Mam	ENSG00000197756	intron	-1.65749	0.448236	1.61612e-05	0.000128064
2	216508222	216508663	DF02883699	-	LTR/ERVL-MaLR	MLT1H	ENSG00000197756	intron	-1.64243	0.480454	3.82972e-05	0.000275481
2	216507672	216508089	DF02883698	-	LTR/ERVL	LTR33	ENSG00000197756	intron	-1.3927	0.531238	0.00101135	0.00472913
2	216513957	216514741	DF02883713	+	LINE/L1	L1MEg	ENSG00000197756	intron	-1.31965	0.560896	0.00197087	0.00827277
11	57822258	57823835	DF00837957	+	LINE/L1	L1MEd	ENSG00000198561	downstream	-1.51044	0.132536	0.00736547	0.0247937
10	102106734	102107035	DF00674064	-	LTR/ERV1	MER52C	ENSG00000198728	downstream	1.28324	2.66155	2.04094e-06	1.99627e-05
5	74788730	74792199	DF04040871	+	LTR/ERVL	HERVL-int	ENSG00000198780	intron	-3.5255	0.242643	6.67042e-16	3.22934e-14
10	119824080	119824816	DF00710028	-	LINE/L1	L1MC4a	ENSG00000198825	intron	-1.43869	-0.044312	0.00457435	0.0168028
19	49493243	49493400	DF02420410	+	LINE/L1	L1M4	ENSG00000199631	downstream	-4.0044	0.158224	6.42832e-15	2.65053e-13
1	85587788	85590110	DF00196213	+	LINE/L1	L1M1	ENSG00000199934	upstream	-5.74389	0.606679	5.00907e-24	6.69235e-22
1	85590460	85591221	DF00196215	+	LINE/L1	L1M1	ENSG00000199934	upstream	-4.88259	-0.805035	2.98854e-11	6.89065e-10
19	49493243	49493400	DF02420410	+	LINE/L1	L1M4	ENSG00000200259	downstream	-4.0044	0.158224	6.42832e-15	2.65053e-13
6	31837598	31837907	DF04312332	-	LTR/ERVL-MaLR	MSTA	ENSG00000201754	downstream	-1.93465	1.11873	3.29389e-07	3.81834e-06
6	31839181	31839505	DF04312339	-	LINE/L1	L1PA16	ENSG00000201754	downstream	-1.87478	1.14274	1.24287e-06	1.27429e-05
6	31837598	31837907	DF04312332	-	LTR/ERVL-MaLR	MSTA	ENSG00000201823	downstream	-1.93465	1.11873	3.29389e-07	3.81834e-06
19	49493243	49493400	DF02420410	+	LINE/L1	L1M4	ENSG00000202503	downstream	-4.0044	0.158224	6.42832e-15	2.65053e-13
5	140726266	140726393	DF04157706	+	LINE/L1	L1MC3	ENSG00000202515	downstream	-5.67007	5.68899	4.07234e-68	3.19031e-65
6	32824093	32825023	DF04314275	-	LINE/L1	L1MEd	ENSG00000204267	intron	-1.55189	-0.143591	0.0012344	0.0055913
6	31840833	31841018	DF04312344	-	LINE/L1	L1ME3F	ENSG00000204387	downstream	-4.75052	1.10682	2.70867e-25	3.95626e-23
6	31837598	31837907	DF04312332	-	LTR/ERVL-MaLR	MSTA	ENSG00000204387	intron	-1.93465	1.11873	3.29389e-07	3.81834e-06
6	31839181	31839505	DF04312339	-	LINE/L1	L1PA16	ENSG00000204387	intron	-1.87478	1.14274	1.24287e-06	1.27429e-05
19	43969649	43974742	DF02403755	+	LINE/L1	L1PA11	ENSG00000204920	intron	0.530662	4.02455	0.0106687	0.0338878
2	65517522	65517539	DF02575240	-	LTR/ERVL-MaLR	MLT1K	ENSG00000204929	intron	3.35185	0.923947	1.46468e-07	1.82793e-06
12	103952091	103952797	DF01193344	-	LINE/L1	L1MB8	ENSG00000204954	intron	-1.77854	0.384173	4.55952e-05	0.000322195
12	103948468	103948947	DF01193338	+	LINE/L1	L1MD3	ENSG00000204954	downstream	-1.31494	0.949604	0.000291968	0.00162168
2	45176806	45177734	DF02535262	+	LINE/L1	L1ME3A	ENSG00000205054	intron	-1.67141	0.115796	0.000204557	0.00119998
6	31429886	31435550	DF04311468	+	LTR/ERVL	HERVL-int	ENSG00000206337	intron	-2.53835	1.04474	2.33542e-11	5.46888e-10
6	29948751	29950412	DF04308253	+	LTR/ERVL	ERV3-16A3_I-int	ENSG00000206503	downstream	-1.43376	1.59343	5.40856e-05	0.000374664
6	29946917	29948746	DF04308252	+	LTR/ERVL	ERV3-16A3_I-int	ENSG00000206503	downstream	-1.31158	2.09203	3.0111e-06	2.84364e-05
3	9377910	9379138	DF03212218	+	LINE/CR1	CR1_Mam	ENSG00000206573	intron	-1.46847	0.162001	0.000610904	0.00308495
20	2453136	2453727	DF02834280	-	LINE/L1	L1ME3A	ENSG00000207305	upstream	-4.01828	-0.0713456	5.16248e-14	1.84878e-12
20	2450735	2451246	DF02834273	+	LINE/L2	L2a	ENSG00000207305	downstream	-3.74927	-0.432571	1.54901e-12	4.53264e-11
12	101199555	101200405	DF01187249	+	LINE/L1	L1ME2	ENSG00000207414	upstream	3.66481	0.831076	8.83455e-09	1.37051e-07
10	73217849	73219119	DF00613204	-	LTR/ERVL-MaLR	MLT1F2-int	ENSG00000213551	intron	-1.88391	0.0242229	0.000260869	0.00147818
10	73221201	73222833	DF00613208	-	LINE/L1	L1MEc	ENSG00000213551	intron	-1.32051	0.391889	0.0071654	0.0242101
14	49570294	49570844	DF01497072	+	LTR/ERVL	MER77	ENSG00000213741	downstream	-2.75558	0.106728	1.95087e-08	2.84702e-07
20	25678966	25680403	DF02950999	+	LINE/L1	L1MA4	ENSG00000213742	downstream	-1.16489	0.463404	0.00520385	0.0186423
1	36326530	36327245	DF00088739	-	LINE/L2	L2a	ENSG00000214193	downstream	-1.15584	-0.0110893	0.0136645	0.0415064
X	57682169	57682532	DF05711034	-	LTR/ERV1	ERV24_Prim-int	ENSG00000215174	upstream	3.93003	3.14455	4.83723e-29	9.69415e-27
6	110917863	110922603	DF04453901	+	LTR/ERVK	HERVK9-int	ENSG00000219329	upstream	-5.25121	0.392265	2.64177e-17	1.55503e-15
6	152961204	152963187	DF04530476	+	LINE/L1	L1MA7	ENSG00000220745	upstream	-9.01184	0.552006	3.20158e-20	2.64015e-18
1	212051487	212051521	DF00401649	-	LINE/L1	L1MEf	ENSG00000220749	downstream	7.87559	0.698354	4.21289e-12	1.11364e-10
10	73127623	73128995	DF00612951	-	LINE/L1	L1MA10	ENSG00000221164	upstream	-1.2283	0.667141	0.00659321	0.0226227
2	68178261	68178766	DF02579957	-	LINE/L2	L2a	ENSG00000221823	downstream	-1.40888	0.0636113	0.00173834	0.00746672
19	18578415	18581619	DF02352941	+	LTR/ERV1	HERV9-int	ENSG00000221983	downstream	-4.97812	0.967159	3.73321e-23	4.69648e-21
2	197764966	197765069	DF02811900	+	LINE/L1	L1MA5A	ENSG00000222017	intron	7.25864	0.178632	8.48128e-09	1.32165e-07
5	132647261	132649057	DF04140570	+	LINE/L1	L1M4	ENSG00000223442	intron	-2.03212	1.04615	2.8798e-07	3.38102e-06
5	132650103	132651227	DF04140575	+	LINE/L1	L1MC4a	ENSG00000223442	intron	-1.65226	-0.0915418	0.000630014	0.00316938
2	120218050	120218382	DF02673568	+	LTR/ERVL-MaLR	MLT1N2	ENSG00000223549	downstream	0.973253	1.59346	0.00691726	0.0235146
3	3339502	3339818	DF03199657	-	LINE/L1	L1ME3A	ENSG00000223727	intron	3.67525	1.88394	3.27848e-14	1.20995e-12
6	73491438	73491781	DF04388404	-	LINE/RTE-X	L4_C_Mam	ENSG00000223821	downstream	-3.85224	0.0255013	4.37141e-13	1.36984e-11
21	46223505	46224493	DF03106252	+	LTR/ERVK	LTR13	ENSG00000223901	intron	1.34961	1.02025	0.00497216	0.0179768
2	101002935	101003095	DF02636993	+	LINE/L2	L2a	ENSG00000223947	upstream	1.66395	0.0577088	0.0054889	0.0194573
3	37146315	37146735	DF03268487	-	LINE/L1	L1PA10	ENSG00000224080	upstream	-1.3206	0.39138	0.00089605	0.00428151
10	29423270	29423818	DF00534016	-	LINE/L1	L1HS	ENSG00000224597	intron	2.87977	1.20681	4.53726e-08	6.32683e-07
20	38409324	38409890	DF02975988	+	LINE/L1	L1MC4	ENSG00000224635	intron	-3.36034	-0.571896	1.23583e-08	1.86975e-07
2	120218050	120218382	DF02673568	+	LTR/ERVL-MaLR	MLT1N2	ENSG00000224789	upstream	0.973253	1.59346	0.00691726	0.0235146
4	62105126	62105614	DF03690976	-	LINE/L1	L1PA13	ENSG00000225405	downstream	7.1601	0.0970373	9.85581e-09	1.5153e-07
1	19608606	19608860	DF00042595	+	LINE/L1	L1ME1	ENSG00000226396	downstream	5.49506	2.39692	2.83046e-28	5.36076e-26
2	120218050	120218382	DF02673568	+	LTR/ERVL-MaLR	MLT1N2	ENSG00000226479	downstream	0.973253	1.59346	0.00691726	0.0235146
2	180870410	180872698	DF02783040	+	LINE/L1	L1MA3	ENSG00000226564	downstream	9.79676	2.35284	7.36695e-22	7.69511e-20
2	130294485	130295264	DF02693384	-	LINE/L1	L1PB	ENSG00000226915	downstream	8.58723	1.30646	1.55885e-16	8.04392e-15
12	3211045	3211594	DF01003329	-	LINE/L1	L1ME3E	ENSG00000227081	downstream	7.72931	0.572966	3.47503e-11	7.94325e-10
13	79425404	79427332	DF01381991	-	LINE/L1	L1ME4b	ENSG00000227354	downstream	-1.2411	0.141929	0.00759321	0.025451
1	247188697	247188939	DF00508426	+	LINE/L1	L1M4	ENSG00000227671	downstream	-0.852174	1.07899	0.0151494	0.0451101
2	63623032	63626801	DF02571016	+	LINE/L1	L1PA7	ENSG00000228305	upstream	-7.6348	-0.783202	1.13866e-11	2.79556e-10
12	111904370	111907473	DF01214214	+	LINE/L1	L1MA2	ENSG00000229186	downstream	-1.47978	0.897667	0.000284302	0.00159192
9	112474383	112474985	DF05336066	+	LTR/ERVL	MER21A	ENSG00000230185	intron	2.358	0.944586	2.91311e-06	2.76473e-05
1	119178885	119180391	DF00260018	+	LTR/ERV1	LTR12C	ENSG00000231365	intron	1.19086	1.05946	0.0107015	0.033967
11	4142828	4144988	DF00740751	+	LTR/ERVL	ERVL-B4-int	ENSG00000231548	downstream	-1.39014	0.532142	0.00113807	0.00522604
1	77853899	77857261	DF00182501	-	LINE/L1	L1PB1	ENSG00000232015	downstream	-3.0218	0.0863159	5.30436e-10	1.00132e-08
10	1036987	1037242	DF00407349	-	LINE/L1	L1MC1	ENSG00000232656	intron	-3.17168	-0.485841	1.35539e-09	2.40826e-08
10	1037577	1038269	DF00407350	-	LINE/L1	L1MC1	ENSG00000232656	intron	-2.25227	1.04908	1.98827e-09	3.42336e-08
5	132361655	132362732	DF04139986	+	LINE/L1	L1MB3	ENSG00000233006	intron	1.07924	1.21936	0.0123373	0.0381885
X	22796561	22797032	DF05641222	+	LTR/ERVL-MaLR	MLT1H	ENSG00000233067	intron	5.75943	2.97727	1.16067e-35	3.5095e-33
7	22509653	22510309	DF04602946	-	LINE/L1	L1ME1	ENSG00000233476	downstream	5.41633	1.07354	4.06482e-12	1.07798e-10
11	123053642	123053846	DF00974066	-	LINE/L2	L2b	ENSG00000233541	downstream	-4.00797	-0.223102	5.0675e-15	2.1302e-13
11	123052630	123052988	DF00974064	-	LINE/L1	L1MB8	ENSG00000233541	downstream	-3.93294	-0.427274	3.60665e-12	9.74304e-11
6	116261356	116266157	DF04463622	-	LINE/L1	L1PA13	ENSG00000233558	upstream	-1.50038	0.582665	0.000153605	0.000935801
20	62843590	62844418	DF03035481	-	LINE/L1	L1MB4	ENSG00000233838	upstream	-0.839286	1.99429	0.00503971	0.01816
9	37509571	37509860	DF05211373	-	LTR/ERVL-MaLR	MLT1I	ENSG00000234160	intron	1.00101	1.71098	0.00394599	0.0148751
20	1347834	1350310	DF02831513	-	LINE/L1	L1MA3	ENSG00000234684	intron	-1.95046	0.20928	0.00122525	0.00555891
6	31329941	31336966	DF04311287	-	LTR/ERV1	HERVIP10B3-int	ENSG00000234745	intron	-7.03067	-0.00196082	6.50732e-18	4.13851e-16
2	230544779	230545554	DF02912301	+	LINE/L1	L1PA14	ENSG00000235419	intron	-0.857662	1.44206	0.00849535	0.0279796
9	12809267	12810021	DF05165246	-	LINE/L1	L1MCa	ENSG00000235448	intron	-2.24314	0.498608	1.72444e-08	2.54459e-07
2	38042462	38044836	DF02520405	-	LINE/L1	L1MCa	ENSG00000235848	intron	-5.3991	-0.80294	2.41502e-11	5.63996e-10
20	31695001	31695457	DF02956340	+	LINE/L2	L2a	ENSG00000236559	intron	-2.01344	0.091706	2.53473e-06	2.4297e-05
20	31701851	31702351	DF02956363	-	LINE/L2	L2a	ENSG00000236559	intron	-1.84885	0.640425	9.79775e-05	0.000629855
20	31682857	31683486	DF02956295	+	LINE/L2	L2b	ENSG00000236559	upstream	-1.34897	0.41168	0.00221458	0.00914648
20	31715995	31716266	DF02956410	+	LTR/ERV1	MER34C2	ENSG00000236559	intron	-1.11618	0.00690005	0.0113937	0.0356972
6	33407430	33408093	DF04315541	-	LINE/L1	L1MC5a	ENSG00000237649	intron	0.962694	2.01831	0.00844331	0.0278348
6	33408091	33408700	DF04315542	-	LINE/L1	L1MC5	ENSG00000237649	intron	1.10862	1.82716	0.000828436	0.00400538
5	132190938	132191230	DF04139657	-	LTR/ERVL-MaLR	MLT1A0	ENSG00000237714	intron	1.12462	1.72006	0.00174836	0.00749951
2	47100980	47107096	DF02539216	+	LTR/ERV1	HERV9NC-int	ENSG00000239605	intron	-5.92745	-0.351609	1.09446e-15	5.00624e-14
14	102074282	102074660	DF01607322	-	LINE/L1	L1MB3	ENSG00000240457	downstream	-6.15504	-0.146715	1.89383e-17	1.1493e-15
3	67752893	67754099	DF03332819	+	LINE/L1	L1MC3	ENSG00000241316	intron	-0.978757	1.40869	0.00588168	0.0205787
5	138476883	138477535	DF04152370	+	LINE/L1	L1MB7	ENSG00000241458	downstream	-7.52193	0.501517	4.93293e-23	6.07279e-21
5	138475250	138475517	DF04152367	-	LINE/L1	L1M5	ENSG00000241458	downstream	-7.38344	-0.988499	3.73757e-10	7.22163e-09
2	99271162	99276435	DF02633586	-	LTR/ERVK	HERVK9-int	ENSG00000241962	intron	-2.67398	0.0864991	1.39508e-07	1.7537e-06
7	100344758	100345770	DF04752155	-	LTR/ERVK	LTR13	ENSG00000242294	intron	1.33315	1.22138	0.00788397	0.0262723
7	100342680	100343204	DF04752146	+	LTR/ERVL-MaLR	MLT1G	ENSG00000242294	intron	1.42074	1.39486	0.00675157	0.0230605
10	94607278	94607462	DF00657459	-	LINE/L1	HAL1	ENSG00000244332	intron	1.003	1.16133	0.016927	0.0493132
11	123052630	123052988	DF00974064	-	LINE/L1	L1MB8	ENSG00000244641	upstream	-3.93294	-0.427274	3.60665e-12	9.74304e-11
1	155653796	155658020	DF00292012	-	LTR/ERV1	HERV4_I-int	ENSG00000246203	intron	-1.37515	0.983944	0.00321821	0.0125205
17	50057388	50057526	DF02088101	+	LTR/ERV1	LTR78B	ENSG00000246640	upstream	-1.22126	0.0577571	0.0147929	0.0442784
17	74211801	74212145	DF02142218	+	LINE/L2	L2b	ENSG00000246731	intron	-3.23819	-0.25709	4.36061e-09	7.14402e-08
5	88305755	88310429	DF04066093	+	LINE/L1	L1P2	ENSG00000247828	intron	-2.85973	-0.501571	3.57544e-08	5.04691e-07
5	181208010	181208641	DF04247497	-	LINE/L1	L1MB3	ENSG00000248514	upstream	-5.00529	1.87047	6.12596e-41	2.34624e-38
2	159821739	159828115	DF02745280	+	LINE/L1	L1PA7	ENSG00000248672	intron	-4.76063	-0.593027	1.22891e-12	3.65809e-11
4	62105126	62105614	DF03690976	-	LINE/L1	L1PA13	ENSG00000248692	intron	7.1601	0.0970373	9.85581e-09	1.5153e-07
3	98519287	98520203	DF03380719	+	LINE/L2	L2a	ENSG00000248839	upstream	1.40423	0.351795	0.012896	0.0396261
5	179575168	179575693	DF04243774	-	LTR/ERVL-MaLR	MLT1G	ENSG00000249140	downstream	-1.48597	0.140967	0.0054147	0.0192417
4	39123100	39125847	DF03650836	+	LINE/L1	L1MB5	ENSG00000249207	intron	-0.480596	5.62207	0.00502057	0.0181214
5	61194896	61201261	DF04014437	-	LINE/L1	L1PA10	ENSG00000249279	downstream	-0.9235	0.971249	0.0165787	0.0484876
6	32824093	32825023	DF04314275	-	LINE/L1	L1MEd	ENSG00000250264	intron	-1.55189	-0.143591	0.0012344	0.0055913
5	6290648	6290785	DF03923632	-	LINE/L1	L1M5	ENSG00000250730	downstream	3.72004	0.415037	1.6823e-07	2.07548e-06
5	112177570	112181169	DF04105072	+	LINE/L1	L1ME2	ENSG00000250882	downstream	-3.73867	0.605752	1.32586e-12	3.93308e-11
20	34233607	34234465	DF02963795	-	LTR/ERVL	HERVL40-int	ENSG00000250917	downstream	-0.973828	0.641545	0.014283	0.0429763
5	163495132	163496077	DF04207692	-	LTR/ERVL	ERVL-B4-int	ENSG00000251018	upstream	-4.39044	-0.634165	8.94442e-13	2.70926e-11
5	61194896	61201261	DF04014437	-	LINE/L1	L1PA10	ENSG00000251279	intron	-0.9235	0.971249	0.0165787	0.0484876
5	82266019	82267076	DF04056130	-	LINE/L1	L1MD2	ENSG00000251374	upstream	-4.4415	-0.00444215	3.34116e-18	2.23197e-16
5	82267757	82271274	DF04056133	-	LTR/ERV1	Harlequin-int	ENSG00000251374	upstream	-2.95068	1.77202	1.32896e-11	3.24429e-10
5	97154171	97160200	DF04080678	-	LINE/L1	L1MA3	ENSG00000251513	intron	-3.9884	1.11485	7.96088e-19	5.64557e-17
4	422355	423984	DF03573616	-	LINE/L1	L1M3a	ENSG00000251595	downstream	-1.14447	0.469074	0.00810908	0.0268976
11	316784	317577	DF00734021	-	LTR/ERV1	MER4E1	ENSG00000251661	upstream	-3.39609	0.225985	7.81874e-11	1.69079e-09
2	170112491	170119261	DF02762906	+	LTR/ERVK	HERVK22-int	ENSG00000252807	downstream	-8.10358	-0.365737	1.26681e-14	5.06578e-13
13	51350627	51353092	DF01334213	-	LINE/L1	L1MB7	ENSG00000253309	intron	-1.14752	0.843884	0.00567595	0.020001
5	172767085	172767270	DF04227093	+	LINE/L1	HAL1b	ENSG00000253736	intron	-1.5797	0.599352	7.94773e-05	0.000525227
8	43126500	43128865	DF04950685	-	LINE/L1	L1M2	ENSG00000254198	upstream	0.637023	4.89512	0.00053035	0.00272935
8	43124520	43125207	DF04950681	-	LTR/ERV1	LTR76	ENSG00000254198	downstream	0.694116	3.24654	0.00303831	0.0119583
11	119007814	119008078	DF00965544	-	LTR/ERVL	LTR75	ENSG00000254428	upstream	-1.04279	1.00315	0.00527703	0.0188302
11	119007814	119008078	DF00965544	-	LTR/ERVL	LTR75	ENSG00000254909	upstream	-1.04279	1.00315	0.00527703	0.0188302
11	33676856	33683361	DF00798949	-	LINE/L1	L1PB1	ENSG00000255202	intron	-4.93558	0.278671	3.04909e-18	2.05278e-16
11	75578934	75580549	DF00878845	+	LTR/ERVL	ERVL-E-int	ENSG00000255326	upstream	-5.76858	-0.0451154	5.28899e-18	3.37614e-16
8	143830426	143830978	DF05139622	+	LINE/L1	HAL1	ENSG00000255343	downstream	-1.0527	0.479674	0.00701091	0.0237907
2	3541351	3541861	DF02450707	+	LINE/L1	L1ME1	ENSG00000255767	intron	0.725513	2.64646	0.00635977	0.0219397
5	73506428	73506626	DF04038454	-	LTR/ERVL-MaLR	MLT1I	ENSG00000255883	upstream	-2.51997	-0.321233	5.82286e-07	6.40585e-06
12	101199555	101200405	DF01187249	+	LINE/L1	L1ME2	ENSG00000256870	intron	3.66481	0.831076	8.83455e-09	1.37051e-07
11	114333290	114337045	DF00955348	+	LINE/L1	L1MCa	ENSG00000256947	intron	-5.50105	-0.271597	2.67955e-14	1.00396e-12
9	37509571	37509860	DF05211373	-	LTR/ERVL-MaLR	MLT1I	ENSG00000256966	downstream	1.00101	1.71098	0.00394599	0.0148751
12	52271753	52273370	DF01092385	+	LINE/L1	L1ME3F	ENSG00000257830	downstream	-6.59476	-0.407022	4.11127e-14	1.50122e-12
17	28468443	28469112	DF02035142	+	LINE/L1	L1MB2	ENSG00000258472	intron	9.34706	1.96408	4.21922e-25	6.11077e-23
14	46459269	46462932	DF01492041	+	LINE/L1	L1MA5	ENSG00000258700	intron	4.5566	0.344771	2.13767e-08	3.10647e-07
14	35318355	35318966	DF01473001	-	LINE/L1	L1MA6	ENSG00000258790	downstream	-1.80862	0.0196052	0.000109548	0.000696189
14	50452238	50453273	DF01499410	+	LTR/ERV1	MER110-int	ENSG00000259113	intron	-1.27563	0.297749	0.0108674	0.0343734
1	247188697	247188939	DF00508426	+	LINE/L1	L1M4	ENSG00000259865	upstream	-0.852174	1.07899	0.0151494	0.0451101
16	12603813	12609764	DF01818071	+	LINE/L1	L1PA4	ENSG00000259899	intron	2.75493	0.430358	8.63453e-06	7.31676e-05
11	17379354	17379829	DF00766854	+	LTR/ERVL-MaLR	MLT1H	ENSG00000260196	upstream	0.930165	2.10703	0.00453935	0.0167063
11	17379864	17380136	DF00766855	+	LTR/ERVL	LTR16B1	ENSG00000260196	upstream	1.63766	0.77368	0.00156798	0.00684329
16	81029857	81030209	DF01955548	-	LTR/ERVL-MaLR	THE1B	ENSG00000260213	intron	0.835362	2.38947	0.00320837	0.0124963
2	216215055	216216153	DF02883022	-	LTR/ERVL	LTR57-int	ENSG00000260804	upstream	-0.656496	2.21318	0.0161272	0.0474402
13	113931800	113932865	DF01441373	-	LINE/L1	L1ME1	ENSG00000260910	upstream	-1.01207	0.500206	0.0102368	0.0327514
16	81029857	81030209	DF01955548	-	LTR/ERVL-MaLR	THE1B	ENSG00000261061	upstream	0.835362	2.38947	0.00320837	0.0124963
5	43286083	43286854	DF03990159	-	LTR/ERVL	ERV3-16A3_I-int	ENSG00000261604	upstream	-1.80822	0.600852	2.72622e-06	2.60254e-05
17	4572573	4573254	DF01989388	-	LINE/L1	L1ME1	ENSG00000262519	downstream	2.48529	2.55143	3.95775e-12	1.05919e-10
17	81723436	81723919	DF02158425	+	LINE/L1	L1M4	ENSG00000262660	downstream	-1.43158	-0.0931953	0.00152674	0.00670576
17	4572573	4573254	DF01989388	-	LINE/L1	L1ME1	ENSG00000262921	downstream	2.48529	2.55143	3.95775e-12	1.05919e-10
17	80408187	80413064	DF02156252	+	LTR/ERV1	Harlequin-int	ENSG00000263069	intron	-1.62175	0.428815	0.0105376	0.0335443
17	28468443	28469112	DF02035142	+	LINE/L1	L1MB2	ENSG00000263266	downstream	9.34706	1.96408	4.21922e-25	6.11077e-23
5	132361655	132362732	DF04139986	+	LINE/L1	L1MB3	ENSG00000263597	downstream	1.07924	1.21936	0.0123373	0.0381885
17	81877601	81878140	DF02158629	-	LINE/L1	L1MC5a	ENSG00000263731	downstream	-3.72434	-0.184179	7.6518e-13	2.34243e-11
17	8368111	8368634	DF01998809	+	LTR/ERVL-MaLR	MLT1C2	ENSG00000263809	downstream	-1.58507	0.90531	0.000160094	0.000969168
17	81877601	81878140	DF02158629	-	LINE/L1	L1MC5a	ENSG00000263859	upstream	-3.72434	-0.184179	7.6518e-13	2.34243e-11
18	49447446	49451949	DF02244959	+	LTR/ERV1	HUERS-P3b-int	ENSG00000263895	upstream	-2.24116	0.910231	2.22912e-08	3.22306e-07
17	32428864	32430463	DF02045209	+	LTR/ERVL-MaLR	MSTA-int	ENSG00000264083	upstream	-3.24492	-0.338655	5.22835e-11	1.16122e-09
17	57994856	57995013	DF02104892	-	LINE/L2	L2b	ENSG00000264112	upstream	-1.49568	0.502147	0.00350907	0.0134427
9	21525190	21526369	DF05181228	-	LINE/L1	L1PA13	ENSG00000264379	upstream	-0.95952	2.02118	0.00283065	0.0112385
9	21922592	21929264	DF05181921	+	LTR/ERV1	MER50-int	ENSG00000264545	intron	-1.64811	1.366	2.16287e-05	0.000167087
9	21922592	21929264	DF05181921	+	LTR/ERV1	MER50-int	ENSG00000264801	upstream	-1.64811	1.366	2.16287e-05	0.000167087
17	16384561	16384688	DF02017410	+	LTR/ERVL	MER21A	ENSG00000265401	upstream	-1.23084	0.350401	0.00224929	0.00926097
17	8368111	8368634	DF01998809	+	LTR/ERVL-MaLR	MLT1C2	ENSG00000265749	intron	-1.58507	0.90531	0.000160094	0.000969168
18	2805356	2806665	DF02167048	+	LINE/L1	L1M4b	ENSG00000266049	intron	-1.89584	0.0221588	1.83338e-05	0.000143956
13	51350627	51353092	DF01334213	-	LINE/L1	L1MB7	ENSG00000266072	upstream	-1.14752	0.843884	0.00567595	0.020001
17	57994856	57995013	DF02104892	-	LINE/L2	L2b	ENSG00000266086	intron	-1.49568	0.502147	0.00350907	0.0134427
17	30794817	30795109	DF02040795	+	LINE/L1	L1M5	ENSG00000266490	downstream	-2.32383	-0.43983	4.05624e-06	3.71858e-05
17	59973711	59973750	DF02110073	+	LINE/L2	L2b	ENSG00000266992	downstream	7.0573	2.48748	2.4169e-32	6.50863e-30
19	36736896	36739155	DF02384661	+	LINE/L1	L1MA2	ENSG00000267041	intron	-1.77278	0.0735249	7.94279e-05	0.000525101
17	59973711	59973750	DF02110073	+	LINE/L2	L2b	ENSG00000267104	intron	7.0573	2.48748	2.4169e-32	6.50863e-30
17	76731291	76731559	DF02148261	-	LTR/ERVL-MaLR	MLT1A0	ENSG00000267168	upstream	-2.54735	0.244508	1.39583e-08	2.09036e-07
19	9511237	9514634	DF02325997	-	LTR/ERVK	HERVK3-int	ENSG00000267273	downstream	-3.95375	-0.575187	7.50735e-11	1.63577e-09
17	59973711	59973750	DF02110073	+	LINE/L2	L2b	ENSG00000267302	intron	7.0573	2.48748	2.4169e-32	6.50863e-30
17	59973711	59973750	DF02110073	+	LINE/L2	L2b	ENSG00000267318	downstream	7.0573	2.48748	2.4169e-32	6.50863e-30
18	35712565	35714029	DF02219358	+	LINE/L1	L1ME2	ENSG00000267397	upstream	-1.10345	0.80434	0.00259768	0.0104825
19	44292253	44295867	DF02404464	+	LINE/L1	L1PA15-16	ENSG00000267590	upstream	-1.34783	0.210012	0.0107717	0.034133
19	52234165	52235447	DF02427886	+	LINE/L1	L1M4c	ENSG00000268015	upstream	-2.27853	-0.522853	8.73538e-05	0.000569849
19	57448726	57449600	DF02441642	-	LINE/L1	L1MB2	ENSG00000268163	intron	-1.17239	0.218467	0.00483772	0.0176076
19	21124501	21124959	DF02358664	-	LINE/L1	L1MA8	ENSG00000268357	downstream	1.11767	1.43907	0.00803276	0.0266753
19	17267874	17268284	DF02348982	-	LTR/ERVL-MaLR	MLT1K	ENSG00000269307	intron	-1.1833	2.43385	1.42411e-05	0.00011432
19	8379912	8385647	DF02322976	+	LTR/ERV1	HERV9NC-int	ENSG00000269386	intron	-2.54212	0.543021	1.65583e-08	2.44543e-07
19	57896195	57898664	DF02442558	+	LTR/ERVK	HERVK14-int	ENSG00000269476	intron	-1.38456	0.157212	0.00566237	0.0199613
1	19608606	19608860	DF00042595	+	LINE/L1	L1ME1	ENSG00000270136	intron	5.49506	2.39692	2.83046e-28	5.36076e-26
5	42728303	42728651	DF03988933	-	LTR/ERVL-MaLR	MLT1O	ENSG00000270513	upstream	-6.41442	-0.572135	5.87563e-14	2.07513e-12
19	44292253	44295867	DF02404464	+	LINE/L1	L1PA15-16	ENSG00000270679	downstream	-1.34783	0.210012	0.0107717	0.034133
2	197498067	197498274	DF02811367	+	LINE/L1	L1MB3	ENSG00000270757	upstream	-2.09426	0.622415	1.33165e-07	1.68882e-06
1	100199602	100206087	DF00224079	+	LINE/L1	L1PA7	ENSG00000271415	downstream	-1.31195	0.0966025	0.00941026	0.0305033
8	33361897	33366412	DF04930159	+	LINE/L1	L1PA6	ENSG00000272338	upstream	0.926301	1.94641	0.00388	0.0146616
10	73127623	73128995	DF00612951	-	LINE/L1	L1MA10	ENSG00000272599	upstream	-1.2283	0.667141	0.00659321	0.0226227
7	100344758	100345770	DF04752155	-	LTR/ERVK	LTR13	ENSG00000272752	intron	1.33315	1.22138	0.00788397	0.0262723
7	100342680	100343204	DF04752146	+	LTR/ERVL-MaLR	MLT1G	ENSG00000272752	intron	1.42074	1.39486	0.00675157	0.0230605
21	39187813	39187967	DF03093791	-	LINE/L2	L2c	ENSG00000272991	downstream	1.19463	0.552191	0.0162117	0.0476437
2	47100980	47107096	DF02539216	+	LTR/ERV1	HERV9NC-int	ENSG00000273269	intron	-5.92745	-0.351609	1.09446e-15	5.00624e-14
2	68178261	68178766	DF02579957	-	LINE/L2	L2a	ENSG00000273275	upstream	-1.40888	0.0636113	0.00173834	0.00746672
2	68178261	68178766	DF02579957	-	LINE/L2	L2a	ENSG00000273398	intron	-1.40888	0.0636113	0.00173834	0.00746672
13	39073867	39079555	DF01309216	+	LINE/L1	L1PA17	ENSG00000273507	intron	-4.47673	-0.811432	3.89397e-11	8.80742e-10
20	1347834	1350310	DF02831513	-	LINE/L1	L1MA3	ENSG00000274322	intron	-1.95046	0.20928	0.00122525	0.00555891
8	73234868	73241085	DF04999951	-	LINE/L1	L1PA6	ENSG00000274443	downstream	-7.95295	-0.497825	5.3802e-14	1.91191e-12
7	75030490	75030883	DF04704596	-	LTR/ERVL-MaLR	MLT1F	ENSG00000274523	intron	1.50347	1.73319	0.000279932	0.00157256
10	29423270	29423818	DF00534016	-	LINE/L1	L1HS	ENSG00000274985	upstream	2.87977	1.20681	4.53726e-08	6.32683e-07
13	109269052	109269447	DF01434457	+	LTR/ERV1	HERVH-int	ENSG00000275216	upstream	-2.86064	1.37803	2.12753e-11	5.02495e-10
13	109266458	109269052	DF01434456	+	LTR/ERV1	HERVH-int	ENSG00000275216	upstream	-2.24739	3.15159	4.00494e-12	1.06685e-10
13	109276690	109277198	DF01434474	+	LTR/ERV1	MER39	ENSG00000275216	downstream	-1.75916	1.21294	2.50755e-05	0.000190554
19	57448726	57449600	DF02441642	-	LINE/L1	L1MB2	ENSG00000276449	upstream	-1.17239	0.218467	0.00483772	0.0176076
17	50091487	50092220	DF02088170	-	LTR/Gypsy	LTR104_Mam	ENSG00000276851	upstream	-1.38624	1.29532	5.98359e-05	0.000408391
19	43969649	43974742	DF02403755	+	LINE/L1	L1PA11	ENSG00000277806	upstream	0.530662	4.02455	0.0106687	0.0338878
20	25678966	25680403	DF02950999	+	LINE/L1	L1MA4	ENSG00000278383	upstream	-1.16489	0.463404	0.00520385	0.0186423
19	44250028	44253907	DF02404369	+	LINE/L1	L1PA7	ENSG00000279103	upstream	-1.12271	0.516608	0.00544455	0.0193279
2	216215055	216216153	DF02883022	-	LTR/ERVL	LTR57-int	ENSG00000279348	downstream	-0.656496	2.21318	0.0161272	0.0474402
17	32428864	32430463	DF02045209	+	LTR/ERVL-MaLR	MSTA-int	ENSG00000279762	intron	-3.24492	-0.338655	5.22835e-11	1.16122e-09
5	139283676	139283726	DF04154366	-	LINE/L2	L2c	ENSG00000280987	intron	-1.14455	0.353342	0.00591578	0.0206645
4	422355	423984	DF03573616	-	LINE/L1	L1M3a	ENSG00000281016	intron	-1.14447	0.469074	0.00810908	0.0268976
2	180870410	180872698	DF02783040	+	LINE/L1	L1MA3	ENSG00000281131	intron	9.79676	2.35284	7.36695e-22	7.69511e-20
5	139283676	139283726	DF04154366	-	LINE/L2	L2c	ENSG00000281398	downstream	-1.14455	0.353342	0.00591578	0.0206645
1	85489374	85489779	DF00196006	-	LINE/L2	L2c	ENSG00000282057	intron	-1.66244	0.0786567	0.000149613	0.000916666
1	85491298	85491690	DF00196010	+	LTR/ERVL-MaLR	MLT1K	ENSG00000282057	intron	-1.64647	0.0391282	0.000176614	0.00105582
5	132647261	132649057	DF04140570	+	LINE/L1	L1M4	ENSG00000283782	downstream	-2.03212	1.04615	2.8798e-07	3.38102e-06
16	81029857	81030209	DF01955548	-	LTR/ERVL-MaLR	THE1B	ENSG00000284512	intron	0.835362	2.38947	0.00320837	0.0124963
4	82335642	82337609	DF03725710	-	LTR/ERV1	HERV9-int	ENSG00000284516	intron	-3.03758	0.0216818	7.58626e-11	1.64879e-09

## Sheet: Udorn 24 hour
# IAV H3N2 Udorn - DE TEs at 24 hour									*FC > 1 (high in mock)
chromosome	start	end	TE ID	strand	Class	subfamily	Gene association	Relationship to gene	log(Fold Change)	log(CPM)	P-value	FDR
1	1017170	1018876	DF00001722	-	LTR/ERV1	LTR12C	ENSG00000187608	downstream	-7.30842	-0.0942081	1.32005e-17	2.14664e-16		automous = not associated with gene (intergenic)
1	1017170	1018876	DF00001722	-	LTR/ERV1	LTR12C	ENSG00000188157	upstream	-7.30842	-0.0942081	1.32005e-17	2.14664e-16
1	1252268	1253209	DF00002008	+	LTR/ERVK	LTR13A	ENSG00000260179	upstream	-3.78698	-0.940296	7.68046e-09	2.92664e-08
1	1252268	1253209	DF00002008	+	LTR/ERVK	LTR13A	ENSG00000160087	downstream	-3.78698	-0.940296	7.68046e-09	2.92664e-08
1	1265296	1265564	DF00002026	+	LTR/ERVL	MER68	ENSG00000160087	intron	-3.3642	-0.16124	3.32635e-10	1.62098e-09
1	1412722	1416234	DF00002256	-	LTR/ERV1	Harlequin-int	ENSG00000272455	downstream	-3.2558	-0.560907	1.02204e-08	3.81575e-08
1	1412722	1416234	DF00002256	-	LTR/ERV1	Harlequin-int	ENSG00000235098	downstream	-3.2558	-0.560907	1.02204e-08	3.81575e-08
1	1850443	1850951	DF00003174	-	LINE/L1	L1MEf	ENSG00000078369	intron	-1.9267	-0.00946353	0.000139724	0.000304172
1	1880820	1881077	DF00003272	-	LINE/L2	L2b	ENSG00000078369	intron	-1.88596	0.399936	0.000128796	0.000281262
1	3528445	3528939	DF00005131	+	LTR/ERVL-MaLR	MLT1D	ENSG00000162591	intron	-2.14432	0.407864	1.0268e-06	2.88179e-06
1	6367283	6368925	DF00010226	-	LTR/ERV1	MER52D	ENSG00000097021	intron	-3.11272	-0.189783	6.31272e-09	2.46335e-08
1	6381332	6381853	DF00010280	+	LINE/L1	L1MB3	ENSG00000097021	intron	-3.00064	-0.888641	3.39369e-06	8.96106e-06
1	6783329	6783855	DF00011279	-	LINE/L1	L1ME4c	ENSG00000237436	downstream	-3.95341	-0.558548	9.73608e-12	6.45577e-11
1	6783329	6783855	DF00011279	-	LINE/L1	L1ME4c	ENSG00000171735	upstream	-3.95341	-0.558548	9.73608e-12	6.45577e-11
1	8791290	8791492	DF00015531	+	LINE/L2	L2c	ENSG00000142599	intron	-3.50874	-1.09239	1.58168e-06	4.3451e-06
1	10420220	10420475	DF00019957	+	LINE/L1	L1ME3D	ENSG00000142657	downstream	1.03889	2.74708	0.00082198	0.00160962
1	11013214	11013515	DF00021290	+	LINE/L2	L2c	ENSG00000120948	intron	-1.46495	0.752377	0.00185698	0.0034658
1	11013214	11013515	DF00021290	+	LINE/L2	L2c	ENSG00000277726	intron	-1.46495	0.752377	0.00185698	0.0034658
1	16614266	16615045	DF00034938	+	LINE/L2	L2b	ENSG00000219481	upstream	-3.33975	-0.708751	7.96053e-08	2.57643e-07
1	16614266	16615045	DF00034938	+	LINE/L2	L2b	ENSG00000271732	upstream	-3.33975	-0.708751	7.96053e-08	2.57643e-07
1	16635636	16636064	DF00035003	+	LINE/L1	L1MC5	ENSG00000215908	intron	-2.23601	-0.0821816	2.25136e-05	5.39324e-05
1	16905326	16905857	DF00035447	+	LTR/ERV1	LTR4	ENSG00000058453	intron	-4.24936	-0.069623	1.4034e-15	1.73183e-14
1	16905326	16905857	DF00035447	+	LTR/ERV1	LTR4	ENSG00000272426	upstream	-4.24936	-0.069623	1.4034e-15	1.73183e-14
1	19608606	19608860	DF00042595	+	LINE/L1	L1ME1	ENSG00000173436	intron	4.04671	2.22975	7.25074e-14	6.86408e-13
1	19608606	19608860	DF00042595	+	LINE/L1	L1ME1	ENSG00000270136	intron	4.04671	2.22975	7.25074e-14	6.86408e-13
1	19608606	19608860	DF00042595	+	LINE/L1	L1ME1	ENSG00000226396	downstream	4.04671	2.22975	7.25074e-14	6.86408e-13
1	20725427	20725676	DF00045624	-	LINE/L2	L2b	ENSG00000189410	intron	-2.58072	-0.604196	9.04568e-06	2.27582e-05
1	23271352	23271930	DF00052571	-	LINE/L1	L1MA3	autonomous	autonomous	-5.5597	-0.983492	2.18679e-09	9.14215e-09
1	23539718	23539829	DF00053332	+	LINE/L1	L1MC4	autonomous	autonomous	-8.6575	-0.118119	7.08558e-18	1.19186e-16
1	23541099	23541181	DF00053336	+	LINE/L2	L2b	autonomous	autonomous	-7.90646	-0.816058	2.22258e-11	1.35963e-10
1	23704571	23704912	DF00053915	-	LTR/ERVL-MaLR	THE1D	autonomous	autonomous	-2.74703	-0.594871	3.36597e-06	8.88954e-06
1	23717768	23718342	DF00053969	+	LINE/L1	L1MB3	autonomous	autonomous	-2.15927	-0.29548	7.51216e-05	0.000168522
1	23722820	23723144	DF00053987	-	LINE/L2	L2c	autonomous	autonomous	-5.00036	-0.0556456	5.06365e-16	6.70561e-15
1	23724656	23724874	DF00053993	+	LINE/L1	L1ME4b	autonomous	autonomous	-5.57345	-0.238718	3.54818e-15	4.12485e-14
1	23729208	23729491	DF00054012	-	LINE/L2	L2c	autonomous	autonomous	-3.97193	-0.414225	1.8184e-13	1.61713e-12
1	23731704	23731851	DF00054026	-	LINE/L2	L2c	autonomous	autonomous	-5.7624	-0.833892	1.9792e-10	1.01077e-09
1	23732603	23732854	DF00054029	-	LINE/L2	L2c	autonomous	autonomous	-5.21094	-0.0774374	2.83332e-15	3.3271e-14
1	23733159	23733433	DF00054031	-	LINE/L2	L2c	autonomous	autonomous	-5.78995	-0.0549693	2.00296e-16	2.79164e-15
1	23734299	23734446	DF00054037	-	LINE/L2	L2a	autonomous	autonomous	-5.57618	0.0317802	1.2185e-17	1.98845e-16
1	23734868	23735033	DF00054039	+	LINE/L2	L2	autonomous	autonomous	-3.88841	-0.157794	6.31397e-13	5.14433e-12
1	23737433	23737627	DF00054049	-	LINE/L2	L2a	autonomous	autonomous	-4.77362	-0.0714189	5.12765e-17	7.70916e-16
1	23945741	23947786	DF00054737	-	LINE/L1	L1MB3	ENSG00000230228	downstream	-9.1565	0.397163	1.14471e-19	2.38601e-18
1	24675536	24675873	DF00056850	+	LINE/L2	L2b	ENSG00000133226	downstream	-5.38748	-0.749133	2.49329e-10	1.24571e-09
1	24677985	24678300	DF00056862	-	LINE/L1	L1MB7	autonomous	autonomous	-4.7593	-0.447762	7.64355e-14	7.21146e-13
1	24678616	24679171	DF00056865	+	LTR/ERV1	MER41B	autonomous	autonomous	-4.93753	-1.04685	8.07563e-09	3.06883e-08
1	24679206	24679448	DF00056867	-	LINE/L1	L1MB7	autonomous	autonomous	-6.08586	-1.13325	1.80177e-08	6.46629e-08
1	24681755	24682102	DF00056875	+	LTR/ERV1	MER4A	autonomous	autonomous	-5.01484	-0.715581	7.0831e-11	3.92857e-10
1	24682416	24682821	DF00056877	+	LTR/ERV1	MER4A	autonomous	autonomous	-5.6085	-0.230887	1.12315e-14	1.20614e-13
1	24682919	24683125	DF00056878	-	LTR/ERV1	LTR23	autonomous	autonomous	-8.18704	-0.584073	1.6864e-12	1.27943e-11
1	24698888	24699230	DF00056938	-	LINE/L1	L1ME1	autonomous	autonomous	-6.96474	-0.466948	2.34762e-12	1.73622e-11
1	24700560	24701008	DF00056944	-	LTR/ERVL-MaLR	MLT1L	autonomous	autonomous	-8.55001	-0.226763	6.52045e-17	9.71414e-16
1	24762433	24762980	DF00057169	-	LINE/L2	L2c	ENSG00000169504	intron	-2.43359	-0.480859	1.63751e-05	3.99082e-05
1	24786427	24786589	DF00057234	-	LTR/ERV1	MER57E1	ENSG00000169504	intron	-4.76853	-1.15802	6.106e-08	2.00577e-07
1	25209581	25209901	DF00058301	-	LINE/L1	L1MB7	ENSG00000231953	downstream	-7.3533	-1.23847	6.106e-08	2.00577e-07
1	25210254	25211005	DF00058304	-	LTR/ERVL	MER21C	ENSG00000231953	downstream	-7.65921	-1.01468	1.00689e-09	4.50451e-09
1	25218525	25219150	DF00058334	-	LINE/L1	L1MEc	autonomous	autonomous	-5.34895	-0.172405	9.22006e-16	1.1664e-14
1	25219274	25219784	DF00058336	-	LINE/L1	L1MEc	ENSG00000117614	downstream	-4.28488	-0.618958	8.75177e-12	5.84618e-11
1	25237235	25237722	DF00058390	-	LTR/ERVL-MaLR	MLT1G1	ENSG00000284602	downstream	-2.06862	-0.32872	0.000125497	0.0002744
1	25237235	25237722	DF00058390	-	LTR/ERVL-MaLR	MLT1G1	ENSG00000284657	upstream	-2.06862	-0.32872	0.000125497	0.0002744
1	25850253	25851727	DF00059981	-	LINE/L1	L1MB8	autonomous	autonomous	-3.15092	-0.0217139	5.86972e-11	3.30842e-10
1	25852740	25853230	DF00059986	-	LINE/L1	L1MB8	autonomous	autonomous	-3.43156	-0.557121	5.83711e-09	2.28511e-08
1	26332863	26333118	DF00061432	+	LINE/L1	L1MC5a	ENSG00000176092	intron	1.31966	1.23968	0.00958163	0.0159222
1	26477514	26477955	DF00061851	-	LTR/ERVL-MaLR	MLT1L	ENSG00000198830	downstream	-1.91637	1.44187	3.45201e-07	1.0279e-06
1	26478897	26479332	DF00061857	-	LINE/L1	L1MB7	ENSG00000198830	downstream	-2.48409	-0.00578184	3.23462e-06	8.56372e-06
1	26482757	26483006	DF00061872	-	LINE/L1	L1MB7	autonomous	autonomous	-3.36429	-0.911024	2.55254e-07	7.71434e-07
1	26484845	26485472	DF00061881	+	LINE/L2	L2	autonomous	autonomous	-4.88215	0.341321	1.44742e-19	2.98573e-18
1	26486269	26486334	DF00061887	+	LTR/ERVL	LTR16D1	autonomous	autonomous	-7.65755	-1.01544	8.10107e-10	3.70557e-09
1	26487150	26487421	DF00061893	+	LTR/ERVL-MaLR	MLT1L	autonomous	autonomous	-4.9375	-1.04828	7.68046e-09	2.92664e-08
1	26492164	26492347	DF00061911	-	LINE/L2	L2b	autonomous	autonomous	-6.49644	-0.826316	6.796e-11	3.78613e-10
1	26493453	26494077	DF00061918	+	LINE/L1	HAL1	autonomous	autonomous	-6.04798	0.200182	3.49466e-19	6.90244e-18
1	26494690	26494908	DF00061923	+	LINE/L1	HAL1	autonomous	autonomous	-6.00314	-1.19225	3.05914e-08	1.06009e-07
1	26882766	26883385	DF00063065	+	LINE/L2	L2b	autonomous	autonomous	-1.62726	0.627832	0.000353851	0.000728843
1	26928062	26928484	DF00063202	+	LINE/L1	L1M5	ENSG00000090273	intron	-3.24233	-0.172954	7.62041e-09	2.92664e-08
1	26928714	26929171	DF00063204	+	LINE/L1	L1MB2	ENSG00000090273	intron	-3.28774	-0.145245	2.15877e-10	1.09525e-09
1	26932621	26932962	DF00063221	-	LINE/L1	L1MB2	ENSG00000090273	intron	-4.0076	-0.273668	1.12324e-11	7.338e-11
1	26933233	26933399	DF00063223	-	LINE/L1	L1MB2	ENSG00000090273	intron	-5.40132	-1.09154	9.44663e-09	3.54347e-08
1	26934169	26934457	DF00063229	-	LTR/ERVL-MaLR	THE1D	ENSG00000090273	intron	-2.99957	-0.250027	3.77635e-08	1.29241e-07
1	26934482	26934662	DF00063231	-	LTR/ERVL-MaLR	THE1D-int	ENSG00000090273	intron	-4.25348	-0.660874	1.93376e-10	9.88646e-10
1	26936782	26937270	DF00063242	-	LTR/ERVL	MER21C	ENSG00000090273	intron	-3.61654	-0.23595	1.26966e-11	8.20618e-11
1	26955446	26955531	DF00063294	+	LINE/RTE-X	L4_C_Mam	ENSG00000175707	intron	-7.72366	-0.963527	3.02861e-10	1.49047e-09
1	26955973	26956101	DF00063297	-	LINE/L2	L2c	ENSG00000175707	intron	-7.7221	-0.965024	5.32036e-10	2.50387e-09
1	26956381	26956919	DF00063299	+	LINE/L1	L1MC4	ENSG00000175707	intron	-6.44311	0.238224	9.10577e-20	1.92947e-18
1	26961920	26962368	DF00063315	+	LINE/L1	L1ME3F	ENSG00000175707	upstream	-7.17388	-1.35991	2.43319e-07	7.36961e-07
1	26964838	26965368	DF00063330	+	LINE/L1	L1MB4	autonomous	autonomous	-7.65523	-1.01763	1.43095e-09	6.23461e-09
1	26981160	26982004	DF00063396	+	LINE/L2	L2b	ENSG00000172746	downstream	-7.86325	-0.86049	1.5437e-10	8.01417e-10
1	26981160	26982004	DF00063396	+	LINE/L2	L2b	ENSG00000224064	upstream	-7.86325	-0.86049	1.5437e-10	8.01417e-10
1	27312383	27313082	DF00064513	+	LINE/L1	L1MC2	ENSG00000243659	downstream	-2.1015	-0.417252	0.000170431	0.0003665
1	27878520	27879071	DF00066069	-	LINE/L1	L1MC4	ENSG00000130775	intron	-3.14593	-0.715795	1.70946e-07	5.33995e-07
1	28166997	28167633	DF00066955	+	LINE/L1	L1MB2	ENSG00000169403	intron	-8.02876	-0.718713	1.37078e-11	8.78394e-11
1	28388872	28389471	DF00067784	+	LINE/L1	L1MB1	ENSG00000204138	intron	-3.61657	-0.653201	1.83181e-09	7.84752e-09
1	28399583	28400095	DF00067817	-	LINE/L2	L2a	ENSG00000204138	intron	-2.97379	-0.805731	1.11504e-06	3.11691e-06
1	28522068	28522381	DF00068195	-	LINE/L2	L2b	ENSG00000180198	intron	-1.97777	-0.509221	0.000668808	0.00132786
1	28555249	28555395	DF00068304	-	LINE/L2	L2a	ENSG00000180098	intron	-3.61095	-0.773523	1.11431e-08	4.14029e-08
1	28562117	28562576	DF00068329	+	LINE/L1	L1ME4a	ENSG00000180098	intron	-3.9921	-0.0865214	1.40119e-11	8.95253e-11
1	28571936	28572103	DF00068363	-	LINE/L2	L2b	ENSG00000180098	intron	-2.45425	-0.356143	5.29644e-06	1.37037e-05
1	28655233	28656999	DF00068647	-	LTR/ERVL	HERVL-int	autonomous	autonomous	-6.56243	-0.775956	2.33683e-11	1.42265e-10
1	28772410	28772966	DF00069011	-	LINE/L1	L1MC4a	ENSG00000198492	downstream	-4.87124	0.0248476	3.89067e-17	5.92933e-16
1	28778437	28778723	DF00069026	+	LINE/L2	L2a	autonomous	autonomous	-5.15814	-0.324367	1.88669e-13	1.67147e-12
1	28781686	28782186	DF00069038	+	LINE/L2	L2a	autonomous	autonomous	-6.08589	-1.13323	1.81274e-08	6.49395e-08
1	29140761	29140904	DF00070091	-	LINE/L1	L1MCa	autonomous	autonomous	-6.91906	-0.471105	4.80778e-14	4.68662e-13
1	29174223	29174623	DF00070173	+	LINE/L1	L1M5	ENSG00000116350	intron	-1.64464	0.691849	0.00174148	0.00326115
1	29174223	29174623	DF00070173	+	LINE/L1	L1M5	ENSG00000277916	upstream	-1.64464	0.691849	0.00174148	0.00326115
1	30918904	30919495	DF00074240	-	LTR/ERV1	LTR26	ENSG00000266210	upstream	-7.97033	-0.765711	2.00957e-11	1.24378e-10
1	30920857	30921759	DF00074248	-	LTR/ERV1	MER34B-int	ENSG00000266210	upstream	-7.5135	-1.12317	8.89672e-09	3.34692e-08
1	30922070	30922980	DF00074250	-	LTR/ERV1	MER34B-int	autonomous	autonomous	-8.02397	-0.719594	1.30224e-11	8.40113e-11
1	30927400	30927850	DF00074273	-	LTR/ERV1	MER34B-int	autonomous	autonomous	-8.2905	-0.498004	5.70641e-13	4.6849e-12
1	31055515	31055911	DF00074558	-	LINE/RTE-BovB	MamRTE1	ENSG00000134644	intron	-2.76447	-0.133876	1.91865e-07	5.96736e-07
1	31258077	31258540	DF00075329	+	LINE/L2	L2c	ENSG00000060688	downstream	-3.03844	-0.687146	9.78295e-07	2.7537e-06
1	32016664	32016928	DF00077395	+	LINE/L2	L2a	ENSG00000121774	intron	-2.44947	-0.421775	1.0721e-05	2.67082e-05
1	32017928	32018174	DF00077399	+	LINE/L1	L1MEg	ENSG00000121774	intron	-4.03236	-0.370944	5.57174e-12	3.85871e-11
1	32020436	32021125	DF00077411	+	LINE/L1	L1MD2	ENSG00000121774	intron	-2.82201	1.06959	3.74802e-07	1.11082e-06
1	32039167	32039329	DF00077461	-	LINE/L1	L1ME4c	ENSG00000121774	intron	-2.74075	-0.528635	1.81917e-06	4.96456e-06
1	32068846	32069278	DF00077541	-	LTR/ERVL-MaLR	MLT1K	ENSG00000203325	intron	-5.11546	-0.632488	4.03269e-12	2.85523e-11
1	32068846	32069278	DF00077541	-	LTR/ERVL-MaLR	MLT1K	ENSG00000121775	upstream	-5.11546	-0.632488	4.03269e-12	2.85523e-11
1	32111958	32112152	DF00077689	+	LTR/ERVL-MaLR	MLT1L	ENSG00000025800	intron	-2.5937	-0.347629	1.11831e-06	3.12511e-06
1	32121195	32121690	DF00077733	-	LINE/L2	L2	ENSG00000025800	intron	-4.71395	0.189197	5.14896e-20	1.12451e-18
1	32139394	32139946	DF00077804	+	LINE/L1	L1MC5a	ENSG00000025800	intron	-3.49098	-0.514087	9.43291e-09	3.53973e-08
1	32232328	32232624	DF00078020	-	LINE/L2	L2d2	ENSG00000084623	downstream	-4.57921	-0.60703	7.85812e-11	4.31833e-10
1	32232328	32232624	DF00078020	-	LINE/L2	L2d2	ENSG00000220785	intron	-4.57921	-0.60703	7.85812e-11	4.31833e-10
1	32257657	32258001	DF00078108	-	LINE/RTE-X	L4_A_Mam	ENSG00000182866	intron	-7.90687	-0.815325	1.66278e-11	1.04774e-10
1	32605956	32607628	DF00079216	-	LTR/ERV1	MER52A	ENSG00000160062	downstream	-1.25896	0.408188	0.00526239	0.00913784
1	32605956	32607628	DF00079216	-	LTR/ERV1	MER52A	ENSG00000176261	intron	-1.25896	0.408188	0.00526239	0.00913784
1	32677054	32677796	DF00079435	+	LTR/ERVL	MER21C	ENSG00000162521	intron	-1.61374	0.920953	0.000246988	0.000520418
1	32677054	32677796	DF00079435	+	LTR/ERVL	MER21C	ENSG00000162520	downstream	-1.61374	0.920953	0.000246988	0.000520418
1	33326973	33327462	DF00081288	+	LTR/ERVL-MaLR	MLT1F-int	ENSG00000225313	intron	-1.20192	0.314757	0.0112312	0.0184436
1	33326973	33327462	DF00081288	+	LTR/ERVL-MaLR	MLT1F-int	ENSG00000134686	intron	-1.20192	0.314757	0.0112312	0.0184436
1	35069134	35070880	DF00085277	-	LINE/L1	L1M2	ENSG00000197056	intron	-8.3999	-0.378632	5.41874e-15	6.14285e-14
1	35083916	35085024	DF00085327	-	LINE/L1	L1MEg	ENSG00000197056	intron	-1.62879	0.277114	0.00362138	0.00644975
1	35090971	35091214	DF00085353	-	LINE/L2	L2	ENSG00000197056	intron	-4.65425	-0.529039	6.07517e-13	4.96572e-12
1	35117131	35117311	DF00085419	-	LINE/L1	L1ME4b	ENSG00000197056	downstream	-2.85375	-0.322605	1.83283e-07	5.71318e-07
1	35123557	35123670	DF00085435	-	LINE/L1	L1ME4b	ENSG00000228348	downstream	-6.43995	-0.873633	2.38675e-10	1.20282e-09
1	35125463	35125763	DF00085444	-	LINE/L1	L1ME4b	ENSG00000228348	downstream	-7.9143	-0.812939	3.23746e-11	1.92068e-10
1	35127764	35128453	DF00085453	-	LTR/ERV1	MER4-int	autonomous	autonomous	-8.33209	-0.456946	2.5903e-13	2.24733e-12
1	35138026	35140827	DF00085469	-	LTR/ERV1	Harlequin-int	ENSG00000284640	downstream	-9.4962	0.817486	1.3513e-23	4.2777e-22
1	35148229	35149232	DF00085486	-	LTR/ERV1	Harlequin-int	ENSG00000284640	upstream	-7.9727	-0.765805	5.26492e-11	2.99354e-10
1	35151504	35151656	DF00085499	-	LINE/L1	L1MEc	autonomous	autonomous	-6.37653	-0.923726	3.36706e-10	1.63767e-09
1	35151963	35152330	DF00085501	-	LINE/L1	L1MEc	autonomous	autonomous	-8.11195	0.802	4.97079e-26	1.90426e-24
1	35152729	35153052	DF00085505	+	LTR/ERV1	MER34D	autonomous	autonomous	-6.55874	-0.777362	1.70946e-11	1.07425e-10
1	35155028	35155477	DF00085515	-	LTR/ERVL	LTR16E1	autonomous	autonomous	-7.96058	0.605595	3.84567e-22	1.06295e-20
1	35160065	35160250	DF00085534	+	LINE/L1	L1ME1	autonomous	autonomous	-6.43702	-0.874335	6.63313e-11	3.70501e-10
1	35160251	35160569	DF00085535	+	LTR/ERV1	MER65A	autonomous	autonomous	-6.16291	-1.07866	4.08001e-09	1.6323e-08
1	35161199	35161324	DF00085539	+	LINE/L1	L1MEc	autonomous	autonomous	-6.30965	-0.974314	1.05914e-09	4.70058e-09
1	35162012	35162347	DF00085543	-	LTR/ERVL-MaLR	MLT1B	autonomous	autonomous	-6.56381	-0.13768	2.78292e-16	3.80828e-15
1	35162858	35163371	DF00085548	+	LINE/L1	L1MEc	autonomous	autonomous	-7.51237	0.0794787	1.26522e-16	1.81231e-15
1	35165492	35165756	DF00085560	+	LINE/L1	L1MA8	autonomous	autonomous	-6.16328	-1.07867	4.61265e-09	1.83277e-08
1	35167551	35167859	DF00085568	+	LINE/L1	L1MA8	autonomous	autonomous	-7.96407	-0.767361	9.22371e-12	6.13938e-11
1	35168518	35169057	DF00085570	+	LINE/L1	L1MA8	autonomous	autonomous	-7.13368	-0.306658	3.10859e-13	2.65856e-12
1	35171487	35171799	DF00085578	-	LINE/L1	L1MB8	autonomous	autonomous	-5.75149	-0.839949	8.227e-11	4.50064e-10
1	35173333	35173832	DF00085587	-	LINE/L1	L1MB8	ENSG00000116560	downstream	-3.29531	0.491386	1.29029e-13	1.1733e-12
1	36196783	36197868	DF00088353	+	LTR/ERV1	LTR12C	autonomous	autonomous	-4.14877	-0.87886	1.05851e-09	4.69853e-09
1	36199853	36200407	DF00088365	+	LINE/L2	L2b	autonomous	autonomous	-5.81391	-0.790451	2.16224e-11	1.32796e-10
1	36235538	36235902	DF00088490	+	LINE/L1	L1M5	ENSG00000054118	intron	-2.66427	-0.569165	3.2503e-06	8.60361e-06
1	36240096	36240673	DF00088505	-	LTR/ERVL	MLT2B3	ENSG00000054118	intron	-1.54105	0.362805	0.000778992	0.00152995
1	36240096	36240673	DF00088505	-	LTR/ERVL	MLT2B3	ENSG00000231849	downstream	-1.54105	0.362805	0.000778992	0.00152995
1	36455156	36455678	DF00089050	+	LINE/L2	L2c	ENSG00000116898	downstream	-1.30448	0.611794	0.0042163	0.00742914
1	37478169	37478303	DF00091411	-	LINE/L2	L2c	ENSG00000163874	intron	-2.53089	0.491514	2.75015e-09	1.12842e-08
1	37478169	37478303	DF00091411	-	LINE/L2	L2c	ENSG00000283724	upstream	-2.53089	0.491514	2.75015e-09	1.12842e-08
1	37520983	37521198	DF00091519	-	LINE/L1	L1MEd	autonomous	autonomous	-7.43532	-1.18002	1.53277e-08	5.55448e-08
1	37521890	37522204	DF00091523	+	LTR/ERV1	MER65A	autonomous	autonomous	-7.51287	-1.12392	7.68046e-09	2.92664e-08
1	37527656	37528281	DF00091552	+	LTR/ERV1	MER101-int	autonomous	autonomous	-9.45512	0.787109	3.10114e-26	1.20456e-24
1	37528558	37529086	DF00091554	+	LTR/ERV1	MER101-int	autonomous	autonomous	-8.79891	0.0211463	4.5007e-18	7.78178e-17
1	37530670	37531162	DF00091561	+	LTR/ERV1	MER101-int	autonomous	autonomous	-7.08188	-0.313598	4.43932e-16	5.93804e-15
1	38867679	38868308	DF00094769	-	LINE/L2	L2b	ENSG00000273637	intron	-1.16984	0.927247	0.00704721	0.0119797
1	38867679	38868308	DF00094769	-	LINE/L2	L2b	ENSG00000228436	intron	-1.16984	0.927247	0.00704721	0.0119797
1	38867679	38868308	DF00094769	-	LINE/L2	L2b	ENSG00000214114	intron	-1.16984	0.927247	0.00704721	0.0119797
1	38867679	38868308	DF00094769	-	LINE/L2	L2b	ENSG00000274944	intron	-1.16984	0.927247	0.00704721	0.0119797
1	39006432	39006871	DF00095265	+	LTR/Gypsy	LTR104_Mam	ENSG00000174574	downstream	-1.73529	0.73678	2.8937e-05	6.8357e-05
1	39032554	39033018	DF00095351	-	LINE/L2	L2a	ENSG00000168653	intron	-2.11663	-0.212208	8.09831e-05	0.000180915
1	39038290	39038595	DF00095367	+	LINE/L1	L1MEb	autonomous	autonomous	-4.13378	-0.438378	1.37329e-12	1.05713e-11
1	39042745	39043023	DF00095385	-	LINE/L2	L2d2	autonomous	autonomous	-3.14642	-0.717506	2.67334e-07	8.05471e-07
1	39053250	39053863	DF00095431	+	LINE/L1	L1M5	autonomous	autonomous	-2.60518	0.0338366	1.88653e-07	5.87334e-07
1	39055019	39055442	DF00095438	+	LINE/L1	L1M5	autonomous	autonomous	-3.87635	0.38014	2.15416e-14	2.20064e-13
1	39056372	39057273	DF00095444	+	LINE/L1	L1M5	autonomous	autonomous	-3.8276	0.352492	2.37793e-12	1.75538e-11
1	39063605	39064080	DF00095475	+	LINE/L1	L1MD2	autonomous	autonomous	-4.60861	-0.564933	3.67991e-12	2.62747e-11
1	39067343	39067717	DF00095491	-	LINE/L1	L1MC1	autonomous	autonomous	-3.97764	-0.410844	3.23186e-13	2.76144e-12
1	39071265	39072144	DF00095508	-	LTR/ERV1	MER4-int	autonomous	autonomous	-5.6888	-0.886666	3.32143e-10	1.61943e-09
1	40042178	40043052	DF00098110	-	LINE/L2	L2c	ENSG00000131236	intron	-1.37688	0.402444	0.00353664	0.00630971
1	40288194	40289669	DF00098816	-	LTR/ERVL	ERVL-E-int	ENSG00000084073	intron	-2.54152	-0.378343	1.24761e-05	3.07754e-05
1	40568280	40568525	DF00099568	+	LINE/L1	L1ME4b	autonomous	autonomous	-6.37155	-0.924579	5.4594e-10	2.56239e-09
1	41176265	41182360	DF00101118	+	LINE/L1	L1PA4	ENSG00000010803	intron	1.67701	0.76519	0.0141648	0.0228348
1	43473559	43474732	DF00106505	+	LINE/L1	L1MC3	autonomous	autonomous	-8.12057	-0.630802	3.54564e-13	3.00927e-12
1	43693016	43693471	DF00106996	-	LINE/CR1	L3	ENSG00000066135	intron	1.70927	0.294795	0.00870101	0.0145621
1	44772690	44773363	DF00109617	+	LINE/L1	L1MA1	ENSG00000225721	intron	-4.51569	0.128809	1.53182e-14	1.60424e-13
1	44772690	44773363	DF00109617	+	LINE/L1	L1MA1	ENSG00000142937	upstream	-4.51569	0.128809	1.53182e-14	1.60424e-13
1	44772690	44773363	DF00109617	+	LINE/L1	L1MA1	ENSG00000264294	upstream	-4.51569	0.128809	1.53182e-14	1.60424e-13
1	45310336	45311405	DF00111014	+	LTR/ERV1	MER4-int	autonomous	autonomous	-6.49753	-0.826915	5.53898e-11	3.13467e-10
1	45475603	45476158	DF00111527	+	LTR/ERVL	MLT2B3	ENSG00000070759	intron	-4.66504	-0.958023	2.05608e-09	8.63324e-09
1	45571641	45573010	DF00111795	-	LINE/L1	L1M1	ENSG00000117448	downstream	-3.31076	-0.833643	6.51605e-07	1.87831e-06
1	45578253	45579177	DF00111809	-	LTR/ERV1	MER61-int	ENSG00000281133	downstream	-4.35855	-0.577381	1.61423e-11	1.01877e-10
1	45578253	45579177	DF00111809	-	LTR/ERV1	MER61-int	ENSG00000280836	downstream	-4.35855	-0.577381	1.61423e-11	1.01877e-10
1	45670028	45670785	DF00112023	-	LINE/L1	L1M5	ENSG00000159592	intron	-3.18983	0.0344198	9.10263e-09	3.4218e-08
1	45672522	45673422	DF00112033	-	LINE/L2	L2	ENSG00000159592	intron	-1.32983	0.362096	0.00564654	0.00975508
1	45705843	45706318	DF00112112	+	LINE/L1	L1MEf	ENSG00000197429	intron	-3.61468	-0.435047	6.5115e-11	3.64437e-10
1	45891499	45893192	DF00112672	-	LTR/ERV1	MER92-int	ENSG00000086015	intron	-1.42071	-0.154922	0.0156043	0.0249721
1	46312831	46313208	DF00113764	+	LINE/L1	L1M4	ENSG00000173660	intron	-2.03658	0.178811	1.77746e-05	4.31131e-05
1	46326040	46329561	DF00113823	-	LTR/ERV1	Harlequin-int	autonomous	autonomous	-6.31774	0.112723	4.06761e-20	9.07533e-19
1	46331236	46332068	DF00113829	-	LTR/ERV1	Harlequin-int	autonomous	autonomous	-5.23122	-1.20065	6.106e-08	2.00577e-07
1	46338690	46339158	DF00113858	+	LINE/L1	L1M5	ENSG00000117481	upstream	-5.55116	-0.986647	9.66788e-10	4.33694e-09
1	50641132	50641920	DF00123118	-	LINE/L1	L1ME2	ENSG00000185104	intron	-1.76872	0.204995	0.000434614	0.000885193
1	50904889	50911009	DF00123680	-	LINE/L1	L1PA5	ENSG00000185104	intron	-1.03218	1.42512	0.0147781	0.0237549
1	50955548	50956171	DF00123804	+	LINE/L1	L1MB3	ENSG00000185104	intron	-1.47481	0.0331951	0.00232058	0.00426678
1	52305490	52307095	DF00127593	+	LTR/ERV1	MER52A	ENSG00000157077	intron	-2.0148	-0.0475451	0.000141075	0.000306923
1	52915683	52916247	DF00129480	+	LTR/ERVL-MaLR	MLT1F2	ENSG00000121310	intron	2.01809	0.821077	0.00146418	0.00276995
1	53984648	53985435	DF00132058	+	LINE/L1	L1MB8	autonomous	autonomous	-4.32639	-1.17087	6.106e-08	2.00577e-07
1	54858938	54859430	DF00134467	+	LTR/ERVL-MaLR	MLT1F1	ENSG00000116133	intron	2.35679	0.468555	0.000743784	0.00146462
1	54861407	54862794	DF00134474	+	LINE/L2	L2a	ENSG00000116133	intron	1.26577	1.5025	0.00420145	0.00740485
1	54863498	54864683	DF00134477	+	LINE/L1	L1MB5	ENSG00000116133	intron	1.46272	1.56179	0.00762627	0.0128798
1	55041400	55041574	DF00134940	+	LINE/CR1	L3	ENSG00000169174	intron	3.74643	0.348945	2.24523e-05	5.37902e-05
1	55042768	55043196	DF00134945	+	LTR/ERVL-MaLR	MSTB1	ENSG00000169174	intron	2.14029	1.89662	3.96417e-06	1.03731e-05
1	55048024	55048419	DF00134958	-	LTR/ERVL-MaLR	MLT1C2	ENSG00000169174	intron	1.8058	1.83705	3.1603e-05	7.43338e-05
1	55048911	55049292	DF00134960	-	LINE/L2	L2b	ENSG00000169174	intron	2.38243	1.96293	1.6431e-07	5.14304e-07
1	55055528	55055916	DF00134972	-	LTR/ERVL	MLT2C2	ENSG00000169174	intron	1.71121	0.790956	0.00540605	0.00936921
1	55056949	55057113	DF00134974	+	LINE/L2	L2a	ENSG00000169174	intron	0.990507	2.19022	0.00559324	0.0096684
1	58599962	58603205	DF00143502	-	LINE/L1	L1PB2	autonomous	autonomous	-2.05583	-0.0586527	0.00131937	0.00251217
1	58603472	58605572	DF00143504	-	LINE/L1	L1PB2	autonomous	autonomous	-2.88145	-0.214979	1.41883e-06	3.91471e-06
1	58606423	58607677	DF00143507	-	LINE/L1	L1PB2	autonomous	autonomous	-2.59554	-0.471518	5.66466e-06	1.46022e-05
1	58663618	58664089	DF00143644	-	LINE/L1	L1MEc	ENSG00000162601	intron	-1.57247	-0.15995	0.00327138	0.00586913
1	58742082	58742400	DF00143834	+	LTR/ERVL-MaLR	MLT1L	ENSG00000283445	intron	-8.01959	-0.720379	6.90418e-12	4.70669e-11
1	58743749	58744151	DF00143842	-	LINE/CR1	L3	ENSG00000283445	intron	-5.89273	-0.301398	9.66442e-16	1.22015e-14
1	58745974	58746722	DF00143848	+	LINE/L2	L2c	ENSG00000283445	intron	-8.2922	-0.497964	9.1343e-13	7.2248e-12
1	58762079	58762934	DF00143894	-	LINE/L2	L2c	ENSG00000283445	intron	-4.82682	-0.198068	3.87915e-16	5.24156e-15
1	58767197	58767622	DF00143906	+	LTR/ERVL-MaLR	MLT1J	ENSG00000283445	intron	-6.40887	-0.287897	2.39648e-14	2.4288e-13
1	58772352	58772876	DF00143915	+	LTR/ERVL-MaLR	MLT1K	ENSG00000283445	downstream	-4.93742	-1.05196	7.68046e-09	2.92664e-08
1	58774618	58774975	DF00143922	-	LTR/ERVL-MaLR	MLT1I	autonomous	autonomous	-5.87051	-0.745931	9.20433e-11	4.99318e-10
1	58774957	58775391	DF00143923	+	LTR/ERVL-MaLR	MLT1L	autonomous	autonomous	-8.1732	-0.585747	2.13993e-13	1.88089e-12
1	58775443	58775979	DF00143924	+	LTR?	MamRep605b	autonomous	autonomous	-6.23787	-0.441763	1.20161e-13	1.09587e-12
1	58777532	58778041	DF00143930	+	LINE/L2	L2c	ENSG00000177606	downstream	-8.27822	1.02547	1.34712e-28	6.06945e-27
1	58778795	58779143	DF00143931	-	LINE/L2	L2c	ENSG00000177606	downstream	-6.56323	0.792188	1.05055e-24	3.64865e-23
1	62462961	62463986	DF00152394	+	LINE/L1	L1ME3E	ENSG00000116641	intron	-4.07317	0.000867094	1.81386e-17	2.89232e-16
1	62468384	62470547	DF00152407	+	LINE/L1	L1PB1	ENSG00000116641	intron	-3.77608	-0.228405	4.94681e-13	4.09503e-12
1	63385511	63387513	DF00154538	-	LINE/L1	L1MA3	ENSG00000088035	intron	-3.27274	-0.963031	4.58031e-07	1.34633e-06
1	63388382	63391084	DF00154543	-	LINE/L1	L1MA3	ENSG00000088035	intron	-2.67172	-0.0968617	7.3484e-07	2.10583e-06
1	63461279	63462577	DF00154673	-	LINE/L1	L1MB4	ENSG00000142856	intron	-1.39385	0.332877	0.00443475	0.00778649
1	67032699	67036354	DF00162385	-	LINE/L1	L1MA3	ENSG00000116704	intron	-1.26636	0.43069	0.0191272	0.0301568
1	67383862	67385112	DF00163198	-	LTR/ERVL-MaLR	THE1C-int	ENSG00000081985	intron	-4.81135	-0.860481	2.79246e-10	1.38427e-09
1	67398526	67398700	DF00163236	+	LINE/L2	L2b	ENSG00000081985	downstream	-4.76853	-1.15802	6.106e-08	2.00577e-07
1	67399759	67400223	DF00163240	+	LTR/ERV1	MER41B	ENSG00000081985	downstream	-3.87841	-0.158042	1.18748e-12	9.24812e-12
1	70280785	70281143	DF00168926	-	LINE/L2	L2d	ENSG00000118454	intron	-3.78816	-0.941693	7.38002e-08	2.40165e-07
1	70287321	70287724	DF00168944	+	LINE/L1	L1MD1	ENSG00000118454	intron	-4.13763	-1.07218	3.05914e-08	1.06009e-07
1	70288039	70288978	DF00168946	+	LINE/L1	L1MD1	ENSG00000118454	intron	-3.29481	-0.638574	1.09604e-07	3.49981e-07
1	70326771	70327782	DF00169028	+	LINE/L1	L1MC4	ENSG00000118454	intron	-3.17565	-0.365431	1.14638e-08	4.25264e-08
1	75828832	75834932	DF00178472	+	LINE/L1	L1PA5	ENSG00000057468	intron	-4.42705	0.527558	4.09115e-22	1.12634e-20
1	77853899	77857261	DF00182501	-	LINE/L1	L1PB1	ENSG00000180488	intron	-2.95464	0.915553	8.81134e-12	5.88034e-11
1	77853899	77857261	DF00182501	-	LINE/L1	L1PB1	ENSG00000232015	downstream	-2.95464	0.915553	8.81134e-12	5.88034e-11
1	77885135	77885608	DF00182572	+	LINE/L2	L2a	ENSG00000235927	intron	-4.65578	-0.171628	7.19657e-16	9.30483e-15
1	77885135	77885608	DF00182572	+	LINE/L2	L2a	ENSG00000162614	upstream	-4.65578	-0.171628	7.19657e-16	9.30483e-15
1	77930246	77930982	DF00182683	+	LINE/L2	L2c	ENSG00000162614	intron	-2.67288	-0.30796	3.15167e-06	8.35918e-06
1	78026570	78027131	DF00182883	-	LINE/L1	L1PA17	ENSG00000137960	intron	-5.94039	-0.696726	9.54791e-12	6.34306e-11
1	78027176	78027539	DF00182884	-	LINE/L2	L2a	ENSG00000137960	intron	-5.55123	-0.985874	9.66788e-10	4.33694e-09
1	78034636	78034829	DF00182909	-	LINE/L2	L2	ENSG00000137960	intron	-7.43519	-1.18151	3.05914e-08	1.06009e-07
1	78065252	78067034	DF00182990	+	LINE/L1	L1PA13	ENSG00000137960	intron	-6.72693	-0.64235	6.89894e-12	4.70485e-11
1	78087070	78088601	DF00183027	+	LINE/L1	L1PA14	ENSG00000137960	intron	-7.3547	-1.23704	7.47308e-08	2.42972e-07
1	78087070	78088601	DF00183027	+	LINE/L1	L1PA14	ENSG00000251958	downstream	-7.3547	-1.23704	7.47308e-08	2.42972e-07
1	78087070	78088601	DF00183027	+	LINE/L1	L1PA14	ENSG00000213560	upstream	-7.3547	-1.23704	7.47308e-08	2.42972e-07
1	78155026	78155591	DF00183181	+	LTR/ERVL-MaLR	MLT1F2	autonomous	autonomous	-6.00318	-1.1907	3.05914e-08	1.06009e-07
1	78203109	78209571	DF00183280	+	LINE/L1	L1PA7	autonomous	autonomous	-5.62502	-0.935279	1.10165e-09	4.87834e-09
1	78215583	78218893	DF00183289	+	LINE/L1	L1PBa1	autonomous	autonomous	-6.25504	-1.02469	5.48183e-09	2.15753e-08
1	78256969	78262639	DF00183385	+	LINE/L1	L1PA10	ENSG00000237413	intron	-5.35118	-0.75362	2.3203e-11	1.41444e-10
1	78632965	78634986	DF00184020	+	LINE/L1	L1M1	ENSG00000137959	intron	-2.50891	0.902526	5.22119e-08	1.7599e-07
1	78638406	78639745	DF00184028	-	LINE/L1	L1MD2	ENSG00000137959	intron	-2.96614	-0.478513	1.35567e-07	4.27309e-07
1	78646790	78648317	DF00184037	-	LTR/ERVL-MaLR	THE1C-int	ENSG00000137959	downstream	-3.4766	1.6695	3.5937e-12	2.5692e-11
1	78646790	78648317	DF00184037	-	LTR/ERVL-MaLR	THE1C-int	ENSG00000137965	upstream	-3.4766	1.6695	3.5937e-12	2.5692e-11
1	78656888	78658765	DF00184058	-	LINE/L1	L1MC5	ENSG00000137965	intron	-3.20373	0.442205	1.70591e-12	1.29283e-11
1	78661492	78661959	DF00184065	-	LINE/L2	L2d2	ENSG00000137965	intron	-2.39974	-0.682675	0.000149078	0.000323374
1	84487129	84488825	DF00193918	-	LINE/L1	L1ME3E	ENSG00000117133	intron	-2.30689	-0.00204587	3.54845e-06	9.34403e-06
1	85176951	85177800	DF00195379	+	LINE/L2	L2	ENSG00000097096	intron	2.63464	1.04671	3.27448e-05	7.68899e-05
1	85248331	85249900	DF00195541	-	LTR/ERVL-MaLR	THE1B-int	ENSG00000162642	downstream	-4.33078	-0.286515	9.13576e-14	8.52702e-13
1	85260211	85260625	DF00195560	+	LINE/L2	L2b	ENSG00000162642	upstream	-4.22438	-1.01776	7.68046e-09	2.92664e-08
1	85261691	85262095	DF00195565	+	LINE/L2	L2a	ENSG00000162642	upstream	-4.6567	-0.732594	4.84351e-11	2.76918e-10
1	85261691	85262095	DF00195565	+	LINE/L2	L2a	ENSG00000223254	upstream	-4.6567	-0.732594	4.84351e-11	2.76918e-10
1	85586828	85587384	DF00196211	+	LTR/ERVL-MaLR	MLT1G1	ENSG00000142871	downstream	-5.48087	0.203321	4.35931e-21	1.07972e-19
1	85587788	85590110	DF00196213	+	LINE/L1	L1M1	ENSG00000199934	upstream	-6.53723	2.31679	5.07971e-52	6.97872e-50
1	85590460	85591221	DF00196215	+	LINE/L1	L1M1	ENSG00000199934	upstream	-7.12477	-0.276415	5.46108e-16	7.18755e-15
1	85592541	85593179	DF00196221	+	LINE/L1	L1MA2	ENSG00000199934	downstream	-6.08458	-0.566654	6.98448e-13	5.64937e-12
1	85594476	85594886	DF00196230	-	LTR/ERVL	MLT2C2	ENSG00000199934	downstream	-7.3533	-1.23848	6.106e-08	2.00577e-07
1	86376886	86378486	DF00197598	-	LTR/ERVL-MaLR	THE1D-int	ENSG00000122417	intron	1.72462	0.991884	0.00317789	0.00571353
1	86802321	86806941	DF00198353	-	LTR/ERV1	HERV9NC-int	autonomous	autonomous	-5.58406	-0.240219	5.75347e-16	7.52973e-15
1	86807805	86809258	DF00198356	-	LTR/ERV1	HERV9NC-int	autonomous	autonomous	-7.51287	-1.12392	7.68046e-09	2.92664e-08
1	88840301	88841694	DF00202087	+	LINE/L1	L1ME3F	autonomous	autonomous	-3.98961	-0.976737	9.29249e-09	3.49035e-08
1	89824412	89825128	DF00203806	-	LINE/CR1	L3	ENSG00000271949	intron	1.23959	0.919213	0.0249753	0.0386128
1	89824412	89825128	DF00203806	-	LINE/CR1	L3	ENSG00000171492	intron	1.23959	0.919213	0.0249753	0.0386128
1	89864389	89865184	DF00203871	+	LINE/L2	L2c	ENSG00000271949	intron	2.02081	0.548889	0.00413348	0.00729519
1	89864389	89865184	DF00203871	+	LINE/L2	L2c	ENSG00000171492	intron	2.02081	0.548889	0.00413348	0.00729519
1	90879242	90881154	DF00205746	-	LINE/L1	L1MB7	autonomous	autonomous	-3.39189	-0.787231	2.03669e-08	7.26358e-08
1	92848246	92848786	DF00210044	+	LINE/L2	L2a	ENSG00000154511	intron	-5.02464	-0.0266447	1.58629e-16	2.24113e-15
1	92848246	92848786	DF00210044	+	LINE/L2	L2a	ENSG00000207022	downstream	-5.02464	-0.0266447	1.58629e-16	2.24113e-15
1	92851587	92852020	DF00210055	+	LINE/L1	L1M7	ENSG00000154511	intron	-6.67166	-0.686794	6.1388e-12	4.2148e-11
1	92853071	92853842	DF00210060	+	LINE/L1	L1M7	ENSG00000154511	intron	-4.99726	-0.473836	1.48616e-13	1.34264e-12
1	92862031	92863008	DF00210088	+	LINE/L2	L2d2	ENSG00000154511	intron	-4.22214	-0.833132	2.70649e-10	1.34428e-09
1	92888000	92889641	DF00210166	-	LINE/L1	L1MA5	ENSG00000154511	intron	-5.61944	-0.936095	8.0398e-10	3.67818e-09
1	92900847	92902934	DF00210178	-	LINE/L1	L1MA5	ENSG00000154511	intron	-2.40205	-0.689007	0.000148764	0.000322843
1	93083352	93084720	DF00210659	-	LINE/L1	L1MB7	ENSG00000143033	intron	-2.68172	-0.374529	2.03173e-06	5.50715e-06
1	93165563	93168119	DF00210842	-	LINE/L1	L1MA2	ENSG00000117500	intron	-1.0901	1.11327	0.026362	0.0405633
1	93219767	93220619	DF00210964	+	LINE/L1	L1MEf	ENSG00000122483	intron	-1.67853	0.675597	3.73843e-05	8.72404e-05
1	93290716	93291883	DF00211125	+	LINE/L1	L1MA3	ENSG00000223745	intron	-3.22162	-0.87369	2.02473e-06	5.48975e-06
1	93374580	93377102	DF00211325	+	LINE/L1	L1MA3	autonomous	autonomous	-1.10493	2.16208	0.000269235	0.000563758
1	93415764	93416288	DF00211408	+	LINE/L1	L1MEg	autonomous	autonomous	-5.40004	-1.0922	7.68046e-09	2.92664e-08
1	93429025	93430420	DF00211448	+	LINE/L1	L1ME1	autonomous	autonomous	-6.22307	-0.446508	3.24155e-13	2.76717e-12
1	93558002	93559293	DF00211715	-	LINE/L1	L1PA17	ENSG00000137936	downstream	-2.01017	0.413645	0.000236987	0.000500252
1	99971650	99971889	DF00223551	+	LINE/L2	L2d2	ENSG00000228084	upstream	-5.5289	-0.61842	4.54162e-12	3.18904e-11
1	99971650	99971889	DF00223551	+	LINE/L2	L2d2	ENSG00000117620	intron	-5.5289	-0.61842	4.54162e-12	3.18904e-11
1	99971650	99971889	DF00223551	+	LINE/L2	L2d2	ENSG00000283761	intron	-5.5289	-0.61842	4.54162e-12	3.18904e-11
1	99972201	99972328	DF00223553	+	LINE/L2	L2d2	ENSG00000228084	upstream	-7.43526	-1.18074	1.53277e-08	5.55448e-08
1	99972201	99972328	DF00223553	+	LINE/L2	L2d2	ENSG00000117620	intron	-7.43526	-1.18074	1.53277e-08	5.55448e-08
1	99972201	99972328	DF00223553	+	LINE/L2	L2d2	ENSG00000283761	intron	-7.43526	-1.18074	1.53277e-08	5.55448e-08
1	100036738	100037247	DF00223707	-	LTR/ERVL-MaLR	MLT1F1	ENSG00000117620	downstream	-1.04701	1.10547	0.0275032	0.0421681
1	100036738	100037247	DF00223707	-	LTR/ERVL-MaLR	MLT1F1	ENSG00000283761	intron	-1.04701	1.10547	0.0275032	0.0421681
1	100036738	100037247	DF00223707	-	LTR/ERVL-MaLR	MLT1F1	ENSG00000156875	upstream	-1.04701	1.10547	0.0275032	0.0421681
1	100088862	100091023	DF00223814	+	LINE/L1	L1ME1	ENSG00000156876	intron	-2.18979	0.991139	6.93864e-07	1.99291e-06
1	100093789	100094571	DF00223824	+	LINE/L1	L1ME1	ENSG00000156876	intron	-3.90232	-1.03313	3.05914e-08	1.06009e-07
1	100095555	100096833	DF00223828	+	LINE/L1	L1ME1	ENSG00000156876	intron	-2.74454	-0.527157	1.49053e-06	4.10764e-06
1	100095555	100096833	DF00223828	+	LINE/L1	L1ME1	ENSG00000226952	upstream	-2.74454	-0.527157	1.49053e-06	4.10764e-06
1	103530851	103532251	DF00229934	-	LINE/L1	L1PB1	ENSG00000185946	intron	2.41893	0.528751	0.00135925	0.00258148
1	109060909	109061366	DF00239421	+	LTR/ERVL-MaLR	MLT1K	ENSG00000197780	downstream	-5.31807	-1.14594	3.05914e-08	1.06009e-07
1	109069923	109070214	DF00239447	-	LINE/L1	L1MD3	ENSG00000197780	intron	-3.80982	-1.07995	6.106e-08	2.00577e-07
1	109070718	109071020	DF00239450	+	LTR/ERVL	LTR101_Mam	ENSG00000197780	intron	-3.60956	-0.904025	1.22252e-07	3.86605e-07
1	109912980	109913217	DF00241176	+	LINE/L2	L2d	ENSG00000184371	intron	-2.03342	0.965673	9.28808e-07	2.62553e-06
1	109917771	109919227	DF00241186	-	LINE/L2	L2a	ENSG00000184371	intron	-1.20327	1.67424	0.000707465	0.00139814
1	109962821	109965848	DF00241296	+	LINE/L1	L1MC1	autonomous	autonomous	-6.49799	-0.826878	3.06148e-11	1.82517e-10
1	112566597	112567769	DF00246356	-	LINE/L1	L1ME2	ENSG00000007341	intron	-2.71174	0.133731	3.06659e-08	1.06241e-07
1	112836375	112836811	DF00247040	+	LINE/L1	L1ME1	ENSG00000215866	intron	-6.1627	-1.08084	7.68046e-09	2.92664e-08
1	114363431	114364954	DF00250436	-	LTR/ERV1	Harlequin-int	autonomous	autonomous	-7.26647	-1.29721	1.21885e-07	3.8562e-07
1	114372118	114373928	DF00250447	+	LTR/ERV1	MER4-int	autonomous	autonomous	-6.72406	0.0288642	7.19842e-19	1.37223e-17
1	114544505	114545337	DF00250899	-	LINE/L1	L1MC1	autonomous	autonomous	-4.78992	-0.231837	2.40325e-15	2.85332e-14
1	114547945	114548313	DF00250912	-	LINE/L1	L1M6B	autonomous	autonomous	-5.90397	-0.296775	1.41002e-14	1.4856e-13
1	114697180	114697615	DF00251315	+	LTR/ERVL-MaLR	MLT1J	ENSG00000116748	upstream	-7.3533	-1.2385	6.106e-08	2.00577e-07
1	114697180	114697615	DF00251315	+	LTR/ERVL-MaLR	MLT1J	ENSG00000242769	downstream	-7.3533	-1.2385	6.106e-08	2.00577e-07
1	117841955	117845411	DF00257638	+	LINE/L1	L1PA13	autonomous	autonomous	1.83023	2.05636	2.16346e-05	5.19382e-05
1	119172712	119178883	DF00260017	+	LTR/ERV1	HERV9NC-int	ENSG00000231365	intron	1.00066	1.5495	0.026602	0.040901
1	119178885	119180391	DF00260018	+	LTR/ERV1	LTR12C	ENSG00000231365	intron	1.48913	1.23994	0.00264307	0.00481499
1	143594297	143594490	DF00265861	-	LINE/L1	L1MC4	ENSG00000179571	downstream	7.63147	0.730878	1.08186e-07	3.45613e-07
1	144545859	144546407	DF00267856	-	LTR/ERV1	LTR4	autonomous	autonomous	-1.4232	0.200552	0.00521958	0.00906575
1	145765458	145765739	DF00270247	+	LTR?	MamRep605b	ENSG00000265491	intron	-6.00623	0.166215	4.81144e-20	1.05659e-18
1	145797383	145799066	DF00270339	-	LINE/L1	L1MB2	ENSG00000265491	intron	-1.05723	0.520002	0.0264011	0.0406145
1	145966837	145967175	DF00270697	-	LINE/L1	L1M5	ENSG00000280778	intron	-6.23629	-1.02767	1.92892e-09	8.13724e-09
1	145966837	145967175	DF00270697	-	LINE/L1	L1M5	ENSG00000272031	upstream	-6.23629	-1.02767	1.92892e-09	8.13724e-09
1	145966837	145967175	DF00270697	-	LINE/L1	L1M5	ENSG00000278431	downstream	-6.23629	-1.02767	1.92892e-09	8.13724e-09
1	145966837	145967175	DF00270697	-	LINE/L1	L1M5	ENSG00000121851	intron	-6.23629	-1.02767	1.92892e-09	8.13724e-09
1	145991565	145991642	DF00270763	-	LINE/L2	L2c	ENSG00000265972	downstream	-5.93237	-0.697577	8.10223e-12	5.44621e-11
1	146035853	146035976	DF00270888	-	LINE/L1	L1M5	ENSG00000168509	intron	-10.7472	2.4912	5.98752e-53	8.56339e-51
1	149889882	149890575	DF00278521	+	LTR?	MamRep605b	ENSG00000184260	downstream	-6.00465	-1.18997	1.99711e-08	7.1279e-08
1	149889882	149890575	DF00278521	+	LTR?	MamRep605b	ENSG00000184270	upstream	-6.00465	-1.18997	1.99711e-08	7.1279e-08
1	149889882	149890575	DF00278521	+	LTR?	MamRep605b	ENSG00000178096	intron	-6.00465	-1.18997	1.99711e-08	7.1279e-08
1	149891925	149892057	DF00278530	+	LINE/L2	L2c	ENSG00000178096	intron	-7.84817	-0.864345	3.06148e-11	1.82517e-10
1	149893338	149893497	DF00278540	+	LINE/L1	L1ME3	ENSG00000178096	intron	-7.27218	-0.131493	1.49841e-16	2.12885e-15
1	149894742	149895340	DF00278547	+	LINE/L1	L1MC4	ENSG00000178096	intron	-5.91616	-1.24982	6.106e-08	2.00577e-07
1	149924662	149925720	DF00278614	-	LINE/L2	L2c	ENSG00000143368	intron	-1.15236	2.73886	1.46246e-05	3.58437e-05
1	149924662	149925720	DF00278614	-	LINE/L2	L2c	ENSG00000014914	downstream	-1.15236	2.73886	1.46246e-05	3.58437e-05
1	150205213	150205656	DF00279247	+	LTR/ERV1	MER65A	autonomous	autonomous	-6.37147	-0.926024	3.91613e-10	1.87852e-09
1	150207383	150207914	DF00279254	+	LTR/ERV1	MER89	autonomous	autonomous	-7.58603	-1.07003	3.25733e-09	1.32445e-08
1	150208978	150209287	DF00279261	+	LTR?	MamRep605b	ENSG00000266187	upstream	-7.07507	-1.42319	9.6992e-07	2.73206e-06
1	150242818	150243313	DF00279339	+	LTR/ERVL-MaLR	MLT1H1	autonomous	autonomous	-7.84817	-0.864364	3.06148e-11	1.82517e-10
1	150315261	150315893	DF00279529	-	LINE/L1	L1MB4	autonomous	autonomous	-6.08589	-1.13323	1.81179e-08	6.49191e-08
1	150358118	150358401	DF00279656	+	LINE/L1	L1MC1	autonomous	autonomous	-6.67715	-0.685164	4.21689e-12	2.97583e-11
1	150360487	150360660	DF00279666	+	LINE/L1	L1MC1	ENSG00000163125	upstream	-6.30627	-0.974432	9.66788e-10	4.33694e-09
1	150453564	150454520	DF00279980	-	LINE/L1	L1MEg1	ENSG00000163125	intron	-4.2702	-0.32582	2.21217e-14	2.25494e-13
1	150520178	150520633	DF00280140	-	LINE/L1	L1MB4	ENSG00000228126	downstream	-4.76676	-0.44353	3.38479e-13	2.88327e-12
1	150521101	150521572	DF00280143	-	LINE/L1	L1ME3B	autonomous	autonomous	-6.04052	-0.606277	1.54849e-12	1.18156e-11
1	150521544	150521922	DF00280144	-	LINE/L1	L1ME3B	autonomous	autonomous	-4.50575	-1.06324	7.68046e-09	2.92664e-08
1	150523721	150524136	DF00280152	+	LTR/ERVL-MaLR	MLT1D	autonomous	autonomous	-6.15991	-0.520816	1.52508e-12	1.16445e-11
1	150524438	150524735	DF00280154	+	LINE/L1	L1M4	autonomous	autonomous	-6.16234	-1.08148	8.39449e-09	3.1783e-08
1	150527975	150528445	DF00280168	+	LTR/ERVL-MaLR	MLT1L	autonomous	autonomous	-7.78675	-0.913778	1.24944e-10	6.59455e-10
1	150531494	150531932	DF00280182	+	LTR/ERV1	MER89	autonomous	autonomous	-6.43686	-0.87449	1.21783e-10	6.44603e-10
1	150532641	150533172	DF00280185	-	LINE/L2	L2a	autonomous	autonomous	-7.08209	-0.314863	2.54306e-16	3.49893e-15
1	150591696	150592029	DF00280322	-	LINE/L1	L1MEd	autonomous	autonomous	-3.44691	-0.443091	5.5822e-10	2.61562e-09
1	150601406	150601661	DF00280365	+	LINE/L1	L1ME3G	ENSG00000253047	upstream	-4.88148	-0.808229	1.96691e-10	1.00504e-09
1	150601406	150601661	DF00280365	+	LINE/L1	L1ME3G	ENSG00000143420	intron	-4.88148	-0.808229	1.96691e-10	1.00504e-09
1	150604219	150605065	DF00280380	-	LTR/ERV1	LTR78	ENSG00000143420	intron	-1.77933	1.05153	2.28487e-06	6.15738e-06
1	150761759	150763590	DF00280820	+	LINE/L1	L1MA7	ENSG00000163131	intron	-7.07507	-1.42319	9.6992e-07	2.73206e-06
1	150935121	150935983	DF00281334	-	LINE/L1	L1MD3	ENSG00000143379	intron	-3.6918	-0.857433	3.37256e-08	1.16292e-07
1	151074618	151074871	DF00281650	-	LTR/ERV1	MER41A	ENSG00000143458	intron	-4.1526	-0.877386	1.3933e-09	6.08007e-09
1	151075856	151076426	DF00281658	-	LTR/ERV1	MER41-int	ENSG00000143458	intron	-3.57145	0.415466	1.82252e-13	1.62028e-12
1	151191013	151191407	DF00281977	+	LINE/L1	L1MA5A	ENSG00000163159	intron	-2.80655	-0.419255	2.17832e-07	6.73742e-07
1	151193971	151194177	DF00281990	+	LINE/L2	L2c	ENSG00000163159	intron	-2.90159	-0.932783	1.10065e-05	2.73657e-05
1	151243186	151243962	DF00282104	-	LTR/ERVL-MaLR	MLT1F2-int	ENSG00000143398	intron	-1.20294	0.66709	0.00851993	0.0142787
1	151255833	151256070	DF00282141	-	LINE/L1	L1PREC2	ENSG00000159352	intron	-2.49981	-0.575153	3.70697e-05	8.65135e-05
1	151273524	151274508	DF00282199	+	LTR/ERV1	LTR78B	autonomous	autonomous	-4.06532	-0.478148	1.10789e-12	8.66705e-12
1	151323751	151323954	DF00282301	+	LINE/L1	HAL1ME	ENSG00000143393	intron	-4.2226	-0.664147	1.72257e-11	1.08102e-10
1	151410105	151411504	DF00282528	+	LINE/L2	L2c	ENSG00000143442	intron	-1.23162	0.417978	0.00983006	0.0163049
1	151552733	151553094	DF00282925	-	LTR/ERV1	MER39B	ENSG00000143367	intron	-3.1655	-0.372115	5.23348e-09	2.06577e-08
1	151552733	151553094	DF00282925	-	LTR/ERV1	MER39B	ENSG00000232536	intron	-3.1655	-0.372115	5.23348e-09	2.06577e-08
1	151907657	151909113	DF00283723	+	LTR/ERV1	MER61-int	ENSG00000159445	intron	-1.47778	0.506096	0.00262189	0.00478046
1	152031952	152032324	DF00284007	+	LINE/L2	L2a	ENSG00000229021	intron	-3.60939	-0.902051	1.24145e-07	3.92105e-07
1	152031952	152032324	DF00284007	+	LINE/L2	L2a	ENSG00000163191	downstream	-3.60939	-0.902051	1.24145e-07	3.92105e-07
1	153653058	153653456	DF00286874	+	LTR/ERVL	LTR41	autonomous	autonomous	-6.61954	-0.729744	1.1677e-11	7.6053e-11
1	153654046	153654295	DF00286877	+	LTR/ERVL	LTR41	autonomous	autonomous	-5.47815	-1.03678	2.21982e-09	9.26634e-09
1	153869309	153869806	DF00287458	-	LINE/L1	L1MC4a	ENSG00000143614	intron	-3.10964	-0.645234	6.41561e-08	2.10327e-07
1	153906529	153907634	DF00287566	+	LINE/L1	L1MB3	ENSG00000143614	intron	-2.70259	0.00967846	1.69271e-06	4.63688e-06
1	153916300	153916597	DF00287604	-	LINE/L2	L2b	ENSG00000143614	intron	-3.78721	-0.942288	1.23162e-07	3.89264e-07
1	153917695	153918237	DF00287609	-	LINE/L2	L2a	ENSG00000143614	intron	-1.52957	-0.0682479	0.0033046	0.00592415
1	154009353	154009466	DF00287811	-	LINE/L2	L2b	ENSG00000143552	intron	-5.04408	-0.433529	9.18711e-14	8.57208e-13
1	154014324	154014473	DF00287826	+	LINE/L2	L2c	ENSG00000143552	intron	-4.30025	-0.784816	2.09321e-10	1.0649e-09
1	154016441	154016663	DF00287841	+	LINE/L2	L2	ENSG00000143552	intron	-5.31812	-1.14459	1.53277e-08	5.55448e-08
1	154017298	154017511	DF00287846	+	LINE/L2	L2	ENSG00000143552	intron	-5.98704	-0.651714	3.68783e-12	2.63245e-11
1	154018272	154018768	DF00287850	+	LINE/L2	L2	ENSG00000143552	intron	-5.45664	-0.66875	3.33756e-11	1.97415e-10
1	154027110	154027386	DF00287870	+	LINE/L1	L1MB5	ENSG00000143552	intron	-5.81413	-0.787714	4.38351e-11	2.52195e-10
1	154051514	154053416	DF00287941	+	LTR/ERVK	HERVK9-int	ENSG00000143552	intron	-6.51635	-0.823818	1.4514e-10	7.57165e-10
1	154082661	154083416	DF00288035	-	LTR/ERV1	LTR12	ENSG00000143552	intron	-6.66559	-0.689072	5.07964e-12	3.54317e-11
1	154082661	154083416	DF00288035	-	LTR/ERV1	LTR12	ENSG00000231837	downstream	-6.66559	-0.689072	5.07964e-12	3.54317e-11
1	154097853	154099466	DF00288090	-	LTR/ERV1	MER52A	ENSG00000143552	intron	-7.85872	-0.861218	1.08281e-10	5.79958e-10
1	154109124	154109951	DF00288118	+	LINE/L1	L1M1	ENSG00000143552	intron	-7.58633	-1.07082	3.84888e-09	1.54426e-08
1	154131416	154131793	DF00288198	+	LINE/L2	L2a	ENSG00000143552	intron	-6.10752	-0.563377	2.79117e-12	2.03653e-11
1	154133020	154133274	DF00288205	+	LINE/L2	L2a	ENSG00000143552	intron	-7.90588	-0.816039	2.32447e-11	1.41668e-10
1	154282948	154283234	DF00288546	+	LINE/L1	L1MA8	autonomous	autonomous	-7.51287	-1.12392	7.68046e-09	2.92664e-08
1	154290802	154291544	DF00288577	+	LINE/L1	L1M4a1	ENSG00000252682	downstream	-7.65604	-1.01764	1.07338e-09	4.75921e-09
1	154587742	154588051	DF00289394	+	LINE/L2	L2	ENSG00000160710	intron	-1.9428	-0.342264	0.000706115	0.00139586
1	154995931	154996415	DF00290327	-	LINE/L2	L2a	ENSG00000160688	downstream	-1.92864	0.0531762	7.53259e-05	0.00016894
1	154995931	154996415	DF00290327	-	LINE/L2	L2a	ENSG00000163352	downstream	-1.92864	0.0531762	7.53259e-05	0.00016894
1	155145681	155145886	DF00290670	+	LINE/L1	L1M5	ENSG00000223452	upstream	-8.66088	-0.119181	2.22186e-14	2.26316e-13
1	155146256	155146506	DF00290673	+	LINE/L2	L2b	ENSG00000223452	upstream	-8.07323	-0.675178	5.38779e-12	3.74154e-11
1	155368818	155369164	DF00291150	+	LINE/L1	L1ME2	ENSG00000116539	intron	-5.72488	-1.36985	4.85779e-07	1.42131e-06
1	155375196	155375492	DF00291173	+	LTR/Gypsy	LTR104_Mam	ENSG00000116539	intron	-4.64819	-0.175558	1.16848e-16	1.68466e-15
1	155449819	155450519	DF00291435	-	LINE/L1	L1ME2	ENSG00000116539	intron	-3.27115	-0.142489	4.86553e-11	2.78063e-10
1	155493890	155495252	DF00291544	-	LINE/L2	L2a	ENSG00000116539	intron	-2.42322	0.175055	1.16551e-05	2.88419e-05
1	155592112	155592450	DF00291870	-	LTR/ERVL-MaLR	MLT1I	ENSG00000225082	intron	-5.29332	-0.798829	5.3674e-11	3.04561e-10
1	155592112	155592450	DF00291870	-	LTR/ERVL-MaLR	MLT1I	ENSG00000223503	upstream	-5.29332	-0.798829	5.3674e-11	3.04561e-10
1	155624467	155626665	DF00291969	-	LTR/ERV1	HERV17-int	ENSG00000246203	intron	-3.99556	-0.277707	1.07644e-14	1.16044e-13
1	155638398	155639959	DF00291983	-	LTR/ERV1	LTR25-int	ENSG00000246203	intron	-5.22752	-0.278827	6.1452e-15	6.91062e-14
1	155643220	155644368	DF00291989	-	LTR/ERV1	LTR25-int	ENSG00000246203	intron	-4.75669	-0.446395	4.51488e-14	4.41809e-13
1	155650645	155651118	DF00292007	-	LTR/ERV1	HERVFH21-int	ENSG00000246203	intron	-5.11753	-0.632958	1.78178e-12	1.34594e-11
1	155651438	155652714	DF00292009	-	LTR/ERV1	HERVFH21-int	ENSG00000246203	intron	-4.28221	1.14782	8.20842e-27	3.31775e-25
1	155652865	155653497	DF00292010	-	LTR/ERV1	HERV4_I-int	ENSG00000246203	intron	-4.52245	-0.280024	3.68716e-15	4.27217e-14
1	155653796	155658020	DF00292012	-	LTR/ERV1	HERV4_I-int	ENSG00000246203	intron	-2.55345	2.25129	3.63014e-12	2.59459e-11
1	155653796	155658020	DF00292012	-	LTR/ERV1	HERV4_I-int	ENSG00000163374	downstream	-2.55345	2.25129	3.63014e-12	2.59459e-11
1	155693987	155697375	DF00292111	-	LTR/ERVK	HERVKC4-int	ENSG00000132676	intron	-1.33075	1.53305	0.00132222	0.00251692
1	155733038	155733556	DF00292214	-	LINE/L1	L1MC4	ENSG00000132676	intron	-2.77273	-0.184964	2.86662e-08	1.0102e-07
1	155734476	155734982	DF00292221	-	LINE/L1	L1MC4	ENSG00000132676	intron	-1.07008	0.507972	0.0312904	0.0474555
1	155864340	155864707	DF00292621	-	LINE/CR1	L3	ENSG00000132718	intron	-6.95636	-0.432505	3.74203e-15	4.33395e-14
1	155876546	155876771	DF00292656	+	LINE/L2	L2c	ENSG00000132718	intron	-7.17394	-1.35921	2.43319e-07	7.36961e-07
1	155878252	155878583	DF00292664	+	LINE/L2	L2c	ENSG00000132718	intron	-7.58731	-1.06856	2.53333e-09	1.04422e-08
1	155887952	155888092	DF00292688	-	LINE/L1	L1P4	ENSG00000132718	downstream	-8.30929	-0.460242	1.26344e-14	1.34437e-13
1	155889724	155889886	DF00292694	-	LINE/L1	L1M5	autonomous	autonomous	-7.65938	-1.01462	1.02857e-09	4.58678e-09
1	155889948	155890481	DF00292695	-	LTR/ERVL-MaLR	MLT1L	autonomous	autonomous	-8.72261	-0.0786329	6.69827e-16	8.68874e-15
1	155907631	155907743	DF00292749	+	LINE/L2	L2b	ENSG00000143622	intron	-4.9015	-0.809633	4.44621e-10	2.11424e-09
1	156140615	156140718	DF00293294	-	LINE/L2	L2b	ENSG00000160789	downstream	-1.32921	-0.273751	0.0209304	0.0327661
1	156184800	156187410	DF00293422	-	LTR/ERVK	HERVK22-int	autonomous	autonomous	-5.71718	-0.456788	2.52858e-14	2.55228e-13
1	156217751	156218337	DF00293497	-	LINE/L1	L1ME5	ENSG00000260238	intron	-2.46137	-0.0584999	2.48324e-06	6.65594e-06
1	156217751	156218337	DF00293497	-	LINE/L1	L1ME5	ENSG00000160783	intron	-2.46137	-0.0584999	2.48324e-06	6.65594e-06
1	156271300	156271566	DF00293626	+	LTR?	MamRep605b	ENSG00000198952	intron	-2.75447	-0.665137	9.50843e-06	2.38504e-05
1	156288218	156288327	DF00293660	-	LINE/CR1	L3	ENSG00000163472	intron	-4.30635	-0.967917	3.84888e-09	1.54426e-08
1	156288218	156288327	DF00293660	-	LINE/CR1	L3	ENSG00000198715	downstream	-4.30635	-0.967917	3.84888e-09	1.54426e-08
1	156301546	156302024	DF00293698	+	LTR/ERV1	LTR27C	ENSG00000189030	upstream	-4.60099	-0.774711	1.56241e-10	8.10531e-10
1	156302819	156303295	DF00293703	-	LINE/L1	L1ME4b	autonomous	autonomous	-5.67506	-0.49322	2.57924e-13	2.23949e-12
1	159056381	159058070	DF00298753	-	LTR/ERV1	MER61-int	ENSG00000163565	downstream	-4.5095	0.00500491	2.28027e-15	2.71771e-14
1	160272495	160273624	DF00300950	-	LTR/ERVL	ERV3-16A3_I-int	ENSG00000258465	intron	-2.58067	0.274837	2.8265e-08	9.96691e-08
1	160303222	160304013	DF00301009	+	LINE/L1	L1ME3B	ENSG00000122218	intron	-1.32979	0.248547	0.0190662	0.0300723
1	161529265	161529365	DF00303762	-	LINE/L1	HAL1	ENSG00000273112	intron	-8.12398	-0.630725	3.46363e-12	2.48578e-11
1	161529265	161529365	DF00303762	-	LINE/L1	HAL1	ENSG00000173110	downstream	-8.12398	-0.630725	3.46363e-12	2.48578e-11
1	161532233	161532661	DF00303773	+	LTR/ERV1	HUERS-P3-int	ENSG00000273112	intron	-8.54686	-0.228566	1.47046e-16	2.09126e-15
1	161532665	161533226	DF00303774	+	LTR/ERV1	LTR25	ENSG00000273112	intron	-8.70603	-0.111733	7.54081e-15	8.35616e-14
1	161533211	161533392	DF00303775	+	LTR/ERV1	LTR25	ENSG00000273112	intron	-7.3533	-1.2385	6.106e-08	2.00577e-07
1	162806977	162811387	DF00306447	-	LINE/L1	L1PA5	ENSG00000132196	intron	2.15825	0.65095	0.000590821	0.00118075
1	163329672	163330373	DF00307512	+	LINE/L1	L1MC1	ENSG00000143228	intron	1.49923	0.622612	0.0157305	0.0251639
1	163356404	163356958	DF00307562	+	LINE/L2	L2c	ENSG00000143228	downstream	-1.54817	0.398225	0.00243099	0.00445776
1	167343691	167344030	DF00315295	-	LINE/L2	L2d2	ENSG00000143190	intron	7.86072	0.930207	1.52323e-09	6.6016e-09
1	169407629	169414028	DF00319570	+	LINE/L1	L1PA7	ENSG00000117477	intron	-4.48521	-0.652716	7.95005e-12	5.36201e-11
1	173496095	173499295	DF00327014	+	LTR/ERV1	PABL_A-int	ENSG00000162753	downstream	-2.13201	-0.499865	0.000319053	0.00066137
1	173638618	173642452	DF00327298	+	LTR/ERV1	HERVIP10F-int	ENSG00000183831	intron	-5.31807	-1.1461	3.05914e-08	1.06009e-07
1	173638618	173642452	DF00327298	+	LTR/ERV1	HERVIP10F-int	ENSG00000232113	downstream	-5.31807	-1.1461	3.05914e-08	1.06009e-07
1	173707631	173708209	DF00327436	-	LINE/L1	L1MC5a	autonomous	autonomous	-6.00308	-1.19292	3.05914e-08	1.06009e-07
1	173743689	173745160	DF00327516	-	LINE/L1	L1MC4a	ENSG00000076321	intron	-2.48509	-0.717305	4.24412e-05	9.83992e-05
1	173743689	173745160	DF00327516	-	LINE/L1	L1MC4a	ENSG00000225591	downstream	-2.48509	-0.717305	4.24412e-05	9.83992e-05
1	173758361	173764882	DF00327542	+	LINE/L1	L1PB1	ENSG00000076321	intron	-0.953516	1.62179	0.0116516	0.01907
1	173775849	173778066	DF00327572	-	LINE/L1	L1M1	ENSG00000076321	intron	-3.44187	0.611785	1.07256e-15	1.345e-14
1	173793789	173794571	DF00327623	-	LINE/L1	L1MC5a	ENSG00000200674	downstream	-1.80316	0.114785	0.000564792	0.00113141
1	173798634	173799045	DF00327636	+	LINE/L2	L2a	ENSG00000120334	downstream	-0.726751	1.70612	0.0325421	0.0491533
1	173828546	173829204	DF00327693	+	LINE/L1	L1ME4b	ENSG00000117593	intron	-2.65786	-0.37483	1.16e-06	3.23546e-06
1	173837202	173837581	DF00327715	-	LINE/L2	L2d	ENSG00000117593	intron	-4.4514	-0.0553146	1.00338e-15	1.26393e-14
1	173847577	173847784	DF00327743	-	LINE/L1	HAL1	ENSG00000117593	intron	-3.91312	-0.719879	1.66138e-09	7.16027e-09
1	173848573	173849251	DF00327748	-	LINE/L1	HAL1	ENSG00000117593	intron	-4.21517	1.41459	9.85504e-29	4.49097e-27
1	173849623	173849861	DF00327751	-	LINE/L1	HAL1	ENSG00000117593	intron	-3.87977	-0.491783	1.81256e-10	9.30436e-10
1	173856205	173856362	DF00327768	+	LINE/L2	L2	ENSG00000117593	intron	-3.25533	-0.391818	5.97444e-09	2.33723e-08
1	173862150	173862200	DF00327781	-	LINE/L2	L2a	ENSG00000270084	upstream	-2.07703	0.0396188	8.99385e-05	0.00019988
1	173862150	173862200	DF00327781	-	LINE/L2	L2a	ENSG00000234741	downstream	-2.07703	0.0396188	8.99385e-05	0.00019988
1	175001322	175001738	DF00330112	-	LINE/L1	L1MB7	ENSG00000116161	intron	-1.93018	-0.335414	0.000679852	0.00134767
1	175012150	175012658	DF00330131	+	LINE/L1	L1MC5a	ENSG00000116161	downstream	-1.39888	1.11036	0.000262012	0.000550244
1	175012150	175012658	DF00330131	+	LINE/L1	L1MC5a	ENSG00000120333	intron	-1.39888	1.11036	0.000262012	0.000550244
1	175016218	175016342	DF00330141	-	LINE/L2	L2d	ENSG00000120333	intron	-5.40003	-1.09157	7.68046e-09	2.92664e-08
1	175016355	175016644	DF00330142	-	LINE/RTE-X	L4_A_Mam	ENSG00000120333	intron	-4.30318	-0.160034	4.38615e-16	5.87538e-15
1	175017346	175017769	DF00330146	-	LINE/RTE-X	L4_A_Mam	ENSG00000120333	intron	-3.74687	-0.171525	3.01371e-11	1.80557e-10
1	175018873	175019274	DF00330148	-	LINE/L1	L1ME4b	ENSG00000120333	intron	-3.94759	-0.55754	1.09838e-10	5.8751e-10
1	175024609	175025096	DF00330164	-	LINE/L1	L1MB3	ENSG00000120333	upstream	-6.39473	-0.92068	9.87703e-10	4.42507e-09
1	175024609	175025096	DF00330164	-	LINE/L1	L1MB3	ENSG00000206659	upstream	-6.39473	-0.92068	9.87703e-10	4.42507e-09
1	175064789	175066025	DF00330253	+	LINE/L1	L1MC4	ENSG00000120332	upstream	-7.35324	-1.2392	6.106e-08	2.00577e-07
1	175232344	175233075	DF00330593	+	LINE/L2	L2	autonomous	autonomous	-7.58639	-1.07006	1.92892e-09	8.13724e-09
1	175234073	175240294	DF00330596	+	LINE/L1	L1ME4a	autonomous	autonomous	-7.79289	-0.911474	1.647e-10	8.51401e-10
1	178358265	178359107	DF00336483	+	LINE/L1	L1ME3F	ENSG00000075391	intron	-3.39365	-0.787687	2.11392e-07	6.54839e-07
1	179820208	179820610	DF00339596	-	LTR/ERV1	MER87	ENSG00000229407	upstream	-7.58652	-1.06858	1.92892e-09	8.13724e-09
1	179872882	179873182	DF00339705	-	LINE/L1	L1MC4a	ENSG00000169905	intron	-1.83239	-0.292885	0.00076612	0.00150592
1	181095282	181095588	DF00342261	-	LTR/ERVL-MaLR	THE1D	ENSG00000162783	downstream	-4.65826	0.132407	3.29638e-18	5.80018e-17
1	181095822	181095912	DF00342262	-	LTR/ERV1	LTR64	ENSG00000162783	downstream	-6.49814	-0.825459	4.24272e-11	2.44828e-10
1	182890850	182891550	DF00345884	+	LINE/L1	L1M1	autonomous	autonomous	-3.18783	-0.426936	1.14631e-08	4.25264e-08
1	182891831	182892663	DF00345887	+	LINE/L1	L1M1	autonomous	autonomous	-6.44584	-0.248189	1.16082e-14	1.24276e-13
1	182894022	182895216	DF00345896	+	LINE/L1	L1PB2	autonomous	autonomous	-8.90434	0.147261	3.61096e-21	9.04817e-20
1	182895528	182896502	DF00345898	+	LINE/L1	L1PB2	autonomous	autonomous	-8.71539	-0.0796856	5.41864e-16	7.13506e-15
1	182897516	182898001	DF00345901	+	LTR/ERVL-MaLR	MLT1E2	ENSG00000157060	downstream	-7.43526	-1.18074	1.53277e-08	5.55448e-08
1	182991991	182993092	DF00346141	+	LINE/L1	L1MC4	autonomous	autonomous	-8.14931	-0.626762	8.07734e-12	5.43472e-11
1	185116658	185118092	DF00350426	+	LTR/ERVL	ERVL-E-int	ENSG00000121486	downstream	-2.9677	-0.476599	5.87561e-08	1.97071e-07
1	197080684	197082265	DF00370640	+	LTR/ERVL-MaLR	THE1B-int	ENSG00000066279	downstream	-2.28632	0.345703	9.44045e-07	2.6678e-06
1	201973698	201974306	DF00380075	-	LINE/L1	L1MD3	autonomous	autonomous	-7.07082	-0.348109	6.31669e-14	6.03515e-13
1	202029309	202030390	DF00380225	-	LINE/L2	L2c	ENSG00000232296	downstream	-7.26634	-1.29864	2.43319e-07	7.36961e-07
1	202342197	202342554	DF00381024	+	LINE/CR1	L3	ENSG00000077152	upstream	-2.93181	-0.652607	7.58371e-07	2.17014e-06
1	202938808	202939632	DF00382293	-	LINE/L1	L1ME3E	ENSG00000159346	downstream	-3.96863	-0.415416	1.35789e-11	8.70978e-11
1	203875957	203876654	DF00384408	-	LINE/L1	L1MB2	ENSG00000236430	upstream	-5.39962	-1.09296	9.67404e-09	3.61952e-08
1	203883856	203884349	DF00384434	-	LINE/L1	L1ME1	autonomous	autonomous	-7.17394	-1.35921	2.43319e-07	7.36961e-07
1	203932025	203932485	DF00384602	-	LTR/ERVL-MaLR	MLT1N2	autonomous	autonomous	-7.51293	-1.12319	7.68046e-09	2.92664e-08
1	204394861	204396222	DF00385706	+	LINE/L1	L1MD3	ENSG00000226330	intron	-2.35268	-0.518377	6.68182e-05	0.000150988
1	204394861	204396222	DF00385706	+	LINE/L1	L1MD3	ENSG00000237848	downstream	-2.35268	-0.518377	6.68182e-05	0.000150988
1	204506878	204507016	DF00385941	+	LINE/L1	L1MA8	autonomous	autonomous	-6.23649	-1.02613	2.04121e-09	8.57985e-09
1	205293137	205293285	DF00387749	+	LINE/L2	L2c	autonomous	autonomous	-7.43532	-1.18004	1.53277e-08	5.55448e-08
1	205733069	205733454	DF00388767	+	LINE/CR1	L3	ENSG00000069275	intron	-1.79121	1.02285	1.73357e-05	4.20998e-05
1	205733069	205733454	DF00388767	+	LINE/CR1	L3	ENSG00000201944	upstream	-1.79121	1.02285	1.73357e-05	4.20998e-05
1	205858180	205862408	DF00389038	+	LTR/ERVK	HERVK14-int	autonomous	autonomous	1.01191	1.94135	0.0132942	0.0215422
1	205894223	205895642	DF00389082	+	LTR/ERVK	HERVK9-int	autonomous	autonomous	1.564	1.03281	0.00380239	0.00674586
1	207039710	207040069	DF00391491	+	LINE/L1	L1MEg	ENSG00000123836	intron	-3.06126	-0.761061	6.64011e-07	1.91091e-06
1	211664366	211664635	DF00400746	-	LINE/L2	L2a	ENSG00000117650	intron	1.23294	1.40118	0.0106661	0.0175746
1	212051487	212051521	DF00401649	-	LINE/L1	L1MEf	ENSG00000143476	intron	7.30438	0.461663	3.66038e-07	1.08612e-06
1	212051487	212051521	DF00401649	-	LINE/L1	L1MEf	ENSG00000220749	downstream	7.30438	0.461663	3.66038e-07	1.08612e-06
1	212135484	212135735	DF00401818	+	LTR/ERVL	ERV3-16A3_I-int	autonomous	autonomous	-4.67607	-1.21404	2.43319e-07	7.36961e-07
1	212194605	212196249	DF00401991	+	LTR/ERVL-MaLR	MSTA-int	autonomous	autonomous	-5.40108	-1.09009	9.45719e-09	3.54656e-08
10	796405	797317	DF00406902	+	LTR/ERVL-MaLR	THE1B-int	autonomous	autonomous	-4.96808	-0.514386	3.50442e-12	2.50859e-11
10	797287	797991	DF00406903	-	LTR/ERVL-MaLR	THE1B-int	autonomous	autonomous	-5.52908	-0.618382	4.63e-12	3.246e-11
10	1030687	1031033	DF00407332	-	LINE/L1	L1MEg	ENSG00000232656	intron	-8.51384	-0.263827	3.97298e-16	5.35536e-15
10	1036987	1037242	DF00407349	-	LINE/L1	L1MC1	ENSG00000232656	intron	-3.88547	-0.602523	1.79088e-11	1.12188e-10
10	1036987	1037242	DF00407349	-	LINE/L1	L1MC1	ENSG00000067064	downstream	-3.88547	-0.602523	1.79088e-11	1.12188e-10
10	1037577	1038269	DF00407350	-	LINE/L1	L1MC1	ENSG00000232656	intron	-2.00134	1.82169	1.21558e-10	6.44603e-10
10	1037577	1038269	DF00407350	-	LINE/L1	L1MC1	ENSG00000067064	downstream	-2.00134	1.82169	1.21558e-10	6.44603e-10
10	5686406	5687074	DF00415052	-	LINE/L1	L1ME3G	ENSG00000108021	intron	-1.22184	0.427585	0.0159279	0.0254418
10	5783254	5784958	DF00415241	-	LINE/L1	L1PBa	ENSG00000057608	intron	-1.99653	2.28222	3.11887e-09	1.27167e-08
10	11840992	11841960	DF00427093	-	LINE/L1	L1MEd	ENSG00000148426	intron	-1.9905	-0.149653	0.000210595	0.000448001
10	12070817	12071128	DF00427670	-	LTR/ERVL-MaLR	MLT1J-int	ENSG00000181192	intron	-3.06177	-0.762796	6.58382e-07	1.89569e-06
10	12315832	12316157	DF00428357	+	LINE/L1	L1ME4a	autonomous	autonomous	-7.79005	-0.912248	2.22064e-10	1.12378e-09
10	13143565	13145666	DF00430284	+	LINE/L1	L1MC2	ENSG00000228330	upstream	-1.20977	0.112224	0.0163793	0.0261125
10	13634882	13635748	DF00431457	-	LINE/L1	L1PA11	ENSG00000282246	intron	1.5601	0.864865	0.00640324	0.0109652
10	13634882	13635748	DF00431457	-	LINE/L1	L1PA11	ENSG00000239665	intron	1.5601	0.864865	0.00640324	0.0109652
10	14907302	14907846	DF00434166	-	LINE/L1	L1MD	ENSG00000152455	downstream	1.03738	2.43153	0.00320298	0.00575455
10	14907302	14907846	DF00434166	-	LINE/L1	L1MD	ENSG00000152457	intron	1.03738	2.43153	0.00320298	0.00575455
10	14913890	14914662	DF00434185	+	LINE/L1	L1ME1	ENSG00000152457	intron	-2.17225	0.210929	4.8598e-06	1.26161e-05
10	14914962	14916424	DF00434187	+	LINE/L1	L1ME1	ENSG00000152457	intron	-1.86823	0.586512	0.000100854	0.00022302
10	14952945	14953682	DF00434288	+	LTR/ERVL	LTR82A	ENSG00000152457	intron	-2.5438	-0.208	6.53366e-07	1.8826e-06
10	15075402	15075691	DF00434585	-	LINE/L1	L1MD1	ENSG00000152463	downstream	1.27659	0.942428	0.0243643	0.037733
10	15075402	15075691	DF00434585	-	LINE/L1	L1MD1	ENSG00000176244	downstream	1.27659	0.942428	0.0243643	0.037733
10	15076002	15076092	DF00434587	-	LINE/L1	L1MD1	ENSG00000152463	downstream	1.46267	0.786954	0.0169401	0.0269398
10	15076002	15076092	DF00434587	-	LINE/L1	L1MD1	ENSG00000176244	downstream	1.46267	0.786954	0.0169401	0.0269398
10	15097968	15098226	DF00434643	+	LINE/L2	L2c	ENSG00000176236	upstream	-1.44384	0.326807	0.0124311	0.0202495
10	15097968	15098226	DF00434643	+	LINE/L2	L2c	ENSG00000152464	intron	-1.44384	0.326807	0.0124311	0.0202495
10	17685369	17685802	DF00440092	-	LTR/ERVL	LTR42	ENSG00000136738	intron	-0.830109	3.82081	0.00125054	0.00239239
10	17733823	17734033	DF00440165	+	LTR/ERVL-MaLR	MLT1E1A	autonomous	autonomous	-4.28203	-0.621277	4.53735e-12	3.18746e-11
10	17745019	17745577	DF00440193	+	LTR/ERVL?	LTR89B	autonomous	autonomous	-5.73447	-0.44915	7.0181e-13	5.67162e-12
1	214667321	214668165	DF00443072	+	LINE/L1	L1PA16	ENSG00000117724	downstream	1.27212	2.15233	0.000433318	0.000882877
1	224195960	224196269	DF00460817	+	LINE/L2	L2b	ENSG00000143753	downstream	-3.45199	-0.867893	6.46947e-08	2.12042e-07
1	224375058	224375435	DF00461385	-	LINE/L2	L2b	ENSG00000143771	intron	-1.58932	-0.0157233	0.00227107	0.00418072
1	225791555	225792075	DF00464246	-	LTR/ERVK	LTR14B	ENSG00000143742	downstream	-4.28388	0.0221375	1.8786e-11	1.17235e-10
1	225792065	225792378	DF00464247	-	LTR/ERVK	HERVK14C-int	ENSG00000143742	downstream	-3.86094	-0.494459	6.99665e-11	3.8855e-10
1	225792682	225794464	DF00464249	-	LTR/ERVK	HERVK14C-int	ENSG00000143742	downstream	-3.11821	0.95466	6.76318e-11	3.77161e-10
1	225796908	225798945	DF00464257	-	LTR/ERVK	HERVK14-int	autonomous	autonomous	-3.36763	0.322324	1.01707e-14	1.10028e-13
1	225799496	225800308	DF00464261	-	LTR/ERVK	HERVK14-int	ENSG00000234112	upstream	-4.52222	-0.119433	5.68954e-16	7.46007e-15
1	226078284	226079226	DF00464959	-	LINE/L2	L2a	autonomous	autonomous	-6.43393	-0.251534	1.92442e-16	2.69294e-15
1	226080962	226081482	DF00464967	+	LINE/L1	L1M5	ENSG00000225518	upstream	-7.51287	-1.12394	7.68046e-09	2.92664e-08
1	226085733	226086572	DF00464982	-	LTR/ERVL	ERVL-E-int	ENSG00000225518	intron	-5.19957	0.330338	2.77365e-20	6.28386e-19
1	226245869	226246500	DF00465427	-	LINE/L1	L1MEg	ENSG00000183814	intron	-2.1339	-0.158659	4.05056e-05	9.41305e-05
1	227301688	227303895	DF00467652	-	LINE/L1	HAL1	ENSG00000143776	intron	-1.38809	0.603652	0.00139883	0.00265388
1	228085858	228086124	DF00469014	+	LTR/ERVL	MER21B	ENSG00000143761	intron	-1.42162	0.0836101	0.0187679	0.029632
1	228112553	228114315	DF00469055	-	LTR/ERV1	MER57-int	ENSG00000224566	downstream	-2.35416	0.374642	6.04672e-07	1.74989e-06
1	228117465	228118631	DF00469067	-	LTR/ERV1	MER57-int	ENSG00000224566	upstream	-1.76769	-0.116507	0.000454278	0.000923221
1	228117465	228118631	DF00469067	-	LTR/ERV1	MER57-int	ENSG00000280157	upstream	-1.76769	-0.116507	0.000454278	0.000923221
1	228456598	228456915	DF00469624	-	LTR?	MamRep1151	ENSG00000181218	downstream	-4.74287	-0.906532	1.15733e-09	5.11357e-09
1	228456598	228456915	DF00469624	-	LTR?	MamRep1151	ENSG00000196890	upstream	-4.74287	-0.906532	1.15733e-09	5.11357e-09
1	231004573	231007637	DF00474787	+	LINE/L1	L1PB2	autonomous	autonomous	-5.47765	-1.03831	1.92892e-09	8.13724e-09
1	235320373	235321124	DF00483657	+	LINE/L2	L2a	ENSG00000054267	intron	-2.61012	0.0770097	2.95032e-07	8.84937e-07
1	241450793	241455059	DF00496204	-	LTR/ERVL	ERVL-B4-int	autonomous	autonomous	-5.0145	-1.00013	4.40115e-09	1.75423e-08
1	241908896	241909078	DF00497156	-	LTR/ERVL	LTR33A	autonomous	autonomous	-3.84657	0.198219	2.81204e-17	4.35937e-16
1	244401505	244402615	DF00502432	-	LINE/L1	L1M4	ENSG00000240963	intron	-1.75374	-0.407786	0.00227548	0.00418783
1	244676377	244677407	DF00502980	-	LINE/L1	L1M4	ENSG00000121644	intron	-3.43261	-0.552441	3.77052e-09	1.51784e-08
1	244739820	244740419	DF00503141	+	LTR/ERV1	LTR8	autonomous	autonomous	-7.85635	-0.861236	1.06175e-10	5.69882e-10
1	244744584	244745194	DF00503164	+	LTR/ERV1	LTR49-int	autonomous	autonomous	-6.77399	-0.596793	8.62953e-13	6.85276e-12
1	244745495	244746055	DF00503166	+	LTR/ERV1	LTR49-int	autonomous	autonomous	-7.77983	-0.915325	6.35598e-10	2.94847e-09
1	244748353	244748681	DF00503174	-	LTR/ERV1	LTR56	autonomous	autonomous	-7.65668	-1.01538	1.03166e-09	4.59615e-09
1	244795446	244795714	DF00503327	+	LTR/ERVL	LTR16A	autonomous	autonomous	-7.51286	-1.12395	7.68046e-09	2.92664e-08
1	244799275	244800149	DF00503341	+	LINE/L1	L1MC5	autonomous	autonomous	-7.96331	-0.768025	5.12262e-11	2.92217e-10
1	244800447	244800829	DF00503343	+	LINE/L1	L1MC5	autonomous	autonomous	-7.51277	-1.12463	8.7383e-09	3.2964e-08
1	244804884	244805127	DF00503353	-	LINE/L1	L1ME3A	autonomous	autonomous	-8.57347	-0.194619	6.83679e-16	8.86019e-15
1	244805676	244805791	DF00503357	-	LINE/L1	L1ME3A	autonomous	autonomous	-8.96902	0.212241	2.76098e-20	6.26532e-19
1	244806743	244807250	DF00503363	+	LINE/L1	L1MC5a	autonomous	autonomous	-8.51547	-0.263743	7.70383e-16	9.90101e-15
1	244807875	244808271	DF00503368	+	LINE/L1	L1MC5a	autonomous	autonomous	-8.55748	-0.225934	1.29186e-15	1.6027e-14
1	244811168	244811579	DF00503382	-	LINE/L2	L2	autonomous	autonomous	-6.30741	-0.974333	8.42101e-10	3.83889e-09
1	244813141	244813280	DF00503393	-	LINE/L2	L2	autonomous	autonomous	-7.79104	-0.911418	1.72101e-10	8.86702e-10
1	244813369	244813748	DF00503394	-	LTR/ERVL-MaLR	MLT1F2	autonomous	autonomous	-7.26232	-0.134352	1.9207e-16	2.69024e-15
1	244814275	244814732	DF00503398	-	LTR/ERV1	MER4A1	autonomous	autonomous	-6.8772	-0.512913	7.69579e-13	6.17279e-12
1	244815538	244815948	DF00503403	+	LTR/ERV1	MER41A	autonomous	autonomous	-7.91077	-0.81371	1.89472e-11	1.18109e-10
1	244816639	244817302	DF00503408	+	LTR/ERV1	MER51-int	autonomous	autonomous	-8.16834	-0.58899	1.98386e-13	1.7531e-12
1	244817605	244818297	DF00503410	+	LTR/ERV1	MER51-int	autonomous	autonomous	-8.84734	0.0837312	1.84838e-19	3.75999e-18
1	244819229	244819642	DF00503414	+	LTR/ERV1	MER41-int	autonomous	autonomous	-8.86643	1.78846	2.71407e-39	2.20037e-37
1	244819948	244821186	DF00503416	+	LTR/ERV1	MER41-int	autonomous	autonomous	-7.81162	1.29556	5.01751e-29	2.34394e-27
1	244824737	244825175	DF00503431	+	LINE/L1	L1MC4	autonomous	autonomous	-6.03421	-0.61141	5.31537e-13	4.37933e-12
1	244825695	244826064	DF00503434	+	LINE/L1	L1MC5a	autonomous	autonomous	-6.01095	-0.190665	4.9613e-17	7.47115e-16
1	244831816	244832113	DF00503460	+	LINE/L1	L1ME3G	autonomous	autonomous	-8.30673	-0.46115	6.31419e-15	7.09208e-14
1	244832422	244832563	DF00503462	+	LINE/L1	L1ME3G	ENSG00000203667	upstream	-7.49454	0.0774752	9.59114e-17	1.40193e-15
1	244837730	244838789	DF00503471	-	LINE/L2	L2a	ENSG00000203667	intron	-1.56039	2.12327	1.15657e-07	3.68425e-07
1	244837730	244838789	DF00503471	-	LINE/L2	L2a	ENSG00000153187	downstream	-1.56039	2.12327	1.15657e-07	3.68425e-07
1	248874345	248874387	DF00511285	-	LTR/ERV1	MER66C	autonomous	autonomous	-7.03759	1.35824	9.18896e-29	4.20116e-27
10	20323984	20327913	DF00514820	-	LTR/ERV1	MER57A-int	autonomous	autonomous	-8.28365	-0.465418	2.54523e-12	1.86711e-11
10	26729080	26729762	DF00528066	-	LINE/L1	L1MC4a	ENSG00000148459	intron	-3.52598	-0.410195	1.56603e-09	6.77134e-09
10	26731373	26731795	DF00528074	-	LINE/L1	L1MC4a	ENSG00000148459	intron	-4.07877	-0.9289	3.03756e-09	1.24033e-08
10	26743776	26744172	DF00528099	+	LINE/L1	HAL1	ENSG00000148459	intron	-2.49249	-0.643574	5.62473e-05	0.000128307
10	26743776	26744172	DF00528099	+	LINE/L1	HAL1	ENSG00000136754	downstream	-2.49249	-0.643574	5.62473e-05	0.000128307
10	27107699	27108525	DF00528899	+	LINE/L1	L1M4a2	ENSG00000136758	downstream	-1.35224	-0.202573	0.0189178	0.0298568
10	27137153	27139202	DF00528970	-	LINE/L1	L1ME3G	ENSG00000136758	intron	-1.35996	0.986486	0.0017027	0.00319431
10	27152657	27153178	DF00529008	+	LINE/L2	L2b	ENSG00000136758	intron	-2.04794	-0.248403	0.000197459	0.000421471
10	27152657	27153178	DF00529008	+	LINE/L2	L2b	ENSG00000120539	upstream	-2.04794	-0.248403	0.000197459	0.000421471
10	27161875	27162380	DF00529026	+	LINE/L1	L1ME4c	ENSG00000120539	intron	-1.38497	-0.217767	0.011079	0.0182087
10	27209682	27210185	DF00529149	-	LINE/L1	L1ME4a	ENSG00000107897	intron	-4.16538	-0.708185	5.21021e-11	2.96606e-10
10	28650695	28651034	DF00532282	+	LINE/L2	L2a	ENSG00000252401	upstream	-7.58878	-1.06784	3.09703e-09	1.26295e-08
10	29423270	29423818	DF00534016	-	LINE/L1	L1HS	ENSG00000224597	intron	2.86554	1.23266	1.21625e-06	3.37915e-06
10	29423270	29423818	DF00534016	-	LINE/L1	L1HS	ENSG00000274985	upstream	2.86554	1.23266	1.21625e-06	3.37915e-06
10	29426711	29427740	DF00534026	+	LTR/ERVK	LTR5A	ENSG00000224597	intron	3.24982	0.725847	5.49062e-05	0.000125453
10	30477264	30481854	DF00536481	+	LTR/ERV1	Harlequin-int	autonomous	autonomous	-7.77656	-0.915343	1.15077e-09	5.087e-09
10	31980855	31981264	DF00539470	+	LTR/ERVL-MaLR	MLT1F2	ENSG00000230240	upstream	-5.23108	-1.20146	6.106e-08	2.00577e-07
10	32050262	32050673	DF00539627	+	LTR/ERVL-MaLR	MLT1L	ENSG00000170759	intron	-2.06346	-0.0746981	8.68771e-05	0.000193539
10	32337664	32338764	DF00540383	+	LINE/L2	L2a	ENSG00000120616	intron	-1.52457	0.0705384	0.0131078	0.0212649
10	32699058	32705157	DF00541015	-	LINE/L1	L1PA4	ENSG00000216937	intron	-3.61279	-0.541569	3.46434e-10	1.68293e-09
10	32838102	32843096	DF00541209	+	LINE/L1	L1PB1	ENSG00000216937	intron	-2.86561	-0.774422	6.20483e-06	1.59372e-05
10	32912177	32918352	DF00541323	+	LINE/L1	L1PA5	ENSG00000150093	intron	1.44474	1.44746	0.00548073	0.00948743
10	37935560	37943892	DF00551373	+	LTR/ERV1	HERVS71-int	autonomous	autonomous	-3.28375	-0.456616	1.49755e-09	6.50043e-09
10	43380753	43381151	DF00555503	-	LINE/L1	L1MD2	autonomous	autonomous	-9.10191	0.362473	2.93623e-22	8.27992e-21
10	43382434	43382615	DF00555511	-	LTR/ERVL	ERV3-16A3_I-int	autonomous	autonomous	-6.76052	0.0650779	1.31892e-18	2.4376e-17
10	43384025	43384135	DF00555516	+	LTR/ERV1	PrimLTR79	ENSG00000169813	downstream	-6.00307	-1.19296	3.05914e-08	1.06009e-07
10	46017861	46018764	DF00560350	+	LINE/CR1	L3	ENSG00000266412	intron	-1.22738	-0.0509515	0.0234417	0.0364033
10	56251191	56255971	DF00578379	-	LINE/L1	L1PA10	autonomous	autonomous	-7.72604	-0.962832	6.05837e-10	2.81979e-09
10	56336084	56338001	DF00578511	-	LINE/L1	L1M4c	autonomous	autonomous	-2.89612	-0.513081	5.82164e-07	1.68966e-06
10	56355311	56356693	DF00578531	+	LINE/L1	L1MEd	ENSG00000122952	downstream	0.9446	1.79077	0.0173288	0.0275202
10	58530838	58532262	DF00582374	+	LINE/L1	L1M3de	ENSG00000122870	intron	-1.03238	0.60615	0.0259214	0.0399338
10	60798722	60798962	DF00586524	+	LTR/ERVL-MaLR	MLT1K	autonomous	autonomous	-1.70387	0.709631	3.42237e-05	8.01533e-05
10	60799136	60799375	DF00586526	+	LTR/ERVL-MaLR	MLT1K	autonomous	autonomous	-1.69874	0.747536	6.58741e-05	0.000149012
10	60802857	60802919	DF00586530	-	LINE/L2	L2b	autonomous	autonomous	-3.03898	-0.687868	9.88233e-07	2.77971e-06
10	60803299	60803662	DF00586532	+	LTR/ERV1	LTR78	autonomous	autonomous	-2.32606	0.28766	2.65717e-07	8.01059e-07
10	60803815	60804271	DF00586533	-	LINE/L1	L1ME3E	autonomous	autonomous	-1.92226	0.465689	7.7126e-06	1.95792e-05
10	60804252	60804695	DF00586534	+	LTR/ERVL	LTR33A	autonomous	autonomous	-2.24538	0.324726	5.87347e-07	1.70329e-06
10	60804703	60805102	DF00586535	-	LINE/L1	L1ME3E	autonomous	autonomous	-2.12546	0.364745	8.34292e-06	2.10967e-05
10	60812513	60813558	DF00586555	-	LINE/L1	L1ME4b	autonomous	autonomous	-2.59411	-0.182984	3.67326e-06	9.65356e-06
10	63454793	63455026	DF00591830	-	LINE/L1	L1MC5a	ENSG00000171988	intron	-3.55325	-0.473838	3.40194e-09	1.37942e-08
10	63510303	63511336	DF00591947	-	LINE/L1	L1MC1	ENSG00000171988	intron	-1.42101	-0.0816951	0.00907641	0.0151476
10	67765400	67765718	DF00599523	+	LINE/L1	L1ME4a	autonomous	autonomous	-9.87642	1.32966	6.03722e-34	3.83535e-32
10	67877924	67878309	DF00599880	-	LTR/ERV1	LTR56	autonomous	autonomous	-7.35337	-1.23775	6.106e-08	2.00577e-07
10	68352260	68352648	DF00601028	+	LINE/L1	HAL1	ENSG00000204130	intron	-4.45082	0.660563	1.05243e-24	3.65064e-23
10	68357552	68357908	DF00601045	-	LINE/L1	L1ME4a	ENSG00000204130	intron	-4.1724	-0.707271	1.31902e-10	6.92901e-10
10	68811207	68811860	DF00602438	-	LTR/ERV1	MER41B	autonomous	autonomous	-7.17394	-1.35921	2.43319e-07	7.36961e-07
10	68812225	68812995	DF00602441	-	LINE/L1	L1MDa	autonomous	autonomous	-7.43613	-1.1793	1.78999e-08	6.4298e-08
10	68947422	68948082	DF00602837	-	LINE/L2	L2b	ENSG00000107625	downstream	-1.89947	-0.395981	0.000662922	0.00131683
10	69213364	69215122	DF00603587	-	LINE/L1	L1MC3	ENSG00000229261	downstream	-7.52306	-1.12172	1.49332e-08	5.477e-08
10	71824369	71824817	DF00609519	+	LINE/L1	L1ME4a	ENSG00000197746	intron	1.2798	1.20679	0.0110199	0.0181189
10	71849892	71850663	DF00609576	+	LTR/ERV1	MER4E	ENSG00000197746	intron	-1.33105	1.0667	0.00114567	0.00220097
10	72282802	72283374	DF00610768	+	LINE/L1	L1MB8	autonomous	autonomous	-8.6328	-0.184062	1.46257e-14	1.53749e-13
10	72622269	72622615	DF00611665	+	LTR/ERVL-MaLR	MLT1K	ENSG00000107745	intron	-3.01637	-0.378292	4.90192e-08	1.65648e-07
10	72918631	72921663	DF00612433	-	LINE/L1	L1PA12	ENSG00000138315	intron	-7.43526	-1.18078	1.53277e-08	5.55448e-08
10	72918631	72921663	DF00612433	-	LINE/L1	L1PA12	ENSG00000215086	upstream	-7.43526	-1.18078	1.53277e-08	5.55448e-08
10	72961162	72964551	DF00612537	-	LINE/L1	L1MA2	autonomous	autonomous	-7.61125	0.230061	1.11935e-19	2.34198e-18
10	72966476	72968369	DF00612545	-	LINE/L1	L1M1	autonomous	autonomous	-6.43682	-0.252779	2.55517e-15	3.0221e-14
10	72969901	72970534	DF00612551	-	LINE/L1	L1MB4	autonomous	autonomous	-6.95938	-0.431697	1.23232e-14	1.31477e-13
10	72973971	72976151	DF00612571	-	LINE/L1	L1MA5A	autonomous	autonomous	-7.96538	-0.766565	1.08077e-11	7.09215e-11
10	72979473	72982454	DF00612580	-	LINE/L1	L1MA5A	autonomous	autonomous	-3.2247	0.0960987	3.54097e-10	1.71597e-09
10	72982444	72983854	DF00612581	-	LINE/L1	L1M4c	autonomous	autonomous	-3.61265	-0.777387	1.15088e-08	4.26876e-08
10	72989572	72993431	DF00612605	+	LINE/L1	L1PA6	autonomous	autonomous	-2.89838	-0.511695	8.65763e-07	2.45678e-06
10	73013134	73013640	DF00612650	+	LTR/ERVL-MaLR	MLT1G1	ENSG00000122884	intron	-3.23136	-0.120025	6.64992e-09	2.58913e-08
10	73063114	73063479	DF00612771	-	LTR/ERVL-MaLR	MLT1A1	ENSG00000122884	intron	-3.78765	-0.326718	2.39831e-12	1.76901e-11
10	73063114	73063479	DF00612771	-	LTR/ERVL-MaLR	MLT1A1	ENSG00000232646	upstream	-3.78765	-0.326718	2.39831e-12	1.76901e-11
10	73067166	73067956	DF00612779	+	LINE/L2	L2c	ENSG00000122884	intron	-3.6792	-0.612159	1.02535e-09	4.57831e-09
10	73067166	73067956	DF00612779	+	LINE/L2	L2c	ENSG00000232646	downstream	-3.6792	-0.612159	1.02535e-09	4.57831e-09
10	73086025	73086635	DF00612820	+	LINE/L1	L1MD3	ENSG00000122884	intron	-4.17378	-0.0186446	2.71071e-17	4.21164e-16
10	73086969	73087263	DF00612822	-	LINE/L1	L1M5	ENSG00000122884	intron	-4.93696	-0.76451	1.37875e-10	7.21601e-10
10	73088727	73089376	DF00612831	-	LINE/L1	L1M5	ENSG00000122884	intron	-3.42079	-0.287386	3.70036e-11	2.16987e-10
10	73106069	73106916	DF00612890	-	LINE/L1	L1MB8	autonomous	autonomous	-2.76081	-0.0797987	8.17903e-08	2.64377e-07
10	73109178	73109987	DF00612900	+	LTR/ERV1	LTR12	ENSG00000166321	upstream	-2.51518	-0.444656	4.64542e-06	1.20798e-05
10	73113481	73113658	DF00612910	+	LINE/L2	L2d	ENSG00000166321	intron	-2.28858	-0.486833	5.72635e-05	0.000130529
10	73127623	73128995	DF00612951	-	LINE/L1	L1MA10	ENSG00000166321	intron	-1.95008	1.32518	1.14404e-06	3.19349e-06
10	73127623	73128995	DF00612951	-	LINE/L1	L1MA10	ENSG00000272599	upstream	-1.95008	1.32518	1.14404e-06	3.19349e-06
10	73127623	73128995	DF00612951	-	LINE/L1	L1MA10	ENSG00000221164	upstream	-1.95008	1.32518	1.14404e-06	3.19349e-06
10	73127623	73128995	DF00612951	-	LINE/L1	L1MA10	ENSG00000122882	downstream	-1.95008	1.32518	1.14404e-06	3.19349e-06
10	73165628	73167367	DF00613061	-	LINE/L1	L1MA3	ENSG00000122882	intron	-1.94006	0.549728	1.06104e-05	2.64538e-05
10	73165628	73167367	DF00613061	-	LINE/L1	L1MA3	ENSG00000138286	upstream	-1.94006	0.549728	1.06104e-05	2.64538e-05
10	73183011	73183129	DF00613111	+	LINE/L1	L1MEf	ENSG00000138286	intron	-6.03228	0.196345	5.06324e-20	1.1073e-18
10	73183011	73183129	DF00613111	+	LINE/L1	L1MEf	ENSG00000213551	downstream	-6.03228	0.196345	5.06324e-20	1.1073e-18
10	73185871	73186661	DF00613119	+	LINE/L1	L1MEf	ENSG00000138286	intron	-4.23455	0.238364	9.20924e-19	1.73187e-17
10	73185871	73186661	DF00613119	+	LINE/L1	L1MEf	ENSG00000213551	intron	-4.23455	0.238364	9.20924e-19	1.73187e-17
10	73213147	73214919	DF00613195	-	LINE/L1	L1P4	ENSG00000138286	intron	-2.44488	0.0423315	6.74798e-07	1.94135e-06
10	73213147	73214919	DF00613195	-	LINE/L1	L1P4	ENSG00000213551	intron	-2.44488	0.0423315	6.74798e-07	1.94135e-06
10	73217849	73219119	DF00613204	-	LTR/ERVL-MaLR	MLT1F2-int	ENSG00000138286	intron	-2.81117	1.06592	5.96567e-12	4.10603e-11
10	73217849	73219119	DF00613204	-	LTR/ERVL-MaLR	MLT1F2-int	ENSG00000213551	intron	-2.81117	1.06592	5.96567e-12	4.10603e-11
10	73219105	73220557	DF00613205	+	LINE/L1	L1MB7	ENSG00000138286	intron	-1.51759	0.340367	0.00614682	0.0105598
10	73219105	73220557	DF00613205	+	LINE/L1	L1MB7	ENSG00000213551	intron	-1.51759	0.340367	0.00614682	0.0105598
10	73221201	73222833	DF00613208	-	LINE/L1	L1MEc	ENSG00000138286	intron	-1.57991	0.690356	0.000312403	0.000648453
10	73221201	73222833	DF00613208	-	LINE/L1	L1MEc	ENSG00000213551	intron	-1.57991	0.690356	0.000312403	0.000648453
10	73408838	73410501	DF00613687	+	LINE/L1	L1PB3	ENSG00000138279	intron	-1.70482	-0.38578	0.0025819	0.00471217
10	74242548	74243384	DF00615687	+	LTR/ERV1	LTR28B	ENSG00000156110	intron	-1.13275	0.360353	0.0122844	0.0200327
10	79637643	79639000	DF00626982	-	LTR/ERV1	MER52A	autonomous	autonomous	-4.4189	-1.11485	3.05914e-08	1.06009e-07
10	79639001	79640673	DF00626983	+	LTR/ERV1	MER57-int	autonomous	autonomous	-5.60979	-0.231452	1.10731e-14	1.19051e-13
10	80506271	80506571	DF00628795	-	LTR/ERV1	LTR24B	ENSG00000108219	intron	-0.961311	1.91735	0.00333913	0.0059822
10	87035499	87039387	DF00641066	-	LINE/L1	L1PA13	ENSG00000200253	downstream	-7.48748	0.0773641	3.97313e-18	6.93408e-17
10	89303797	89304116	DF00645588	+	LTR/ERVL-MaLR	MLT1O	ENSG00000107798	intron	-5.67978	0.430803	4.66427e-16	6.21807e-15
10	89303797	89304116	DF00645588	+	LTR/ERVL-MaLR	MLT1O	ENSG00000119922	intron	-5.67978	0.430803	4.66427e-16	6.21807e-15
10	89309782	89310316	DF00645592	-	LTR/Gypsy?	LTR88b	ENSG00000107798	intron	-7.13242	2.46702	3.56322e-42	3.35726e-40
10	89309782	89310316	DF00645592	-	LTR/Gypsy?	LTR88b	ENSG00000119922	downstream	-7.13242	2.46702	3.56322e-42	3.35726e-40
10	89311764	89311859	DF00645594	-	LINE/L1	L1M5	ENSG00000107798	intron	-6.66814	-0.68624	2.01028e-11	1.24395e-10
10	89311764	89311859	DF00645594	-	LINE/L1	L1M5	ENSG00000119922	downstream	-6.66814	-0.68624	2.01028e-11	1.24395e-10
10	89313444	89314042	DF00645603	+	LINE/L1	L1MB8	ENSG00000107798	intron	-10.0515	1.60063	3.88168e-29	1.82557e-27
10	89316103	89322227	DF00645609	+	LINE/L1	L1PA5	ENSG00000107798	intron	-8.36388	3.47469	1.59589e-59	2.96719e-57
10	89322243	89323072	DF00645610	+	LINE/L1	L1PA14	ENSG00000107798	intron	-6.61709	-0.0743313	2.19065e-17	3.4478e-16
10	89323125	89324108	DF00645611	+	LINE/L1	L1PA14	ENSG00000107798	intron	-7.94677	0.602404	1.15045e-23	3.67524e-22
10	89324107	89324768	DF00645612	+	LINE/L1	L1PREC2	ENSG00000107798	intron	-8.59724	-0.189511	6.33822e-15	7.11334e-14
10	89325096	89325869	DF00645616	+	LINE/L1	L1PA15	ENSG00000107798	intron	-7.17388	-1.35993	2.43319e-07	7.36961e-07
10	89325096	89325869	DF00645616	+	LINE/L1	L1PA15	ENSG00000119917	upstream	-7.17388	-1.35993	2.43319e-07	7.36961e-07
10	89341876	89342087	DF00645647	+	LINE/L1	L1MA8	ENSG00000107798	intron	-4.85545	-1.1007	1.53277e-08	5.55448e-08
10	89341876	89342087	DF00645647	+	LINE/L1	L1MA8	ENSG00000119917	downstream	-4.85545	-1.1007	1.53277e-08	5.55448e-08
10	89343050	89343656	DF00645650	-	LTR/ERV1	MER39	ENSG00000107798	intron	-5.94565	0.419784	6.15475e-22	1.66139e-20
10	89343050	89343656	DF00645650	-	LTR/ERV1	MER39	ENSG00000119917	downstream	-5.94565	0.419784	6.15475e-22	1.66139e-20
10	89344121	89344919	DF00645652	+	LINE/L1	L1MEd	ENSG00000107798	intron	-6.57774	-0.108895	4.06177e-16	5.46924e-15
10	89345583	89346243	DF00645657	+	LINE/L1	L1MEd	ENSG00000107798	intron	-6.58793	-0.106854	2.27467e-17	3.56996e-16
10	89347028	89347544	DF00645659	-	LTR/ERVL	MER68	ENSG00000107798	intron	-5.409	-0.712143	1.06899e-11	7.02475e-11
10	89347550	89348484	DF00645660	-	LTR/ERVL	MER68-int	ENSG00000107798	intron	-6.44925	-0.217044	2.17505e-13	1.90754e-12
10	89351373	89351909	DF00645673	-	LTR/ERVL	MER68-int	ENSG00000107798	intron	-5.68799	-0.885232	2.42922e-10	1.21544e-09
10	89391983	89392408	DF00645762	-	LTR	MamRep1527	ENSG00000107798	intron	-7.58646	-1.06933	1.92892e-09	8.13724e-09
10	89391983	89392408	DF00645762	-	LTR	MamRep1527	ENSG00000185745	upstream	-7.58646	-1.06933	1.92892e-09	8.13724e-09
10	89394949	89395831	DF00645771	+	LTR/ERVL	MER54A	ENSG00000107798	intron	-3.6593	-0.0247001	5.35833e-14	5.17625e-13
10	89394949	89395831	DF00645771	+	LTR/ERVL	MER54A	ENSG00000185745	intron	-3.6593	-0.0247001	5.35833e-14	5.17625e-13
10	89396255	89396717	DF00645773	-	LTR/ERVL-MaLR	MSTB2	ENSG00000107798	intron	-4.10329	-0.592763	4.42951e-12	3.11562e-11
10	89396255	89396717	DF00645773	-	LTR/ERVL-MaLR	MSTB2	ENSG00000185745	intron	-4.10329	-0.592763	4.42951e-12	3.11562e-11
10	89396718	89397533	DF00645774	-	LINE/L1	L1MB5	ENSG00000107798	intron	-5.09074	-0.947393	8.21482e-10	3.75271e-09
10	89396718	89397533	DF00645774	-	LINE/L1	L1MB5	ENSG00000185745	intron	-5.09074	-0.947393	8.21482e-10	3.75271e-09
10	89398544	89399678	DF00645779	-	LINE/L1	L1MB3	ENSG00000107798	intron	-3.37687	-0.48452	4.73211e-09	1.87676e-08
10	89398544	89399678	DF00645779	-	LINE/L1	L1MB3	ENSG00000185745	intron	-3.37687	-0.48452	4.73211e-09	1.87676e-08
10	89399679	89400080	DF00645780	+	LTR/ERVL-MaLR	MLT1B	ENSG00000107798	intron	-5.53469	-0.275044	1.33765e-13	1.21556e-12
10	89399679	89400080	DF00645780	+	LTR/ERVL-MaLR	MLT1B	ENSG00000185745	intron	-5.53469	-0.275044	1.33765e-13	1.21556e-12
10	89406839	89412211	DF00645794	+	LTR/ERV1	HERV9N-int	ENSG00000107798	intron	-3.05427	1.95942	3.90499e-18	6.8237e-17
10	89406839	89412211	DF00645794	+	LTR/ERV1	HERV9N-int	ENSG00000185745	downstream	-3.05427	1.95942	3.90499e-18	6.8237e-17
10	89406839	89412211	DF00645794	+	LTR/ERV1	HERV9N-int	ENSG00000152778	upstream	-3.05427	1.95942	3.90499e-18	6.8237e-17
10	89412948	89413214	DF00645796	-	LINE/L1	L1PA11	ENSG00000107798	intron	-5.28935	-0.799921	3.41983e-11	2.01853e-10
10	89412948	89413214	DF00645796	-	LINE/L1	L1PA11	ENSG00000152778	upstream	-5.28935	-0.799921	3.41983e-11	2.01853e-10
10	89422021	89422437	DF00645821	+	LTR/ERVL	LTR16B2	ENSG00000152778	downstream	-2.19536	-0.524829	0.000329956	0.000682551
10	89444636	89450768	DF00645858	+	LINE/L1	L1PA6	ENSG00000152779	intron	-6.14849	1.18357	7.05916e-29	3.2541e-27
10	89470005	89471098	DF00645902	+	LTR/Gypsy	LTR81C	ENSG00000152779	intron	-6.00305	-1.19216	3.05914e-08	1.06009e-07
10	89470005	89471098	DF00645902	+	LTR/Gypsy	LTR81C	ENSG00000234452	downstream	-6.00305	-1.19216	3.05914e-08	1.06009e-07
10	89700367	89701137	DF00646457	-	LINE/L1	L1MC4	ENSG00000235100	upstream	-2.34629	-0.193425	1.37437e-05	3.37736e-05
10	89700367	89701137	DF00646457	-	LINE/L1	L1MC4	ENSG00000240996	upstream	-2.34629	-0.193425	1.37437e-05	3.37736e-05
10	89700367	89701137	DF00646457	-	LINE/L1	L1MC4	ENSG00000138182	upstream	-2.34629	-0.193425	1.37437e-05	3.37736e-05
10	89794447	89794825	DF00646613	+	LTR/ERVL-MaLR	MLT1L	autonomous	autonomous	-3.31068	-0.829626	6.63552e-07	1.90978e-06
10	91955279	91955844	DF00650807	-	LINE/L2	L2a	ENSG00000095564	intron	-1.33575	0.363755	0.00320529	0.00575833
10	92035998	92037108	DF00650962	+	LINE/L1	L1MC4	autonomous	autonomous	-2.52721	-0.387536	7.84953e-06	1.99111e-05
10	92038582	92039832	DF00650969	+	LINE/L1	L1MC4	autonomous	autonomous	-2.18434	-0.378393	5.83571e-05	0.00013287
10	92276579	92277608	DF00651547	-	LINE/L1	L1MB5	ENSG00000107864	intron	-2.57939	-0.673744	1.72732e-05	4.19591e-05
10	92364922	92365413	DF00651788	-	LINE/L1	L1M1	autonomous	autonomous	-7.79034	-0.911437	1.42825e-10	7.45924e-10
10	92657280	92658098	DF00652660	+	LINE/L1	L1MB5	ENSG00000138160	downstream	-2.68147	0.226312	5.25601e-09	2.07392e-08
10	92657280	92658098	DF00652660	+	LINE/L1	L1MB5	ENSG00000264313	upstream	-2.68147	0.226312	5.25601e-09	2.07392e-08
10	92658407	92658924	DF00652662	+	LINE/L1	L1MB5	ENSG00000264313	upstream	-2.26101	-0.0267407	1.46494e-05	3.59013e-05
10	92659485	92660600	DF00652665	+	LINE/L1	L1M4a1	ENSG00000264313	downstream	-2.51479	0.720714	3.07824e-09	1.2562e-08
10	92661154	92661891	DF00652670	-	LINE/L1	L1M4	ENSG00000264313	downstream	-1.80696	-0.433493	0.00101982	0.00197129
10	93534979	93537186	DF00654852	+	LINE/L1	L1PA7	autonomous	autonomous	-5.23801	-0.846003	3.19962e-10	1.56697e-09
10	93537472	93541420	DF00654854	+	LINE/L1	L1PA7	autonomous	autonomous	-7.95676	-0.770447	2.72898e-11	1.6463e-10
10	94602852	94603148	DF00657444	+	LINE/L2	L2	ENSG00000119969	intron	2.18671	2.40972	2.44148e-07	7.39309e-07
10	94602852	94603148	DF00657444	+	LINE/L2	L2	ENSG00000244332	intron	2.18671	2.40972	2.44148e-07	7.39309e-07
10	94603157	94603820	DF00657445	+	LINE/L2	L2	ENSG00000119969	intron	1.62751	2.44472	2.41231e-05	5.75706e-05
10	94603157	94603820	DF00657445	+	LINE/L2	L2	ENSG00000244332	intron	1.62751	2.44472	2.41231e-05	5.75706e-05
10	94604615	94605085	DF00657449	-	LINE/L1	L1MEh	ENSG00000119969	intron	1.7426	2.06698	5.4694e-05	0.000124989
10	94604615	94605085	DF00657449	-	LINE/L1	L1MEh	ENSG00000244332	intron	1.7426	2.06698	5.4694e-05	0.000124989
10	94606671	94607235	DF00657458	-	LINE/L1	HAL1	ENSG00000119969	intron	1.52038	1.58757	0.00503941	0.00877469
10	94606671	94607235	DF00657458	-	LINE/L1	HAL1	ENSG00000244332	intron	1.52038	1.58757	0.00503941	0.00877469
10	96137078	96138734	DF00660327	+	LINE/L2	L2a	ENSG00000177853	intron	2.09963	0.604321	0.00170163	0.00319272
10	97435430	97435655	DF00663492	+	LINE/L2	L2d2	ENSG00000171314	downstream	-3.44553	-0.445901	4.79115e-10	2.26937e-09
10	97435430	97435655	DF00663492	+	LINE/L2	L2d2	ENSG00000171311	downstream	-3.44553	-0.445901	4.79115e-10	2.26937e-09
10	97669219	97669787	DF00664105	-	LTR/ERVL?	LTR89	ENSG00000249967	intron	-1.92702	0.317095	6.34431e-05	0.000143792
10	97669219	97669787	DF00664105	-	LTR/ERVL?	LTR89	ENSG00000155252	intron	-1.92702	0.317095	6.34431e-05	0.000143792
10	97686206	97686259	DF00664140	+	LINE/L2	L2c	ENSG00000119986	intron	-1.78171	-0.198281	0.00187512	0.00349754
10	99117269	99118242	DF00667232	+	LINE/L1	L1PA14	ENSG00000172987	intron	4.21091	2.37341	1.99171e-16	2.77873e-15
10	102106734	102107035	DF00674064	-	LTR/ERV1	MER52C	ENSG00000198728	downstream	2.24653	2.88202	3.19053e-11	1.89522e-10
10	102165602	102166144	DF00674181	-	LINE/L1	L1ME4b	ENSG00000166197	downstream	-7.97371	-0.764951	2.65683e-11	1.60416e-10
10	102170796	102171138	DF00674200	-	LINE/L2	L2c	autonomous	autonomous	-7.58594	-1.07012	3.15224e-09	1.28453e-08
10	102196238	102197442	DF00674290	-	LTR/ERV1	HERVP71A-int	autonomous	autonomous	-7.51626	-1.12246	6.98353e-09	2.71296e-08
10	102201990	102204380	DF00674298	-	LTR/ERV1	HERVP71A-int	autonomous	autonomous	-8.13327	-0.629261	6.5742e-12	4.49823e-11
10	102340681	102341728	DF00674633	+	LINE/L1	L1ME1	ENSG00000107862	intron	-3.22887	-0.675637	7.83669e-08	2.53841e-07
10	102569763	102570197	DF00675187	+	LINE/CR1	L3	ENSG00000107882	intron	-3.71098	-1.13511	2.43319e-07	7.36961e-07
10	102569763	102570197	DF00675187	+	LINE/CR1	L3	ENSG00000228657	downstream	-3.71098	-1.13511	2.43319e-07	7.36961e-07
10	103133634	103135208	DF00676535	+	LTR/ERVL-MaLR	THE1B-int	ENSG00000076685	intron	-1.02283	1.0101	0.0270595	0.0415449
10	103318814	103318948	DF00677086	-	LTR/ERVL	MER68B	ENSG00000156374	intron	-4.58946	-1.00711	5.50025e-09	2.16295e-08
10	110281089	110282357	DF00690483	-	LINE/L1	L1MC5a	ENSG00000119950	intron	-2.78144	-0.239649	6.72334e-08	2.19952e-07
10	111023803	111025712	DF00692115	+	LINE/L1	L1MC1	autonomous	autonomous	1.88816	0.43985	0.00874784	0.0146343
10	116899060	116899501	DF00703609	-	LINE/L2	L2a	ENSG00000188316	intron	2.14374	0.299079	0.00384278	0.00681275
10	116899060	116899501	DF00703609	-	LINE/L2	L2a	ENSG00000187164	intron	2.14374	0.299079	0.00384278	0.00681275
10	119589623	119589744	DF00709441	-	LINE/L1	L1M5	ENSG00000151923	intron	-3.50871	-1.09084	1.58168e-06	4.3451e-06
10	119657188	119657248	DF00709624	-	LINE/L2	L2b	ENSG00000151929	intron	-3.41482	-0.379237	9.71426e-10	4.35704e-09
10	119668771	119669216	DF00709645	-	LTR/ERV1	MER31A	ENSG00000151929	intron	-2.5914	-0.403786	1.87106e-06	5.09788e-06
10	119684524	119684759	DF00709675	-	LTR/Gypsy	MamGypLTR3a	ENSG00000232823	upstream	-9.49173	0.795982	2.05153e-20	4.70519e-19
10	119684962	119685059	DF00709676	+	LINE/L1	L1MA4	ENSG00000232823	upstream	-8.42622	-0.344876	2.79507e-15	3.28356e-14
10	119685453	119685640	DF00709678	-	LTR/ERV1	LTR39-int	ENSG00000232823	upstream	-6.59252	-0.103144	4.29147e-17	6.49402e-16
10	119687104	119687543	DF00709681	+	LTR?	Eutr5	autonomous	autonomous	-8.87619	0.115742	4.13566e-20	9.20939e-19
10	119687516	119687864	DF00709682	+	LINE/L1	L1MEg	autonomous	autonomous	-7.58865	0.201729	8.89893e-21	2.13032e-19
10	119687865	119688414	DF00709683	-	LTR/ERV1	MER41A	autonomous	autonomous	-10.2449	1.81743	3.88094e-41	3.42517e-39
10	119688632	119688892	DF00709686	+	LINE/L1	L1MEg	autonomous	autonomous	-9.17201	2.18532	3.46877e-43	3.37075e-41
10	119689165	119689574	DF00709687	+	LTR/ERV1	MER41A	autonomous	autonomous	-10.9091	2.70885	1.80157e-53	2.64442e-51
10	119694635	119695614	DF00709707	-	LTR/ERV1	MER52A	autonomous	autonomous	-7.28219	-0.126751	1.22136e-16	1.75366e-15
10	119699443	119699594	DF00709722	-	LTR/ERVL-MaLR	MLT1J1	autonomous	autonomous	-7.58639	-1.07006	1.92892e-09	8.13724e-09
10	119702934	119703382	DF00709733	+	LTR/ERVL-MaLR	MLT1C2	autonomous	autonomous	-6.56349	-0.77735	2.31276e-11	1.41047e-10
10	119707390	119707754	DF00709743	-	LTR/ERVL-MaLR	THE1B	autonomous	autonomous	-7.3533	-1.2385	6.106e-08	2.00577e-07
10	119710608	119710931	DF00709753	+	LTR/ERVL-MaLR	MLT1C2	autonomous	autonomous	-8.02746	-0.71948	2.78057e-11	1.67561e-10
10	119710977	119711318	DF00709754	+	LTR/ERVL-MaLR	THE1B	autonomous	autonomous	-6.86374	-0.514901	8.14608e-14	7.64421e-13
10	119711423	119711652	DF00709755	-	LTR/ERVL-MaLR	MLT1D	autonomous	autonomous	-7.84817	-0.864364	3.06148e-11	1.82517e-10
10	119712354	119712507	DF00709759	-	LTR/ERVL-MaLR	MLT1D	autonomous	autonomous	-7.79005	-0.912248	2.22061e-10	1.12378e-09
10	119716201	119716648	DF00709772	+	LTR/ERV1?	LTR103_Mam	autonomous	autonomous	-7.43526	-1.18074	1.53277e-08	5.55448e-08
10	119824080	119824816	DF00710028	-	LINE/L1	L1MC4a	ENSG00000198825	intron	-1.88927	0.564112	1.8671e-05	4.51384e-05
10	119833667	119834534	DF00710038	+	LINE/L1	L1M4	ENSG00000197771	intron	-1.61049	-0.037086	0.0013035	0.00248485
10	119845630	119846770	DF00710056	+	LINE/L1	L1MC4	ENSG00000197771	intron	-2.46719	-0.245603	6.019e-06	1.54813e-05
10	119884088	119890300	DF00710174	+	LTR/ERV1	HERV9NC-int	ENSG00000197771	intron	-2.43573	1.21329	1.34272e-09	5.87774e-09
10	119884088	119890300	DF00710174	+	LTR/ERV1	HERV9NC-int	ENSG00000107651	upstream	-2.43573	1.21329	1.34272e-09	5.87774e-09
10	119919679	119920684	DF00710252	+	LINE/L1	L1ME4b	ENSG00000107651	intron	-1.56171	-0.232308	0.00444146	0.00779632
10	124795637	124796283	DF00719955	-	LINE/L1	L1MA1	autonomous	autonomous	2.66177	0.717822	0.000149795	0.000324779
10	131963916	131964334	DF00731203	-	LINE/L1	L1MC4a	ENSG00000176171	downstream	-1.93172	-0.128838	0.000139848	0.000304415
10	131964382	131965013	DF00731204	-	LINE/L1	L1MC4a	ENSG00000176171	downstream	-1.1678	0.273138	0.0166594	0.0265326
11	311519	312224	DF00734014	-	LTR/ERV1	LTR8	ENSG00000185201	intron	-5.65291	0.120494	4.38839e-20	9.75201e-19
11	311519	312224	DF00734014	-	LTR/ERV1	LTR8	ENSG00000254910	upstream	-5.65291	0.120494	4.38839e-20	9.75201e-19
11	311519	312224	DF00734014	-	LTR/ERV1	LTR8	ENSG00000185885	upstream	-5.65291	0.120494	4.38839e-20	9.75201e-19
11	312778	313204	DF00734017	-	LTR/ERV1	MER4B-int	ENSG00000185201	intron	-6.80037	0.122961	2.86369e-18	5.08374e-17
11	312778	313204	DF00734017	-	LTR/ERV1	MER4B-int	ENSG00000254910	upstream	-6.80037	0.122961	2.86369e-18	5.08374e-17
11	312778	313204	DF00734017	-	LTR/ERV1	MER4B-int	ENSG00000185885	upstream	-6.80037	0.122961	2.86369e-18	5.08374e-17
11	316784	317577	DF00734021	-	LTR/ERV1	MER4E1	ENSG00000185201	downstream	-3.69292	1.12108	2.59618e-13	2.2514e-12
11	316784	317577	DF00734021	-	LTR/ERV1	MER4E1	ENSG00000185885	downstream	-3.69292	1.12108	2.59618e-13	2.2514e-12
11	316784	317577	DF00734021	-	LTR/ERV1	MER4E1	ENSG00000251661	upstream	-3.69292	1.12108	2.59618e-13	2.2514e-12
11	316784	317577	DF00734021	-	LTR/ERV1	MER4E1	ENSG00000142089	downstream	-3.69292	1.12108	2.59618e-13	2.2514e-12
11	317588	317745	DF00734022	-	LTR/ERV1	LTR8A	ENSG00000185201	downstream	-4.47229	-0.315611	7.70366e-15	8.5088e-14
11	317588	317745	DF00734022	-	LTR/ERV1	LTR8A	ENSG00000185885	downstream	-4.47229	-0.315611	7.70366e-15	8.5088e-14
11	317588	317745	DF00734022	-	LTR/ERV1	LTR8A	ENSG00000251661	upstream	-4.47229	-0.315611	7.70366e-15	8.5088e-14
11	317588	317745	DF00734022	-	LTR/ERV1	LTR8A	ENSG00000142089	downstream	-4.47229	-0.315611	7.70366e-15	8.5088e-14
11	681722	683200	DF00734723	-	LINE/L1	L1M4b	ENSG00000177030	intron	-1.25587	0.359574	0.027001	0.0414642
11	751864	752066	DF00734887	+	LTR/ERVL	MER21A	ENSG00000177156	intron	-3.22256	-0.874549	2.0433e-06	5.53742e-06
11	2977176	2977870	DF00738123	+	LINE/L1	L1MC4	ENSG00000205531	intron	-1.17564	0.455216	0.0227334	0.0353762
11	4142828	4144988	DF00740751	+	LTR/ERVL	ERVL-B4-int	ENSG00000231548	downstream	-1.13734	0.748469	0.0111097	0.0182581
11	6552836	6554975	DF00744760	+	LINE/L1	L1ME2	ENSG00000179532	intron	-2.0159	-0.308057	0.000160103	0.000345543
11	6582056	6585273	DF00744805	+	LINE/L1	L1MA3	ENSG00000179532	intron	-3.14699	0.215385	7.99583e-06	2.02576e-05
11	6589827	6591023	DF00744814	-	LINE/L1	L1MD	ENSG00000179532	intron	-1.57748	-0.023851	0.00174332	0.00326436
11	8005499	8005971	DF00747304	+	LINE/L1	L1MEj	autonomous	autonomous	-5.23114	-1.20074	6.106e-08	2.00577e-07
11	9244221	9244357	DF00749777	+	LTR/ERVL-MaLR	MLT1A1	ENSG00000184014	intron	-5.6466	0.0934041	2.76913e-16	3.79314e-15
11	9244221	9244357	DF00749777	+	LTR/ERVL-MaLR	MLT1A1	ENSG00000255097	intron	-5.6466	0.0934041	2.76913e-16	3.79314e-15
11	9246029	9246330	DF00749784	+	LTR/ERV1	LTR39	ENSG00000184014	intron	-4.23276	-0.663168	3.08829e-11	1.84037e-10
11	9246029	9246330	DF00749784	+	LTR/ERV1	LTR39	ENSG00000255097	upstream	-4.23276	-0.663168	3.08829e-11	1.84037e-10
11	9256483	9257018	DF00749820	+	LINE/L1	L1MB8	ENSG00000184014	intron	-4.52048	-0.276978	4.75541e-15	5.43539e-14
11	9416440	9416907	DF00750335	+	LINE/L1	L1M5	ENSG00000205339	intron	-1.23752	0.297421	0.0128078	0.0208108
11	9450034	9450327	DF00750411	+	LINE/L1	L1MB7	ENSG00000205339	downstream	-4.99946	-0.7195	1.90305e-11	1.18575e-10
11	9451743	9452785	DF00750419	-	LTR/ERVK	MER11C	autonomous	autonomous	-3.97415	-0.181861	1.58713e-15	1.94223e-14
11	9454881	9455168	DF00750430	+	LINE/L1	L1MB7	autonomous	autonomous	-7.72942	-0.962065	5.13119e-10	2.42344e-09
11	9455771	9456380	DF00750434	+	LINE/L1	L1MB7	autonomous	autonomous	-7.72459	0.326504	3.64548e-19	7.17493e-18
11	9462897	9463702	DF00750450	-	LINE/L1	L1MB8	ENSG00000268403	upstream	-4.17818	-0.0144911	1.08193e-17	1.78017e-16
11	9462897	9463702	DF00750450	-	LINE/L1	L1MB8	ENSG00000166478	intron	-4.17818	-0.0144911	1.08193e-17	1.78017e-16
11	9582142	9582442	DF00750778	-	LINE/L1	L1MC5a	ENSG00000166483	intron	-1.47931	-0.189792	0.00685034	0.0116714
11	9596926	9597237	DF00750814	+	LTR/ERVL-MaLR	MLT1K	autonomous	autonomous	-9.07749	2.06185	1.24336e-39	1.02289e-37
11	9600506	9600878	DF00750825	-	LINE/L2	L2c	autonomous	autonomous	-7.59472	-1.06709	3.69496e-09	1.49065e-08
11	10339625	10344439	DF00752445	+	LINE/L1	L1P2	ENSG00000133805	intron	-5.8939	-0.739603	9.12115e-11	4.95095e-10
11	10815523	10816737	DF00753433	+	LINE/L2	L2a	ENSG00000246308	intron	-4.58948	-1.00711	5.52049e-09	2.16969e-08
11	10815523	10816737	DF00753433	+	LINE/L2	L2a	ENSG00000236287	intron	-4.58948	-1.00711	5.52049e-09	2.16969e-08
11	12951913	12955046	DF00757800	+	LINE/L1	L1MA4	autonomous	autonomous	-2.66573	0.433426	2.69833e-09	1.1083e-08
11	13717069	13717642	DF00759322	-	LTR/ERVL-MaLR	MLT1G3-int	ENSG00000197601	intron	1.38879	0.728693	0.0162837	0.02597
11	13717869	13718610	DF00759324	-	LTR/ERVL-MaLR	MLT1G3-int	ENSG00000197601	intron	1.54404	1.52717	0.000766145	0.00150592
11	17060897	17062196	DF00765981	+	LINE/L1	L1M3	autonomous	autonomous	-4.30691	-0.968629	2.20811e-09	9.21888e-09
11	17067526	17067906	DF00766005	-	LTR/ERVL-MaLR	MLT1G3	autonomous	autonomous	-4.85367	-0.369822	8.7237e-15	9.54474e-14
11	17070667	17071140	DF00766016	+	LINE/L1	HAL1	autonomous	autonomous	-3.78758	-0.938644	7.46837e-08	2.42927e-07
11	17377511	17378687	DF00766852	+	LTR/ERV1	HUERS-P3-int	ENSG00000188211	downstream	1.05618	4.07565	0.000696679	0.00137887
11	17377511	17378687	DF00766852	+	LTR/ERV1	HUERS-P3-int	ENSG00000260196	upstream	1.05618	4.07565	0.000696679	0.00137887
11	17379354	17379829	DF00766854	+	LTR/ERVL-MaLR	MLT1H	ENSG00000188211	downstream	0.832036	2.83183	0.0113449	0.0186182
11	17379354	17379829	DF00766854	+	LTR/ERVL-MaLR	MLT1H	ENSG00000260196	upstream	0.832036	2.83183	0.0113449	0.0186182
11	17379864	17380136	DF00766855	+	LTR/ERVL	LTR16B1	ENSG00000188211	downstream	1.57617	1.63427	0.000756289	0.00148788
11	17379864	17380136	DF00766855	+	LTR/ERVL	LTR16B1	ENSG00000260196	upstream	1.57617	1.63427	0.000756289	0.00148788
11	18320307	18320927	DF00768824	-	LINE/CR1	L3	ENSG00000110756	intron	-2.53907	-0.269588	1.16819e-05	2.89032e-05
11	18320307	18320927	DF00768824	-	LINE/CR1	L3	ENSG00000110768	upstream	-2.53907	-0.269588	1.16819e-05	2.89032e-05
11	18321821	18321937	DF00768829	-	LINE/L2	L2c	ENSG00000110756	intron	-3.75514	-0.692359	4.92759e-09	1.95151e-08
11	18321821	18321937	DF00768829	-	LINE/L2	L2c	ENSG00000110768	upstream	-3.75514	-0.692359	4.92759e-09	1.95151e-08
11	18388524	18388909	DF00769021	+	LINE/L2	L2c	ENSG00000264603	downstream	-6.23626	-1.02622	1.92892e-09	8.13724e-09
11	18467130	18467499	DF00769246	-	LINE/L1	L1MC5	ENSG00000166800	intron	-4.67611	-1.21252	6.106e-08	2.00577e-07
11	18467130	18467499	DF00769246	-	LINE/L1	L1MC5	ENSG00000074319	downstream	-4.67611	-1.21252	6.106e-08	2.00577e-07
11	18553460	18553996	DF00769438	+	LINE/L1	L1MB5	ENSG00000151116	intron	-3.74284	-0.462264	4.06281e-11	2.36107e-10
11	19717256	19717484	DF00771932	-	LINE/L2	L2d	ENSG00000166833	intron	-1.42228	0.544305	0.00233558	0.00429324
11	20127883	20128111	DF00772742	+	LINE/CR1	L3	autonomous	autonomous	-6.07764	0.862874	6.18579e-26	2.35356e-24
11	28157124	28159885	DF00787851	+	LTR/ERVL	HERVL-int	ENSG00000169519	intron	-1.02241	1.46001	0.00351824	0.00627849
11	32620836	32622680	DF00796505	+	LINE/L1	L1PA10	ENSG00000186714	intron	-7.35337	-1.23775	6.106e-08	2.00577e-07
11	33676856	33683361	DF00798949	-	LINE/L1	L1PB1	ENSG00000110427	downstream	-4.52021	-0.281031	3.51054e-15	4.0845e-14
11	33676856	33683361	DF00798949	-	LINE/L1	L1PB1	ENSG00000255202	intron	-4.52021	-0.281031	3.51054e-15	4.0845e-14
11	33705253	33705375	DF00799000	-	LTR/ERVL-MaLR	MLT1N2	ENSG00000085063	intron	1.63974	2.05262	6.66746e-05	0.000150688
11	33705459	33705797	DF00799001	+	LTR/ERVL	MLT2B3	ENSG00000085063	intron	1.64745	2.74813	3.21224e-07	9.59739e-07
11	33707647	33707971	DF00799004	-	LTR/ERVL	LTR79	ENSG00000085063	intron	1.80076	2.17165	4.60575e-06	1.19789e-05
11	33725696	33729676	DF00799049	+	LINE/L1	L1PA7	ENSG00000085063	intron	-1.20089	0.376738	0.0134785	0.021815
11	34103966	34104880	DF00799987	+	LINE/L2	L2b	ENSG00000135387	downstream	-1.96373	0.666057	1.80204e-06	4.91993e-06
11	34103966	34104880	DF00799987	+	LINE/L2	L2b	ENSG00000135372	upstream	-1.96373	0.666057	1.80204e-06	4.91993e-06
11	35693281	35696134	DF00803150	-	LTR/ERV1	MER57-int	ENSG00000166326	intron	-2.15141	1.28133	8.86477e-07	2.51173e-06
11	36485293	36485417	DF00804892	-	LINE/L2	L2a	ENSG00000175104	downstream	1.44369	0.578965	0.0243118	0.0376559
11	43859483	43859972	DF00818580	+	LTR/ERVL-MaLR	MLT1D	ENSG00000149084	downstream	1.82622	0.659716	0.00608048	0.0104543
11	43859483	43859972	DF00818580	+	LTR/ERVL-MaLR	MLT1D	ENSG00000246250	intron	1.82622	0.659716	0.00608048	0.0104543
11	46709795	46710085	DF00825215	-	LINE/L2	L2a	autonomous	autonomous	-6.76892	-0.600572	1.19921e-12	9.33387e-12
11	47430539	47431056	DF00826964	+	LTR/ERVL	MLT2B4	autonomous	autonomous	-8.38588	-0.38284	2.12075e-14	2.17048e-13
11	47458116	47458174	DF00827066	+	LINE/L1	L1ME3G	autonomous	autonomous	-5.38184	-0.422498	3.15077e-13	2.69297e-12
11	47459514	47459607	DF00827071	-	LINE/L2	L2c	autonomous	autonomous	-5.17014	-0.588394	1.08168e-12	8.46912e-12
11	47532461	47532559	DF00827219	+	LINE/CR1	L3	ENSG00000149187	intron	-2.97446	-0.805606	1.07837e-06	3.01985e-06
11	47548891	47549811	DF00827262	+	LINE/L1	L1MB5	ENSG00000149187	intron	-1.89167	0.711809	5.653e-05	0.00012892
11	47605290	47606921	DF00827407	-	LINE/CR1	L3	autonomous	autonomous	-1.3955	1.22014	0.000512067	0.00103239
11	47771644	47772060	DF00827943	+	LTR/ERV1	MER83	autonomous	autonomous	-4.13756	-1.07293	3.05914e-08	1.06009e-07
11	57727436	57728161	DF00837759	+	LTR/ERV1	MER4E	ENSG00000213593	intron	-1.82735	0.0617819	0.000793021	0.0015563
11	57727436	57728161	DF00837759	+	LTR/ERV1	MER4E	ENSG00000254462	intron	-1.82735	0.0617819	0.000793021	0.0015563
11	57728390	57729826	DF00837761	+	LTR/ERV1	MER4B-int	ENSG00000213593	intron	-2.09917	0.448296	3.61539e-05	8.44682e-05
11	57728390	57729826	DF00837761	+	LTR/ERV1	MER4B-int	ENSG00000254462	intron	-2.09917	0.448296	3.61539e-05	8.44682e-05
11	57822258	57823835	DF00837957	+	LINE/L1	L1MEd	ENSG00000198561	downstream	-2.01179	0.509719	1.22993e-05	3.03579e-05
11	57847857	57853994	DF00838029	+	LINE/L1	L1PA6	autonomous	autonomous	-5.31356	0.0435554	5.59365e-18	9.53553e-17
11	58207200	58209139	DF00838849	+	LINE/L1	L1MA6	autonomous	autonomous	-7.43519	-1.18148	3.05914e-08	1.06009e-07
11	58887425	58889843	DF00840043	-	LINE/L1	L1ME3G	ENSG00000156689	intron	1.52984	1.38295	0.0092245	0.0153687
11	58887425	58889843	DF00840043	-	LINE/L1	L1ME3G	ENSG00000254717	intron	1.52984	1.38295	0.0092245	0.0153687
11	59107537	59107652	DF00840381	-	LTR/ERV1	LTR75_1	ENSG00000189057	intron	-2.40066	-0.681933	0.000153832	0.000332911
11	59130869	59132503	DF00840426	+	LTR/ERVL-MaLR	THE1D-int	ENSG00000245571	intron	-0.973871	2.28948	0.00117715	0.00225897
11	59132866	59133197	DF00840428	-	LTR/ERVL-MaLR	THE1-int	ENSG00000245571	intron	-1.71677	0.422734	8.45682e-05	0.000188667
11	59147479	59147694	DF00840456	-	LTR/ERV1	MER87B	ENSG00000166801	intron	1.62914	0.732862	0.00980155	0.0162636
11	59159324	59160526	DF00840480	+	LTR/ERVL	ERV3-16A3_I-int	autonomous	autonomous	-5.22011	-0.549606	1.1716e-12	9.13472e-12
11	59561742	59562091	DF00841198	-	LTR/ERV1	MER34A1	ENSG00000255008	intron	-12.0395	4.11143	2.49196e-89	1.21927e-86
11	61369959	61370561	DF00845111	-	LTR/ERV1	LTR35A	ENSG00000149483	downstream	-1.66907	-0.0596617	0.00265378	0.00483291
11	61371593	61371894	DF00845118	-	LTR/ERV1	MER4D	ENSG00000149483	downstream	-3.41694	-0.478486	1.21096e-07	3.85003e-07
11	61372925	61373822	DF00845124	+	LTR/ERV1	MER4-int	autonomous	autonomous	-2.56876	0.367068	5.2191e-08	1.7594e-07
11	61374980	61375315	DF00845130	+	LTR/ERV1	MER4-int	autonomous	autonomous	-3.18104	-0.794667	6.58357e-07	1.89569e-06
11	61376370	61376933	DF00845134	+	LTR/ERV1	MER4-int	autonomous	autonomous	-2.4359	-0.483917	1.29002e-05	3.1768e-05
11	61376942	61377565	DF00845135	+	LTR/ERV1	MER4A1	autonomous	autonomous	-2.10113	0.102323	5.853e-05	0.00013322
11	61395745	61396190	DF00845209	+	LINE/L1	L1ME3G	ENSG00000187049	intron	-4.78116	-0.445216	1.31804e-12	1.01628e-11
11	61453733	61454615	DF00845350	+	LTR/ERVL-MaLR	MLT1J2-int	ENSG00000256591	intron	-2.52227	-0.325284	2.81619e-06	7.51082e-06
11	61833896	61834164	DF00846185	-	LINE/L2	L2a	ENSG00000134824	intron	1.23176	1.39234	0.015076	0.0241919
11	61988536	61991428	DF00846572	+	LINE/L1	L1PA10	autonomous	autonomous	-1.65678	-0.445602	0.00514214	0.00894127
11	62153874	62154753	DF00847060	-	LINE/L1	L1MD	ENSG00000149503	downstream	1.09145	2.19112	0.00388283	0.00687588
11	62158325	62162922	DF00847072	+	LINE/L1	L1PA7	autonomous	autonomous	-5.26082	-0.246975	2.46746e-16	3.40332e-15
11	62583686	62583972	DF00848045	+	LINE/L1	L1M4	ENSG00000255508	intron	-4.89588	-0.334869	1.04369e-14	1.12732e-13
11	62583686	62583972	DF00848045	+	LINE/L1	L1M4	ENSG00000149016	intron	-4.89588	-0.334869	1.04369e-14	1.12732e-13
11	62657994	62658088	DF00848222	+	LINE/L1	L1MC5	ENSG00000255432	intron	-7.35324	-1.2392	6.106e-08	2.00577e-07
11	62810989	62811384	DF00848634	+	LINE/L2	L2c	ENSG00000162236	intron	-2.74889	-0.590868	4.26327e-06	1.11224e-05
11	62810989	62811384	DF00848634	+	LINE/L2	L2c	ENSG00000269463	upstream	-2.74889	-0.590868	4.26327e-06	1.11224e-05
11	62820809	62821027	DF00848681	-	LINE/L1	L1MEf	ENSG00000162236	intron	-3.47099	-0.739387	8.03823e-09	3.05909e-08
11	62822381	62822856	DF00848688	+	LINE/L2	L2a	ENSG00000162236	intron	-1.60862	-0.102664	0.00814205	0.0136866
11	62843431	62843921	DF00848736	+	LTR/ERVL-MaLR	MLT1D	ENSG00000133316	upstream	-8.02588	-0.718751	1.04018e-11	6.85644e-11
11	62843431	62843921	DF00848736	+	LTR/ERVL-MaLR	MLT1D	ENSG00000222328	upstream	-8.02588	-0.718751	1.04018e-11	6.85644e-11
11	62847055	62847374	DF00848755	-	LTR/ERV1	LTR19A	autonomous	autonomous	-8.01786	-0.721106	3.34334e-12	2.40812e-11
11	62887065	62887403	DF00848872	-	LINE/L2	L2a	ENSG00000168003	intron	-1.26501	0.21836	0.0246408	0.0381336
11	62889212	62889565	DF00848877	-	LINE/L2	L2a	ENSG00000168003	downstream	-4.57127	2.25114	6.28456e-43	6.08577e-41
11	62889644	62890221	DF00848878	-	LTR/ERVL	MER77B	ENSG00000168003	downstream	-4.03873	2.27683	7.7659e-32	4.41106e-30
11	62890235	62890430	DF00848879	-	LINE/L2	L2a	ENSG00000168003	downstream	-5.55992	0.507123	4.30211e-23	1.30132e-21
11	62892295	62892492	DF00848885	-	LINE/L2	L2b	autonomous	autonomous	-8.57727	1.37341	8.82981e-29	4.04359e-27
11	62892758	62893132	DF00848886	-	LINE/L2	L2b	autonomous	autonomous	-8.93634	1.86294	2.80409e-38	2.19672e-36
11	62895308	62895721	DF00848898	-	LINE/L2	L2b	autonomous	autonomous	-9.92461	1.38946	1.71159e-34	1.1101e-32
11	62897267	62897730	DF00848906	-	LINE/L2	L2	autonomous	autonomous	-6.78199	0.0924243	2.24751e-20	5.13356e-19
11	62900127	62900654	DF00848918	-	LINE/L2	L2	autonomous	autonomous	-8.44456	-0.338835	6.36829e-15	7.14422e-14
11	62902469	62902889	DF00848927	+	LTR/ERVL-MaLR	MLT1C2	autonomous	autonomous	-7.84834	-0.863601	3.77537e-11	2.20783e-10
11	62907553	62908099	DF00848942	+	LTR/ERVL	MER77	ENSG00000168539	downstream	-7.58652	-1.06859	1.92892e-09	8.13724e-09
11	62907553	62908099	DF00848942	+	LTR/ERVL	MER77	ENSG00000257002	upstream	-7.58652	-1.06859	1.92892e-09	8.13724e-09
11	63732465	63733031	DF00850551	+	LINE/L1	L1MEf	ENSG00000133318	intron	-3.45288	-0.864894	8.57992e-08	2.76567e-07
11	64179304	64179825	DF00851605	-	LTR/ERVL-MaLR	MLT1H1	autonomous	autonomous	-3.67802	-0.201839	7.90731e-12	5.33705e-11
11	64180853	64181226	DF00851608	-	LINE/L2	L2b	autonomous	autonomous	-3.21743	-0.495673	7.31294e-09	2.83239e-08
11	64182806	64182986	DF00851613	+	LINE/L2	L2b	ENSG00000168439	upstream	-4.4308	-0.216108	7.55068e-14	7.13108e-13
11	64183779	64184167	DF00851618	+	LINE/L2	L2a	ENSG00000168439	upstream	-3.67346	0.819739	1.34687e-14	1.42392e-13
11	64210145	64210419	DF00851676	-	LINE/L2	L2b	ENSG00000149781	intron	-5.68835	-0.887435	3.70528e-10	1.78938e-09
11	64216853	64217268	DF00851702	-	LINE/L1	HAL1	ENSG00000149781	intron	-9.37978	0.689507	3.7266e-25	1.33932e-23
11	64217563	64217995	DF00851704	-	LINE/L1	HAL1	ENSG00000149781	intron	-7.67682	0.293857	7.04459e-21	1.70692e-19
11	64218699	64218983	DF00851708	+	LINE/L2	L2a	ENSG00000149781	intron	-4.99288	-0.478831	1.25773e-13	1.14593e-12
11	65082156	65082455	DF00853713	+	LINE/L2	L2c	ENSG00000146670	intron	-3.59041	0.0765519	5.73895e-13	4.70607e-12
11	65082156	65082455	DF00853713	+	LINE/L2	L2c	ENSG00000162300	upstream	-3.59041	0.0765519	5.73895e-13	4.70607e-12
11	65082156	65082455	DF00853713	+	LINE/L2	L2c	ENSG00000187066	downstream	-3.59041	0.0765519	5.73895e-13	4.70607e-12
11	65359541	65360223	DF00854472	+	LTR/ERVL	MER76	ENSG00000173825	downstream	-8.12696	-0.629925	3.11181e-12	2.25063e-11
11	65406980	65407207	DF00854601	+	LINE/L1	L1MD3	ENSG00000126391	intron	-3.70763	-0.0796777	1.60458e-13	1.44262e-12
11	65447663	65447795	DF00854675	-	LTR/ERVL-MaLR	MLT1A1	ENSG00000245532	downstream	-6.77235	0.602173	1.26401e-23	4.01504e-22
11	65447663	65447795	DF00854675	-	LTR/ERVL-MaLR	MLT1A1	ENSG00000275948	downstream	-6.77235	0.602173	1.26401e-23	4.01504e-22
11	65448096	65448246	DF00854677	-	LTR/ERVL-MaLR	MLT1A1	ENSG00000245532	downstream	-6.72085	-0.642398	4.8638e-12	3.40222e-11
11	65448096	65448246	DF00854677	-	LTR/ERVL-MaLR	MLT1A1	ENSG00000275948	downstream	-6.72085	-0.642398	4.8638e-12	3.40222e-11
11	65452583	65452924	DF00854687	-	LINE/L1	L1PA17	ENSG00000173727	upstream	-5.16495	-0.892966	6.09178e-10	2.83298e-09
11	65453046	65453214	DF00854688	-	LINE/L2	L2d2	ENSG00000173727	upstream	-5.47731	-1.04057	4.65025e-09	1.84692e-08
11	65459204	65459497	DF00854706	-	LTR/ERVL-MaLR	MLT1F	ENSG00000173727	intron	-5.6754	0.127037	2.23881e-18	4.03607e-17
11	65459498	65459871	DF00854707	+	LTR/ERVL	MER74A	ENSG00000173727	intron	-4.66276	0.381734	8.061e-15	8.8544e-14
11	65460700	65460794	DF00854711	-	LTR/ERVL-MaLR	MLT1F	ENSG00000173727	intron	-5.29465	-0.212275	9.21845e-16	1.1664e-14
11	65461755	65462120	DF00854716	+	LINE/L1	L1M5	ENSG00000173727	intron	-5.2703	-0.245522	1.61097e-15	1.97054e-14
11	65467249	65467426	DF00854740	+	LINE/L1	L1MD2	ENSG00000173727	downstream	-7.32439	0.690689	4.1129e-21	1.02127e-19
11	65467721	65467998	DF00854742	+	LINE/L1	L1MD2	ENSG00000173727	downstream	-5.20007	0.98254	3.09812e-28	1.36548e-26
11	65468102	65468281	DF00854744	+	LINE/L1	L1MD2	ENSG00000173727	downstream	-7.08593	-0.312646	2.77711e-15	3.26383e-14
11	65468777	65468919	DF00854748	+	LINE/L1	L1MD2	ENSG00000173727	downstream	-5.40001	-1.09077	7.68046e-09	2.92664e-08
11	65472119	65472199	DF00854757	+	LINE/L2	L2d	autonomous	autonomous	-4.1071	-0.593055	1.06151e-11	6.98217e-11
11	65475184	65475549	DF00854774	-	LTR/ERV1	LTR37B	autonomous	autonomous	-4.41819	0.619999	9.98263e-21	2.37953e-19
11	65476612	65476685	DF00854778	-	LINE/L2	L2b	autonomous	autonomous	-3.18376	-0.600031	1.43417e-07	4.51184e-07
11	65482534	65483013	DF00854795	+	LINE/L1	L1MC5	autonomous	autonomous	-6.43705	-0.875159	6.58432e-11	3.68366e-10
11	65483418	65483610	DF00854798	-	LTR/ERV1	MER34A	autonomous	autonomous	-8.4746	-0.302268	9.77789e-16	1.23392e-14
11	65485459	65485854	DF00854812	-	LTR/ERV1	MER4A	ENSG00000279243	downstream	-7.3547	-1.23704	7.47759e-08	2.42972e-07
11	65653268	65653587	DF00855120	+	LINE/L2	L2c	ENSG00000213445	downstream	-1.89843	-0.176234	0.000267735	0.000560911
11	65653268	65653587	DF00855120	+	LINE/L2	L2c	ENSG00000173039	downstream	-1.89843	-0.176234	0.000267735	0.000560911
11	65769281	65770208	DF00855482	-	LINE/L1	L1MC4	ENSG00000255557	intron	-3.95038	-0.846502	1.02596e-09	4.5784e-09
11	65775063	65775272	DF00855505	+	LINE/L1	L1M5	ENSG00000254470	downstream	1.35303	1.01736	0.0128025	0.0208059
11	65874578	65874917	DF00855708	+	LINE/L1	L1MB7	ENSG00000172638	upstream	-7.97033	-0.765711	2.00823e-11	1.24323e-10
11	65994439	65995216	DF00856071	+	LINE/L1	L1M5	ENSG00000175376	downstream	-2.92036	-0.289387	1.34016e-08	4.94061e-08
11	66145067	66146764	DF00856465	+	LINE/L1	L1M4a2	ENSG00000175115	intron	-3.22295	0.191072	1.77208e-09	7.61035e-09
11	66647690	66647805	DF00857814	-	LINE/L2	L2a	ENSG00000248643	downstream	-2.59014	-0.348375	5.36792e-07	1.56416e-06
11	66647690	66647805	DF00857814	-	LINE/L2	L2a	ENSG00000173933	intron	-2.59014	-0.348375	5.36792e-07	1.56416e-06
11	66651246	66651344	DF00857825	+	LINE/L1	HAL1	ENSG00000173933	intron	-4.52914	-0.280432	1.15461e-14	1.23707e-13
11	66651662	66651988	DF00857827	-	LTR/ERVL-MaLR	MLT1A0	ENSG00000173933	intron	-3.83063	0.013181	6.31223e-16	8.22241e-15
11	66655582	66655888	DF00857843	-	LINE/L2	L2a	ENSG00000173933	intron	-3.22388	-0.330586	5.0546e-09	2.00039e-08
11	66659578	66660323	DF00857862	+	LINE/L2	L2b	ENSG00000173933	intron	-1.98009	1.06404	3.73708e-06	9.81666e-06
11	67185988	67186784	DF00859313	+	LINE/L1	L1M4c	ENSG00000173120	intron	-2.18179	0.436414	2.09703e-05	5.04304e-05
11	67259194	67259372	DF00859501	+	LINE/L2	L2b	ENSG00000173120	downstream	-4.93887	-1.04818	5.15238e-09	2.03707e-08
11	67259668	67259948	DF00859503	+	LINE/L2	L2b	ENSG00000173120	downstream	-7.07507	-1.42319	9.6992e-07	2.73206e-06
11	68579984	68580687	DF00862621	-	LINE/L2	L2a	ENSG00000110075	intron	1.41345	0.553095	0.0241672	0.0374486
11	71445133	71445663	DF00868479	+	LINE/L2	L2a	ENSG00000172893	intron	1.40843	0.55025	0.0316519	0.0479255
11	71908491	71912339	DF00869386	+	LTR/ERV1	HERVE-int	ENSG00000254469	intron	1.38057	1.41284	0.0116358	0.0190463
11	72812885	72813184	DF00871570	-	LINE/L2	L2b	ENSG00000168010	upstream	-1.94925	-0.0119158	0.000104626	0.000230867
11	73618930	73620967	DF00873625	+	LTR/ERVL	ERVL-B4-int	autonomous	autonomous	-6.16619	-1.07856	7.18154e-09	2.78562e-08
11	73671341	73672427	DF00873788	-	LTR/ERVL-MaLR	MSTB-int	autonomous	autonomous	-2.79001	-0.299268	1.53115e-07	4.80556e-07
11	73711313	73712351	DF00873914	-	LINE/L1	L1MC5	ENSG00000175582	intron	-1.0913	0.512835	0.0216663	0.0338307
11	73939508	73943257	DF00874674	-	LTR/ERVK	HERVK14-int	autonomous	autonomous	-2.73428	-0.220008	7.54905e-07	2.16111e-06
11	73943577	73946851	DF00874676	-	LTR/ERVK	HERVK14-int	autonomous	autonomous	-3.49336	-0.514615	2.83195e-09	1.16062e-08
11	74885289	74887452	DF00877041	+	LINE/L1	L1PA14	ENSG00000166435	intron	-2.1978	-0.236899	8.86027e-05	0.0001971
11	74885289	74887452	DF00877041	+	LINE/L1	L1PA14	ENSG00000241170	intron	-2.1978	-0.236899	8.86027e-05	0.0001971
11	75407037	75407084	DF00878391	-	LINE/L1	L1MB2	ENSG00000149273	intron	-1.95392	-0.42306	0.000741546	0.00146032
11	75407037	75407084	DF00878391	-	LINE/L1	L1MB2	ENSG00000207445	downstream	-1.95392	-0.42306	0.000741546	0.00146032
11	75413556	75413682	DF00878413	-	LINE/L1	L1ME4b	ENSG00000149273	intron	-4.4264	-0.693503	1.9615e-11	1.2189e-10
11	75413802	75414222	DF00878414	-	LTR/ERVL-MaLR	MLT1N2	ENSG00000149273	intron	-3.45296	1.47004	8.21523e-23	2.42706e-21
11	75565944	75566183	DF00878809	-	LINE/L2	L2a	ENSG00000149257	intron	-5.02147	0.446971	6.71465e-19	1.28518e-17
11	75578934	75580549	DF00878845	+	LTR/ERVL	ERVL-E-int	ENSG00000255326	upstream	-8.76365	-0.013167	4.32841e-18	7.51182e-17
11	75891927	75892412	DF00879618	-	LTR/ERVL	LTR79	ENSG00000198382	intron	-4.18611	-0.400222	8.37188e-13	6.66144e-12
11	77582279	77583621	DF00883758	+	LTR/ERV1	MER4-int	ENSG00000074201	intron	-3.56176	-0.693413	1.37185e-08	5.05077e-08
11	77641702	77643029	DF00883923	+	LTR/ERV1	MER57-int	autonomous	autonomous	-6.08606	-1.13469	1.79736e-08	6.45295e-08
11	83078645	83078828	DF00896093	-	LINE/L2	L2	ENSG00000246067	intron	-1.02236	0.770425	0.0233531	0.0362758
11	83078645	83078828	DF00896093	-	LINE/L2	L2	ENSG00000255503	intron	-1.02236	0.770425	0.0233531	0.0362758
11	83148438	83148922	DF00896303	+	LTR/ERVL-MaLR	MLT1H	autonomous	autonomous	-7.3533	-1.23848	6.106e-08	2.00577e-07
11	83216860	83220458	DF00896452	-	LTR/ERV1	HERV30-int	ENSG00000137494	intron	-4.49227	-0.151512	2.15196e-16	2.99033e-15
11	83251849	83252813	DF00896536	+	LINE/L1	L1ME3A	ENSG00000137494	intron	-3.44192	-0.551811	9.2028e-09	3.45759e-08
11	85542992	85549441	DF00901108	-	LINE/L1	L1PA7	ENSG00000150672	intron	-2.10058	0.137176	5.1769e-06	1.34106e-05
11	85586017	85589925	DF00901188	-	LINE/L1	L1PB1	ENSG00000150672	intron	-2.12781	0.0675331	7.39914e-05	0.000166147
11	85641723	85643175	DF00901278	+	LINE/L1	L1MEc	autonomous	autonomous	-4.7384	-0.909344	1.15157e-09	5.0897e-09
11	85649514	85650122	DF00901295	-	LINE/L1	L1M5	ENSG00000171202	intron	-2.0012	0.0151928	6.69452e-05	0.00015125
11	86016116	86016801	DF00902031	+	LINE/L2	L2	ENSG00000073921	intron	-1.55798	-0.396102	0.00772495	0.0130333
11	86334940	86336305	DF00902842	+	LINE/L1	L1M4	ENSG00000149196	intron	-2.54009	-0.213335	3.75862e-06	9.86952e-06
11	86346949	86347433	DF00902871	-	LTR/ERV1	MER89-int	ENSG00000149196	downstream	-3.52538	-0.211871	1.9252e-11	1.19821e-10
11	86355390	86356080	DF00902899	+	LTR/ERV1	MER50	autonomous	autonomous	-2.91414	-0.586651	3.4881e-07	1.03831e-06
11	86357143	86357664	DF00902902	+	LTR/ERV1	MER4D	autonomous	autonomous	-5.23064	-0.281377	7.60445e-15	8.40922e-14
11	90121034	90122282	DF00910073	-	LINE/L1	L1ME1	ENSG00000207299	downstream	-8.65954	-0.118162	2.88982e-17	4.47e-16
11	90127907	90128771	DF00910090	-	LTR/ERVL-MaLR	THE1A-int	ENSG00000279299	downstream	-7.5135	-1.12317	8.89093e-09	3.34628e-08
11	90127907	90128771	DF00910090	-	LTR/ERVL-MaLR	THE1A-int	ENSG00000077616	upstream	-7.5135	-1.12317	8.89093e-09	3.34628e-08
11	90140603	90141585	DF00910107	-	LINE/L1	L1MD	ENSG00000077616	intron	-6.56044	-0.7774	1.96026e-11	1.2184e-10
11	90142610	90143674	DF00910112	-	LINE/L1	L1MEf	ENSG00000077616	intron	-8.03494	-0.717984	1.92484e-11	1.19821e-10
11	90151844	90152186	DF00910134	-	LINE/L2	L2c	ENSG00000077616	intron	-8.01709	-0.721966	4.25931e-12	3.00349e-11
11	90152899	90153489	DF00910135	-	LINE/L1	L1ME2z	ENSG00000077616	intron	-7.7233	-0.963563	2.42922e-10	1.21544e-09
11	90153507	90154030	DF00910136	-	LINE/L1	L1MD	ENSG00000077616	intron	-7.9077	-0.814499	1.34923e-11	8.66619e-11
11	90154085	90154805	DF00910138	-	LINE/L1	L1MD	ENSG00000077616	intron	-8.35676	-0.419072	2.00805e-14	2.06119e-13
11	90160351	90161219	DF00910152	-	LTR/ERV1	LTR37-int	ENSG00000077616	intron	-7.4639	0.0701682	3.30119e-20	7.44605e-19
11	90161427	90161602	DF00910154	-	LINE/L2	L2a	ENSG00000077616	intron	-6.37355	-0.924549	3.04039e-10	1.49573e-09
11	90187898	90188262	DF00910217	-	LTR/ERV1	MER57B1	ENSG00000077616	intron	-3.35832	-0.324896	3.40508e-09	1.3803e-08
11	90188394	90188703	DF00910218	-	LTR/ERVL-MaLR	MLT1A0	ENSG00000077616	intron	-2.8272	0.212646	1.90445e-09	8.13623e-09
11	90188880	90189364	DF00910219	+	LTR/ERVL-MaLR	MLT1D	ENSG00000077616	intron	-2.69935	0.347326	5.91195e-09	2.31343e-08
11	90227326	90228938	DF00910278	-	LTR/ERVL-MaLR	MSTB-int	ENSG00000280367	downstream	-3.8043	-0.529702	9.65675e-11	5.22345e-10
11	90232935	90234302	DF00910286	+	LINE/L1	L1MEd	autonomous	autonomous	-6.00305	-1.19215	3.05914e-08	1.06009e-07
11	93708037	93711469	DF00916533	-	LINE/L1	L1MA3	ENSG00000166004	intron	-1.76377	1.17791	5.11784e-05	0.000117339
11	93714549	93716499	DF00916542	-	LINE/L1	L1MA3	ENSG00000166004	intron	-1.49729	0.403247	0.00894899	0.0149511
11	94184244	94184379	DF00917513	+	LINE/L2	L2a	ENSG00000110218	downstream	2.09681	1.61352	1.9424e-05	4.68723e-05
11	94809643	94810831	DF00918717	-	LTR/ERV1	MER4-int	ENSG00000166025	intron	-2.13939	0.0314286	5.65118e-05	0.000128889
11	94815021	94819189	DF00918727	+	LTR/ERV1	MER4-int	ENSG00000166025	intron	-1.70331	0.214055	0.000604787	0.00120728
11	94890256	94894008	DF00918843	-	LINE/L1	L1MA5	ENSG00000256469	intron	-3.36772	-0.915716	1.27663e-06	3.54091e-06
11	102379629	102379990	DF00931840	+	LTR/ERVL-MaLR	MLT1B	ENSG00000110330	downstream	-2.71468	-0.167838	9.32288e-08	2.99581e-07
11	102413378	102415906	DF00931909	+	LINE/L1	L1PA15	ENSG00000152558	intron	-2.67234	0.843523	8.39409e-08	2.70952e-07
11	102416216	102419167	DF00931911	+	LINE/L1	L1PA15	ENSG00000152558	intron	-1.87577	0.380519	0.0011291	0.00217138
11	106002699	106003791	DF00938349	+	LTR/ERVK	MER11B	ENSG00000170903	intron	1.78782	0.623496	0.0036869	0.00655514
11	108148714	108148841	DF00942778	+	LINE/L1	L1ME3A	ENSG00000075239	downstream	-2.5806	-0.675726	1.80594e-05	4.37546e-05
11	108154168	108154965	DF00942798	+	LINE/L1	L1ME3A	ENSG00000149308	downstream	-1.36633	-0.128323	0.0104888	0.017308
11	108219025	108219509	DF00942944	+	LTR/ERVL	LTR33A	ENSG00000149308	intron	-1.12295	0.16231	0.0237005	0.0367744
11	108219025	108219509	DF00942944	+	LTR/ERVL	LTR33A	ENSG00000149311	upstream	-1.12295	0.16231	0.0237005	0.0367744
11	112092470	112093029	DF00950747	+	LINE/L1	L1MB7	ENSG00000204370	intron	-1.9076	-0.0377471	0.000839085	0.00164101
11	112092470	112093029	DF00950747	+	LINE/L1	L1MB7	ENSG00000255292	intron	-1.9076	-0.0377471	0.000839085	0.00164101
11	112100456	112100850	DF00950772	+	LINE/L1	L1MEd	ENSG00000204370	intron	-2.93532	-0.65356	1.04897e-06	2.94164e-06
11	112100456	112100850	DF00950772	+	LINE/L1	L1MEd	ENSG00000255292	intron	-2.93532	-0.65356	1.04897e-06	2.94164e-06
11	114190811	114191241	DF00955067	-	LTR/ERVL-MaLR	MSTA	ENSG00000109906	intron	1.78712	0.854403	0.00781775	0.0131819
11	114191967	114192458	DF00955073	-	LTR/ERVL-MaLR	MLT1H1	ENSG00000109906	intron	2.09774	0.897403	0.00559095	0.00966564
11	114547754	114550775	DF00955791	+	LINE/L1	L1MC3	ENSG00000095110	intron	-4.07153	-0.930539	2.08989e-09	8.76203e-09
11	114571858	114575597	DF00955841	+	LINE/L1	L1PB1	ENSG00000137634	intron	-5.05665	-0.679378	2.18605e-11	1.33964e-10
11	114586354	114591711	DF00955859	+	LTR/ERV1	HUERS-P3-int	ENSG00000137634	intron	-5.41255	-0.391311	5.02828e-12	3.51023e-11
11	114586354	114591711	DF00955859	+	LTR/ERV1	HUERS-P3-int	ENSG00000256674	downstream	-5.41255	-0.391311	5.02828e-12	3.51023e-11
11	118424042	118424509	DF00963997	+	LINE/L2	L2a	ENSG00000167283	intron	-3.84449	-0.763611	2.17035e-10	1.10093e-09
11	118426008	118426418	DF00964005	-	LINE/L2	L2a	ENSG00000167283	intron	-5.47767	-1.03911	1.92892e-09	8.13724e-09
11	118427324	118428390	DF00964010	+	LINE/L2	L2	ENSG00000167283	intron	-4.66216	-0.524541	1.69966e-12	1.28844e-11
11	118672841	118674534	DF00964535	-	LTR/ERVL	MER21-int	ENSG00000118094	intron	-5.62134	-0.933187	2.58012e-10	1.28771e-09
11	118734047	118734254	DF00964714	-	LTR/ERV1	MER41B	ENSG00000255422	intron	-7.17388	-1.35991	2.43319e-07	7.36961e-07
11	118740784	118741381	DF00964740	-	LTR/ERVL	ERVL-E-int	ENSG00000255422	intron	-7.85834	-0.861292	1.05194e-10	5.65245e-10
11	118741678	118743011	DF00964743	-	LTR/ERVL	ERVL-E-int	ENSG00000255422	intron	-8.88066	0.117618	5.50169e-20	1.19592e-18
11	121309121	121309459	DF00970420	-	LTR/ERVL-MaLR	MLT1J2	ENSG00000109929	downstream	0.963142	2.0715	0.0115286	0.0188897
11	121310760	121310959	DF00970424	+	LTR/ERVL-MaLR	MLT1A1	ENSG00000109929	downstream	1.0986	1.88787	0.00712416	0.0120995
11	121310981	121311201	DF00970425	+	LINE/L2	L2d	ENSG00000109929	downstream	1.68742	2.09064	1.70911e-05	4.15492e-05
11	121311228	121311278	DF00970426	-	LINE/L2	L2a	ENSG00000109929	downstream	2.11396	0.630057	0.00440575	0.00773899
11	121312945	121314025	DF00970431	-	LINE/L1	L1ME2	autonomous	autonomous	1.49534	2.79856	4.43156e-06	1.15399e-05
11	123020846	123021390	DF00973957	-	LTR/ERVL-MaLR	MLT1E2	ENSG00000213184	downstream	-7.58639	-1.07008	1.92892e-09	8.13724e-09
11	123025281	123026159	DF00973973	+	LINE/L1	L1MC4a	autonomous	autonomous	-7.90578	-0.816132	2.19323e-11	1.34339e-10
11	123028060	123028846	DF00973982	-	LINE/L1	L1MB8	autonomous	autonomous	-8.25773	-0.505469	5.86844e-14	5.63196e-13
11	123031085	123031790	DF00973988	+	LINE/L1	L1MC5a	autonomous	autonomous	-7.92884	-0.811414	8.08657e-11	4.42903e-10
11	123034026	123034438	DF00974003	-	LTR/ERVL-MaLR	MLT1H	ENSG00000243669	upstream	-8.32121	-0.458545	1.17033e-13	1.06944e-12
11	123034506	123034889	DF00974004	+	LTR/ERVL-MaLR	MLT1H	ENSG00000243669	upstream	-8.50948	-0.265573	1.02963e-16	1.49715e-15
11	123035053	123035321	DF00974006	-	LINE/L1	L1M2	ENSG00000243669	upstream	-7.7242	-0.962796	3.20156e-10	1.56729e-09
11	123035673	123035857	DF00974009	+	LINE/L1	L1MA7	ENSG00000243669	upstream	-7.78764	-0.912931	1.00119e-10	5.39975e-10
11	123046613	123046938	DF00974051	+	LINE/L2	L2c	ENSG00000244641	downstream	-9.04201	0.276415	1.41012e-18	2.59926e-17
11	123048150	123048326	DF00974052	+	LTR/ERVL-MaLR	MLT1C2	ENSG00000244641	downstream	-7.65653	-1.0154	9.66788e-10	4.33694e-09
11	123048150	123048326	DF00974052	+	LTR/ERVL-MaLR	MLT1C2	ENSG00000233541	upstream	-7.65653	-1.0154	9.66788e-10	4.33694e-09
11	123048623	123048896	DF00974054	+	LTR/ERVL-MaLR	MLT1C2	ENSG00000244641	downstream	-7.51811	0.110039	7.67012e-18	1.28245e-16
11	123048623	123048896	DF00974054	+	LTR/ERVL-MaLR	MLT1C2	ENSG00000233541	upstream	-7.51811	0.110039	7.67012e-18	1.28245e-16
11	123052010	123052323	DF00974062	-	LINE/L1	L1MB8	ENSG00000244641	upstream	-7.07184	0.349632	5.01845e-17	7.54906e-16
11	123052010	123052323	DF00974062	-	LINE/L1	L1MB8	ENSG00000233541	downstream	-7.07184	0.349632	5.01845e-17	7.54906e-16
11	123052630	123052988	DF00974064	-	LINE/L1	L1MB8	ENSG00000244641	upstream	-6.651	1.22834	1.5802e-28	7.10809e-27
11	123052630	123052988	DF00974064	-	LINE/L1	L1MB8	ENSG00000233541	downstream	-6.651	1.22834	1.5802e-28	7.10809e-27
11	123053642	123053846	DF00974066	-	LINE/L2	L2b	ENSG00000233541	downstream	-7.21711	1.14476	1.54155e-29	7.42527e-28
11	123076306	123076984	DF00974105	-	LINE/L2	L2a	ENSG00000166250	intron	-1.85262	-0.157106	0.000221009	0.000468761
11	125705268	125711132	DF00979476	+	LINE/L1	L1PA8	autonomous	autonomous	-9.28484	0.538563	3.16206e-19	6.29904e-18
11	126253517	126254006	DF00980483	-	LTR/ERVL-MaLR	MLT1H2	ENSG00000197798	intron	-1.61755	0.0318251	0.00173097	0.00324298
11	130819281	130819424	DF00989118	+	LTR/ERVL-MaLR	MLT1H	autonomous	autonomous	2.93593	2.16336	3.47525e-10	1.68764e-09
11	130870779	130871143	DF00989205	-	LINE/L2	L2d	ENSG00000255455	upstream	3.98857	0.549556	1.37583e-05	3.38037e-05
11	130887382	130889323	DF00989224	-	LINE/CR1	L3	ENSG00000120451	intron	1.90344	1.32763	0.00157487	0.00296808
12	2799491	2799784	DF01002259	-	LINE/L2	L2c	ENSG00000256150	intron	-2.55092	-0.0477557	2.6552e-07	8.00724e-07
12	2799491	2799784	DF01002259	-	LINE/L2	L2c	ENSG00000004478	intron	-2.55092	-0.0477557	2.6552e-07	8.00724e-07
12	2799491	2799784	DF01002259	-	LINE/L2	L2c	ENSG00000258325	intron	-2.55092	-0.0477557	2.6552e-07	8.00724e-07
12	2799491	2799784	DF01002259	-	LINE/L2	L2c	ENSG00000258092	intron	-2.55092	-0.0477557	2.6552e-07	8.00724e-07
12	2805674	2805934	DF01002273	+	LINE/L2	L2	ENSG00000256150	intron	-2.97412	-0.807219	1.06208e-06	2.97572e-06
12	2805674	2805934	DF01002273	+	LINE/L2	L2	ENSG00000004478	downstream	-2.97412	-0.807219	1.06208e-06	2.97572e-06
12	2805674	2805934	DF01002273	+	LINE/L2	L2	ENSG00000258325	intron	-2.97412	-0.807219	1.06208e-06	2.97572e-06
12	2805674	2805934	DF01002273	+	LINE/L2	L2	ENSG00000258092	upstream	-2.97412	-0.807219	1.06208e-06	2.97572e-06
12	2878188	2878989	DF01002455	-	LINE/L2	L2b	ENSG00000111206	upstream	-1.76133	0.151938	0.000480039	0.000970976
12	2878188	2878989	DF01002455	-	LINE/L2	L2b	ENSG00000171792	intron	-1.76133	0.151938	0.000480039	0.000970976
12	2878188	2878989	DF01002455	-	LINE/L2	L2b	ENSG00000078246	intron	-1.76133	0.151938	0.000480039	0.000970976
12	2988531	2989159	DF01002789	+	LTR/ERVL	MER21B	ENSG00000197905	intron	-4.01603	-0.177165	1.37562e-11	8.80734e-11
12	3211045	3211594	DF01003329	-	LINE/L1	L1ME3E	ENSG00000011105	intron	3.73316	0.337713	2.73183e-05	6.48022e-05
12	3211045	3211594	DF01003329	-	LINE/L1	L1ME3E	ENSG00000227081	downstream	3.73316	0.337713	2.73183e-05	6.48022e-05
12	4536844	4537485	DF01006031	+	LINE/L2	L2c	ENSG00000047621	intron	-1.27015	0.213403	0.00702821	0.0119496
12	4536844	4537485	DF01006031	+	LINE/L2	L2c	ENSG00000111247	upstream	-1.27015	0.213403	0.00702821	0.0119496
12	4555119	4555975	DF01006067	+	LINE/L2	L2c	ENSG00000111247	intron	1.18165	1.69399	0.00499769	0.00870639
12	5123165	5127647	DF01007204	-	LTR/ERVL	ERVL-B4-int	autonomous	autonomous	1.87029	0.695912	0.00522789	0.00907962
12	6428263	6428981	DF01009932	+	LINE/L1	L1M4	autonomous	autonomous	-7.43519	-1.1815	3.05914e-08	1.06009e-07
12	6500714	6501040	DF01010120	-	LINE/L2	L2a	ENSG00000010292	intron	-1.69941	-0.227756	0.0025466	0.0046523
12	9662527	9663381	DF01016900	-	LINE/L1	L1M3d	ENSG00000257027	downstream	1.73131	0.588352	0.00949755	0.0157909
12	9662527	9663381	DF01016900	-	LINE/L1	L1M3d	ENSG00000069493	upstream	1.73131	0.588352	0.00949755	0.0157909
12	9675494	9677713	DF01016925	-	LINE/L1	L1MCa	ENSG00000069493	intron	2.09713	0.261108	0.00194504	0.00361792
12	10553727	10554797	DF01018507	-	LINE/L1	L1MCc	ENSG00000257016	upstream	-8.41161	-0.376945	2.61648e-14	2.63528e-13
12	10553727	10554797	DF01018507	-	LINE/L1	L1MCc	ENSG00000256039	intron	-8.41161	-0.376945	2.61648e-14	2.63528e-13
12	10656654	10660474	DF01018692	+	LTR/ERV1	MER41-int	ENSG00000060140	intron	-6.66986	-0.686775	2.07937e-12	1.55348e-11
12	10688197	10690811	DF01018767	-	LTR/ERVL	ERVL-B4-int	autonomous	autonomous	-3.75698	0.362293	2.37483e-15	2.82317e-14
12	12854963	12855379	DF01023195	-	LINE/L1	L1ME1	autonomous	autonomous	-6.621	-0.100687	1.69647e-15	2.06878e-14
12	14779767	14780326	DF01027194	-	LTR/ERV1	MER89-int	ENSG00000246705	downstream	-5.82368	-1.3086	2.43319e-07	7.36961e-07
12	15612420	15614811	DF01028624	-	LINE/L1	L1PA16	autonomous	autonomous	-4.59507	-0.775215	1.15318e-10	6.15049e-10
12	16358889	16359350	DF01030065	-	LTR/Gypsy?	LTR85a	ENSG00000008394	intron	1.61487	0.718264	0.00781014	0.0131715
12	21622801	21627711	DF01038958	-	LINE/L1	L1PA6	autonomous	autonomous	-3.82144	-0.646301	5.14909e-10	2.43065e-09
12	25170406	25173747	DF01045375	+	LINE/L1	L1PB1	ENSG00000118307	intron	-6.92019	0.246582	4.43463e-19	8.62464e-18
12	25174064	25174327	DF01045377	-	LINE/L1	L1PB	ENSG00000118307	intron	-7.17394	-1.35921	2.43319e-07	7.36961e-07
12	26967792	26968296	DF01048787	+	LINE/L2	L2b	ENSG00000111790	downstream	-2.16727	-0.241013	3.46133e-05	8.10385e-05
12	27029857	27030125	DF01048920	+	LINE/L1	L1MDa	ENSG00000152944	intron	0.955241	1.59697	0.0256382	0.0395404
12	27032052	27032556	DF01048929	+	LTR/ERVL	HERVL40-int	ENSG00000152944	intron	0.85552	1.9607	0.0255954	0.0394861
12	27032569	27033152	DF01048930	+	LTR/ERV1	MER92B	ENSG00000152944	intron	2.45281	2.54531	2.53823e-11	1.53688e-10
12	32715785	32716331	DF01060633	+	LINE/L1	L1ME1	ENSG00000087470	intron	-5.71396	-0.12909	5.51581e-16	7.2459e-15
12	45868459	45869016	DF01078090	-	LINE/L1	L1MC5	ENSG00000189079	intron	-3.75479	-0.685393	2.05016e-09	8.61096e-09
12	46189611	46189945	DF01078665	+	LTR/ERVL-MaLR	THE1B	ENSG00000111371	intron	1.67872	0.764611	0.0060507	0.010405
12	46335873	46337795	DF01078900	-	LINE/L1	L1MA3	autonomous	autonomous	-8.0168	-0.722712	2.90006e-12	2.10734e-11
12	46341195	46343887	DF01078906	-	LINE/L1	L1MA3	autonomous	autonomous	-8.29403	-0.463768	2.52559e-12	1.85505e-11
12	46345819	46348842	DF01078913	-	LINE/L1	L1PA5	autonomous	autonomous	-7.90645	-0.816114	2.15802e-11	1.32624e-10
12	48612344	48614519	DF01083110	-	LINE/L1	L1PA11	autonomous	autonomous	-7.84886	-0.862819	4.18347e-11	2.42211e-10
12	48622675	48623384	DF01083132	-	LTR/ERV1	LTR12D	autonomous	autonomous	-8.04409	-0.71714	3.71294e-11	2.1768e-10
12	49117020	49117309	DF01084350	-	LINE/CR1	L3	autonomous	autonomous	-7.7279	-0.962046	3.51334e-10	1.70406e-09
12	49117620	49117779	DF01084352	-	LINE/CR1	L3	autonomous	autonomous	-7.78862	-0.912175	1.11793e-10	5.97052e-10
12	49119836	49120124	DF01084361	-	LINE/L2	L2c	autonomous	autonomous	-8.89835	0.14551	1.15404e-18	2.14424e-17
12	49305069	49305400	DF01084979	-	LINE/L2	L2c	ENSG00000258334	intron	-7.71835	-0.96588	1.17484e-09	5.18517e-09
12	49464843	49465661	DF01085416	-	LINE/L1	L1ME1	ENSG00000123352	intron	-2.47346	-0.187192	1.58414e-06	4.35101e-06
12	49767498	49767878	DF01086049	-	LINE/L2	L2c	ENSG00000139644	downstream	-5.93011	-0.696129	6.56578e-12	4.49357e-11
12	50492385	50498325	DF01088040	-	LTR/ERVK	HERVK9-int	autonomous	autonomous	-6.17051	1.44476	1.7987e-33	1.09052e-31
12	50758487	50758851	DF01088760	+	LTR/ERVL	ERV3-16A3_I-int	ENSG00000271018	downstream	-5.28935	-0.799921	3.42134e-11	2.01899e-10
12	50765551	50766086	DF01088778	+	LTR/ERV1	MER41A	ENSG00000123268	intron	-1.19283	0.443273	0.0103132	0.0170394
12	50767544	50767844	DF01088783	+	LTR/ERV1	MER41-int	ENSG00000123268	intron	-3.81249	-0.103057	4.97275e-14	4.83497e-13
12	50768224	50769222	DF01088787	+	LTR/ERV1	MER41-int	ENSG00000123268	intron	-2.87031	0.263424	7.52594e-08	2.44343e-07
12	50769528	50770997	DF01088789	+	LTR/ERV1	MER41-int	ENSG00000123268	intron	-2.3763	0.522655	5.75555e-08	1.93231e-07
12	50833272	50834901	DF01088969	+	LTR/ERVL-MaLR	THE1D-int	autonomous	autonomous	-5.23119	-1.2028	6.106e-08	2.00577e-07
12	51249102	51249609	DF01090060	+	LTR/ERVL	MER21B	ENSG00000183283	intron	-2.57936	-0.604521	1.08313e-05	2.69684e-05
12	51249102	51249609	DF01090060	+	LTR/ERVL	MER21B	ENSG00000170545	intron	-2.57936	-0.604521	1.08313e-05	2.69684e-05
12	51293611	51294287	DF01090212	+	LINE/L1	L1ME3D	ENSG00000110934	intron	-6.1609	-1.08083	1.36925e-08	5.04184e-08
12	56046298	56046530	DF01099858	-	LINE/L2	L2	ENSG00000197728	downstream	-5.40978	-0.710553	9.61224e-12	6.38124e-11
12	56056408	56056957	DF01099908	+	LINE/L2	L2a	autonomous	autonomous	-7.57653	0.146377	1.23959e-16	1.77834e-15
12	56059251	56059844	DF01099923	-	LINE/L1	HAL1M8	autonomous	autonomous	-8.93469	0.154021	3.1183e-18	5.51116e-17
12	56069858	56070346	DF01099979	+	LINE/L1	L1MB5	autonomous	autonomous	-7.97534	-0.764932	3.99855e-11	2.32615e-10
12	56146916	56147200	DF01100123	+	LTR/ERVL-MaLR	MLT1L	ENSG00000139641	downstream	-3.89541	-0.349365	1.03151e-12	8.1036e-12
12	56497587	56499301	DF01100956	-	LTR/ERVK	HERVK13-int	autonomous	autonomous	-6.51284	-0.177346	3.73353e-17	5.70545e-16
12	56505658	56506031	DF01100979	+	LINE/L1	L1M5	autonomous	autonomous	-7.3533	-1.23847	6.106e-08	2.00577e-07
12	56537224	56538005	DF01101091	-	LINE/L1	L1MB2	ENSG00000076067	intron	-3.22256	-0.333013	4.40731e-09	1.75644e-08
12	56541483	56541925	DF01101109	-	LTR/ERVL	LTR79	ENSG00000076067	intron	-3.22082	-0.673839	5.68798e-08	1.91077e-07
12	56544920	56545377	DF01101118	-	LINE/L1	L1PB2	ENSG00000076067	intron	-4.66694	-0.956404	2.94195e-09	1.2034e-08
12	56546770	56547043	DF01101125	-	LINE/L1	L1MB8	ENSG00000076067	intron	-7.5361	0.162225	1.79402e-17	2.86396e-16
12	56548781	56548837	DF01101132	-	LINE/L2	L2b	ENSG00000076067	intron	-5.47886	-1.0384	2.51792e-09	1.0394e-08
12	56554304	56554745	DF01101148	+	LINE/L1	L1PA10	ENSG00000076067	intron	-3.68164	-0.496507	2.1894e-10	1.10999e-09
12	56560761	56561505	DF01101167	-	LINE/L1	L1PA13	ENSG00000076067	intron	-4.36348	-0.255661	3.13498e-15	3.66282e-14
12	56582347	56582527	DF01101231	-	LINE/L1	L1ME3G	ENSG00000076067	intron	-3.56733	-0.275503	1.21606e-11	7.87979e-11
12	56583015	56583372	DF01101235	-	LINE/L1	L1ME3G	ENSG00000076067	intron	-3.89679	0.808557	8.63729e-16	1.09793e-14
12	56583674	56583931	DF01101237	-	LINE/L1	L1ME3G	ENSG00000076067	intron	-4.99458	0.12469	4.95083e-18	8.49683e-17
12	56585378	56585900	DF01101246	-	LINE/L1	L1MB7	ENSG00000076067	intron	-3.91289	0.709089	1.76094e-19	3.59523e-18
12	56585378	56585900	DF01101246	-	LINE/L1	L1MB7	ENSG00000201579	upstream	-3.91289	0.709089	1.76094e-19	3.59523e-18
12	56653406	56654480	DF01101359	+	LTR/ERVK	MER11B	autonomous	autonomous	-3.94884	-0.561271	5.21255e-12	3.62797e-11
12	56656399	56656583	DF01101371	-	LINE/L1	L1ME3G	autonomous	autonomous	-7.1607	-0.239317	1.1691e-16	1.68466e-15
12	56667444	56667825	DF01101405	+	LINE/L1	L1MB1	ENSG00000110958	intron	-1.23453	-0.137399	0.0231825	0.0360268
12	56667444	56667825	DF01101405	+	LINE/L1	L1MB1	ENSG00000241217	downstream	-1.23453	-0.137399	0.0231825	0.0360268
12	56698926	56699557	DF01101499	-	LTR/ERV1	MER41B	autonomous	autonomous	-8.98532	0.238652	5.6105e-22	1.51914e-20
12	56701912	56702090	DF01101507	+	LTR/ERV1	MER4D0	autonomous	autonomous	-7.51287	-1.1239	7.68046e-09	2.92664e-08
12	56703867	56703991	DF01101516	+	LTR/ERV1	MER4E1	autonomous	autonomous	-8.15129	-0.626723	8.31396e-12	5.58046e-11
12	56705753	56705942	DF01101526	-	LTR/ERV1	MER41-int	autonomous	autonomous	-7.78706	-0.913742	1.21783e-10	6.44603e-10
12	56707771	56708137	DF01101538	-	LINE/L1	L1M4	autonomous	autonomous	-8.17018	-0.587321	3.5727e-13	3.03039e-12
12	56708742	56709041	DF01101541	-	LINE/L1	L1M4	autonomous	autonomous	-7.72789	-0.962046	3.51266e-10	1.70406e-09
12	57485716	57486087	DF01103219	-	LTR/ERVL-MaLR	MLT1H1	ENSG00000123329	intron	-8.39164	-0.380378	8.04318e-16	1.02945e-14
12	57485716	57486087	DF01103219	-	LTR/ERVL-MaLR	MLT1H1	ENSG00000166986	intron	-8.39164	-0.380378	8.04318e-16	1.02945e-14
12	57957447	57963925	DF01104200	+	LINE/L1	L1PB1	ENSG00000166896	downstream	-1.85828	0.404353	4.22397e-05	9.79807e-05
12	69624975	69625793	DF01126767	-	LINE/L1	L1MC1	autonomous	autonomous	-6.5629	-0.776571	2.33423e-11	1.42169e-10
12	69629088	69630070	DF01126776	+	LINE/L2	L2a	autonomous	autonomous	-6.2362	-1.02698	1.92892e-09	8.13724e-09
12	70357213	70358030	DF01128226	+	LINE/CR1	L3	ENSG00000111596	downstream	-2.74746	-0.592725	3.27246e-06	8.65897e-06
12	75461127	75467562	DF01137052	-	LINE/L1	L1PA8	autonomous	autonomous	-5.72845	-0.0975231	4.03709e-17	6.13907e-16
12	79755661	79757584	DF01145208	-	LINE/L1	L1MCc	ENSG00000258048	intron	-7.26634	-1.29864	2.43319e-07	7.36961e-07
12	82333345	82334517	DF01149759	-	LTR/ERVL	ERVL-E-int	ENSG00000133773	intron	-5.82376	-1.30852	2.43319e-07	7.36961e-07
12	82344814	82346887	DF01149782	-	LTR/ERV1	ERV24_Prim-int	ENSG00000133773	intron	-4.22005	0.234367	3.67275e-19	7.21842e-18
12	88511210	88514396	DF01159971	+	LINE/L1	L1MEf	ENSG00000049130	intron	2.99318	0.512908	0.000114138	0.000250823
12	93438111	93438822	DF01169969	-	LINE/L2	L2a	ENSG00000177889	intron	-1.10265	0.71919	0.0158838	0.0253814
12	94316451	94321515	DF01172056	-	LINE/L1	L1PREC2	ENSG00000173588	intron	1.30354	1.24227	0.0184522	0.029188
12	96382186	96384735	DF01177164	+	LINE/L1	L1PA16	ENSG00000059758	intron	-1.27407	-0.160301	0.0254666	0.039307
12	96382186	96384735	DF01177164	+	LINE/L1	L1PA16	ENSG00000257169	downstream	-1.27407	-0.160301	0.0254666	0.039307
12	96953817	96954707	DF01178445	+	LINE/L1	L1MEc	ENSG00000139350	downstream	-1.48413	0.693945	0.000370615	0.000761573
12	96961247	96962419	DF01178456	+	LINE/L1	L1M4c	autonomous	autonomous	-2.34036	0.191196	3.96616e-07	1.17174e-06
12	96963990	96965718	DF01178463	+	LINE/L1	L1M4c	autonomous	autonomous	-2.6028	-0.116672	6.00028e-07	1.73771e-06
12	98553309	98553519	DF01181719	+	LINE/L1	L1M5	ENSG00000120802	downstream	-2.66422	-0.632597	1.00321e-05	2.50916e-05
12	98554604	98555298	DF01181725	+	LINE/L1	L1ME2	autonomous	autonomous	-2.56213	0.185805	3.8304e-08	1.30998e-07
12	98559251	98560009	DF01181743	+	LINE/L1	L1ME3D	autonomous	autonomous	-4.4357	-0.121263	3.05741e-11	1.82517e-10
12	98560319	98560729	DF01181745	+	LINE/L1	L1ME3D	autonomous	autonomous	-4.83849	-0.596691	3.29552e-12	2.37552e-11
12	98609056	98609478	DF01181897	+	LTR/ERVL	MLT2D	ENSG00000075415	downstream	-5.18064	-0.587919	2.66547e-12	1.94855e-11
12	98615530	98616993	DF01181918	-	LINE/L1	L1MA9	ENSG00000166130	intron	-1.75688	-0.0465599	0.000571984	0.00114538
12	100268724	100269388	DF01185266	+	LINE/L2	L2c	ENSG00000166153	upstream	-1.54641	0.142898	0.0036444	0.00648579
12	100268724	100269388	DF01185266	+	LINE/L2	L2c	ENSG00000136021	intron	-1.54641	0.142898	0.0036444	0.00648579
12	100602507	100608525	DF01186090	-	LINE/L1	L1MA2	ENSG00000139354	intron	1.35676	0.874046	0.0179696	0.0284746
12	100642967	100648188	DF01186132	-	LTR/ERV1	HERVE_a-int	autonomous	autonomous	-1.74102	-0.106627	0.00569685	0.00983408
12	102153061	102153348	DF01189595	+	LTR/ERV1	LTR8A	ENSG00000185480	intron	1.22237	0.763888	0.0315741	0.0478336
12	103952091	103952797	DF01193344	-	LINE/L1	L1MB8	ENSG00000166598	intron	-1.20457	-0.119074	0.0259775	0.0400113
12	103952091	103952797	DF01193344	-	LINE/L1	L1MB8	ENSG00000204954	intron	-1.20457	-0.119074	0.0259775	0.0400113
12	107082035	107085837	DF01200765	+	LINE/L1	L1PA8	ENSG00000008405	intron	-1.46624	-0.02726	0.00471901	0.0082539
12	110449074	110449265	DF01209976	+	LINE/L2	L2a	ENSG00000111229	intron	-5.86552	-0.368412	1.87557e-12	1.41182e-11
12	110478339	110478873	DF01210063	+	LTR/ERVL-MaLR	MLT1E2	ENSG00000204856	intron	-3.1801	0.189894	3.90308e-12	2.76979e-11
12	110479189	110479556	DF01210066	-	LINE/L1	L1MC4	ENSG00000204856	intron	-3.98425	-0.671171	5.19145e-11	2.95733e-10
12	110480910	110481346	DF01210075	-	LINE/L1	L1MB3	ENSG00000204856	intron	-3.56223	-0.369428	2.87129e-10	1.41956e-09
12	110573180	110573667	DF01210307	+	LINE/L1	L1ME4a	ENSG00000196850	intron	-2.66801	-0.569264	4.59365e-06	1.19497e-05
12	110700810	110701227	DF01210669	+	LTR/ERVL-MaLR	MLT1K	ENSG00000122986	intron	-7.43525	-1.18079	1.53277e-08	5.55448e-08
12	110706518	110707933	DF01210689	-	LINE/L1	L1PA6	ENSG00000122986	upstream	-6.0032	-1.1915	3.05914e-08	1.06009e-07
12	111904370	111907473	DF01214214	+	LINE/L1	L1MA2	ENSG00000089022	downstream	-1.33523	1.15687	0.00242984	0.00445593
12	111904370	111907473	DF01214214	+	LINE/L1	L1MA2	ENSG00000229186	downstream	-1.33523	1.15687	0.00242984	0.00445593
12	111908607	111910183	DF01214220	+	LINE/L1	L1MA2	autonomous	autonomous	-2.33315	0.142251	2.57695e-06	6.89585e-06
12	111915854	111916443	DF01214239	-	LINE/L1	L1MD	autonomous	autonomous	-3.94654	-0.845065	8.7296e-10	3.97032e-09
12	111921975	111923477	DF01214265	+	LINE/L1	L1MC2	autonomous	autonomous	-4.44586	-0.353954	2.33381e-13	2.03845e-12
12	112155600	112159649	DF01214881	-	LINE/L1	L1PA10	ENSG00000135148	downstream	-1.05773	0.19568	0.0315562	0.0478091
12	112155600	112159649	DF01214881	-	LINE/L1	L1PA10	ENSG00000173064	downstream	-1.05773	0.19568	0.0315562	0.0478091
12	112397725	112398440	DF01215478	+	LINE/L1	L1PA8	autonomous	autonomous	-7.4361	-1.17932	1.78227e-08	6.41033e-08
12	112401998	112402498	DF01215494	-	LINE/L1	L1MC2	ENSG00000089009	downstream	-5.74	0.671587	7.14938e-20	1.53494e-18
12	112964581	112965074	DF01217190	-	LTR/ERVL-MaLR	MLT1K	ENSG00000257452	intron	-3.18771	-0.603521	2.82891e-08	9.97415e-08
12	112964581	112965074	DF01217190	-	LTR/ERVL-MaLR	MLT1K	ENSG00000111331	intron	-3.18771	-0.603521	2.82891e-08	9.97415e-08
12	112974719	112975754	DF01217221	+	LTR/ERVL	ERV3-16A3_I-int	ENSG00000257452	intron	-4.99024	-0.0315463	1.24881e-13	1.13817e-12
12	112974719	112975754	DF01217221	+	LTR/ERVL	ERV3-16A3_I-int	ENSG00000111331	downstream	-4.99024	-0.0315463	1.24881e-13	1.13817e-12
12	112974719	112975754	DF01217221	+	LTR/ERVL	ERV3-16A3_I-int	ENSG00000111335	upstream	-4.99024	-0.0315463	1.24881e-13	1.13817e-12
12	117177994	117178998	DF01228714	+	LINE/L2	L2a	ENSG00000135108	intron	-1.86966	-0.238458	0.000550845	0.00110506
12	120157213	120157733	DF01237119	+	LINE/L1	L1ME3G	ENSG00000089154	intron	-1.1166	0.238646	0.0212236	0.0331915
12	120157213	120157733	DF01237119	+	LINE/L1	L1ME3G	ENSG00000266704	upstream	-1.1166	0.238646	0.0212236	0.0331915
12	120168559	120168914	DF01237141	+	LINE/L2	L2b	ENSG00000089154	intron	-1.35437	0.418062	0.00533022	0.00924584
12	120185143	120185288	DF01237182	+	LINE/L1	L1ME3A	ENSG00000089154	intron	-4.04505	-1.12394	6.106e-08	2.00577e-07
12	120191703	120192444	DF01237210	-	LINE/L1	HAL1	ENSG00000089154	intron	-2.13341	-0.502008	0.000156599	0.000338557
12	120202158	120202435	DF01237234	+	LINE/L2	L2a	ENSG00000089157	upstream	-2.66568	-0.704603	2.69952e-05	6.40631e-05
12	120202158	120202435	DF01237234	+	LINE/L2	L2a	ENSG00000255857	intron	-2.66568	-0.704603	2.69952e-05	6.40631e-05
12	120506167	120506362	DF01238223	+	LTR/ERV1	LTR54	ENSG00000110871	intron	-4.93887	-1.04737	5.38037e-09	2.12e-08
12	120506167	120506362	DF01238223	+	LTR/ERV1	LTR54	ENSG00000222601	upstream	-4.93887	-1.04737	5.38037e-09	2.12e-08
12	120518897	120519276	DF01238276	-	LINE/L1	L1ME3G	ENSG00000110871	intron	-4.74909	-0.101667	2.4911e-15	2.95259e-14
12	120544702	120545154	DF01238355	+	LINE/L1	L1ME4a	ENSG00000022840	intron	-3.75747	-0.681963	3.0022e-09	1.22697e-08
12	120608359	120613810	DF01238549	+	LTR/ERVL	HERVL-int	autonomous	autonomous	-8.30444	1.93159	1.35753e-37	1.03726e-35
12	121038103	121038463	DF01239739	-	LINE/L1	L1MC5a	ENSG00000135114	intron	-8.21574	-0.545627	6.16806e-14	5.90326e-13
12	122439220	122439419	DF01243969	+	LINE/L2	L2	autonomous	autonomous	-7.94043	-0.810623	1.932e-10	9.87925e-10
12	122440217	122440404	DF01243973	+	LTR/ERVL-MaLR	MLT1H	autonomous	autonomous	-8.07674	-0.673517	2.5495e-12	1.86965e-11
12	122440436	122440568	DF01243974	+	LINE/L2	L2	autonomous	autonomous	-8.44046	-0.374429	4.05508e-13	3.39616e-12
12	122444973	122445425	DF01243999	+	LINE/L1	L1MB7	autonomous	autonomous	-8.22381	-0.542295	1.67007e-13	1.49672e-12
12	122446545	122446721	DF01244005	+	LTR/ERVL-MaLR	MLT1A0	autonomous	autonomous	-7.6582	-1.01464	7.50515e-10	3.44715e-09
12	122450831	122451144	DF01244027	-	LINE/L1	L1M5	autonomous	autonomous	-8.35677	-0.419072	2.00971e-14	2.06213e-13
12	122452196	122452574	DF01244031	-	LINE/L1	L1ME4b	autonomous	autonomous	-7.99278	-0.763392	5.13198e-11	2.92631e-10
12	122452798	122453036	DF01244032	-	LTR/ERVL-MaLR	MLT1L	autonomous	autonomous	-7.51276	-1.1247	8.45653e-09	3.1978e-08
12	122454814	122455171	DF01244043	+	LTR/ERVL	MER21C	autonomous	autonomous	-7.91288	-0.812958	2.14725e-11	1.32102e-10
12	122456003	122456498	DF01244048	+	LTR/ERVL	MER21C	autonomous	autonomous	-8.24704	-0.540586	4.5322e-12	3.18464e-11
12	122457566	122457971	DF01244054	+	LTR/ERVL-MaLR	MLT1C	autonomous	autonomous	-7.72796	-0.962028	3.53722e-10	1.71445e-09
12	122460948	122461157	DF01244070	-	LTR/ERVL-MaLR	MLT1C	autonomous	autonomous	-7.35337	-1.23777	6.106e-08	2.00577e-07
12	122466679	122467145	DF01244089	-	LTR/ERV1	MER41A	autonomous	autonomous	-8.53262	1.32751	2.23704e-31	1.22813e-29
12	122469686	122469934	DF01244097	+	LINE/L2	L2c	ENSG00000033030	downstream	-7.06211	0.349156	1.60798e-17	2.57878e-16
12	122475345	122476245	DF01244108	+	LINE/L2	L2c	ENSG00000033030	intron	-2.79223	0.239411	1.99035e-09	8.3787e-09
12	122502264	122502448	DF01244174	-	LINE/L2	L2b	ENSG00000033030	upstream	-4.59657	-0.775626	1.214e-10	6.44603e-10
12	122502264	122502448	DF01244174	-	LINE/L2	L2b	ENSG00000275265	downstream	-4.59657	-0.775626	1.214e-10	6.44603e-10
12	122502264	122502448	DF01244174	-	LINE/L2	L2b	ENSG00000111011	downstream	-4.59657	-0.775626	1.214e-10	6.44603e-10
12	123245236	123246050	DF01246172	-	LINE/L1	L1PBa1	ENSG00000051825	upstream	-3.07875	-0.501731	2.04939e-07	6.35272e-07
12	123245236	123246050	DF01246172	-	LINE/L1	L1PBa1	ENSG00000130921	intron	-3.07875	-0.501731	2.04939e-07	6.35272e-07
12	123247024	123247664	DF01246178	-	LINE/L1	L1PBa1	ENSG00000130921	intron	-2.55798	0.0977514	3.62048e-08	1.24273e-07
12	124831764	124832235	DF01250287	+	LINE/L1	L1MC3	ENSG00000073060	intron	-4.9387	-1.04756	5.10687e-09	2.02022e-08
12	124843837	124844246	DF01250324	+	LINE/L1	L1M5	ENSG00000073060	intron	-2.65942	-0.433507	1.56595e-06	4.30656e-06
12	124853012	124853387	DF01250351	-	LINE/L2	L2b	ENSG00000073060	intron	-3.54683	-0.580181	8.30519e-09	3.14877e-08
12	124854298	124855116	DF01250355	-	LINE/L2	L2a	ENSG00000073060	intron	-2.03081	-0.304392	0.000212363	0.000451417
12	124860514	124861123	DF01250369	+	LINE/L1	L1ME3G	ENSG00000073060	intron	-2.17162	0.162168	7.66206e-06	1.94579e-05
12	124866288	124866693	DF01250385	+	LINE/L2	L2b	ENSG00000073060	intron	-4.72	-0.689129	1.06718e-11	7.01454e-11
12	124867234	124867917	DF01250387	+	LINE/L1	L1MB7	ENSG00000073060	intron	-5.91732	0.0731428	2.44397e-18	4.37483e-17
12	124870331	124870503	DF01250396	-	LINE/L2	L2b	ENSG00000073060	intron	-8.34207	-0.422349	3.10375e-12	2.24599e-11
12	124871316	124871574	DF01250402	-	LINE/L2	L2a	ENSG00000073060	intron	-5.22444	-0.84993	1.77235e-10	9.11304e-10
12	124871714	124872070	DF01250403	+	LTR/ERVL-MaLR	MLT1A0	ENSG00000073060	intron	-5.61381	-0.228739	2.79423e-14	2.8062e-13
12	124873595	124873810	DF01250414	+	LTR/ERVL	LTR33	ENSG00000073060	intron	-7.20182	0.538635	2.7127e-21	6.89649e-20
12	124874536	124875066	DF01250419	+	LINE/L1	L1MB3	ENSG00000073060	intron	-4.08852	-0.20303	4.16023e-14	4.08537e-13
12	124877430	124877839	DF01250429	+	LTR/ERVL-MaLR	MLT1L	ENSG00000073060	intron	-5.12938	0.270761	7.45406e-21	1.79988e-19
12	124878646	124879000	DF01250434	-	LINE/L2	L2a	ENSG00000073060	intron	-7.12352	1.03351	6.46742e-28	2.8095e-26
12	124881374	124881704	DF01250440	+	LINE/L2	L2a	ENSG00000073060	intron	-4.98036	0.294803	1.6833e-18	3.06834e-17
12	124882198	124882344	DF01250443	+	LINE/L2	L2a	ENSG00000073060	intron	-4.15397	-0.879525	1.374e-09	6.00527e-09
12	124884648	124884925	DF01250454	+	LTR/ERVL-MaLR	MLT1C2	ENSG00000073060	upstream	-6.76992	-0.59847	2.9527e-13	2.53378e-12
12	124885850	124886241	DF01250459	-	LTR/ERVL-MaLR	MLT1C2	autonomous	autonomous	-8.17803	2.4035	1.36633e-50	1.77235e-48
12	124888454	124888800	DF01250470	-	LINE/L1	L1M5	autonomous	autonomous	-10.4178	2.02479	3.49094e-37	2.59624e-35
12	124889889	124890338	DF01250478	-	LTR/ERVL-MaLR	MLT1J	autonomous	autonomous	-7.23158	1.14744	4.5023e-27	1.84383e-25
12	124891763	124891948	DF01250484	+	LINE/L1	L1ME4b	autonomous	autonomous	-8.01316	-0.723476	1.17336e-11	7.63683e-11
12	124893204	124893366	DF01250491	+	LINE/L1	L1ME3Cz	autonomous	autonomous	-8.03495	-0.717984	1.92817e-11	1.1998e-10
12	124893941	124894124	DF01250495	+	LINE/L1	L1ME3Cz	autonomous	autonomous	-7.6582	-1.01464	7.50306e-10	3.44676e-09
12	124894763	124895055	DF01250500	-	LINE/L1	L1MB5	autonomous	autonomous	-6.24188	-0.440277	8.88693e-13	7.04312e-12
12	124895181	124895492	DF01250501	-	LINE/L2	L2a	autonomous	autonomous	-5.70508	0.161601	9.50076e-18	1.57531e-16
12	124896060	124896544	DF01250504	-	LTR/ERVL-MaLR	MLT1D	autonomous	autonomous	-6.70922	0.503872	5.7988e-20	1.25366e-18
12	124896545	124896679	DF01250505	-	LINE/L2	L2a	autonomous	autonomous	-6.00317	-1.19004	3.05914e-08	1.06009e-07
12	124897145	124897536	DF01250507	+	LINE/L1	L1M4	autonomous	autonomous	-7.23146	0.563992	2.5339e-20	5.76881e-19
12	124898285	124898520	DF01250513	+	LINE/L1	L1MB5	ENSG00000252008	upstream	-6.7898	0.62879	5.6174e-25	1.98812e-23
12	124898993	124899135	DF01250514	-	LINE/L1	L1MB3	ENSG00000252008	upstream	-9.17717	0.448431	9.28567e-23	2.72311e-21
12	124900931	124901195	DF01250522	+	LINE/L1	L1ME4b	ENSG00000252008	upstream	-7.35761	1.29523	2.70548e-27	1.12785e-25
12	124902023	124902075	DF01250527	+	LTR/ERVL-MaLR	MLT1L	ENSG00000252008	downstream	-8.15085	-0.626781	8.10213e-12	5.44621e-11
12	124902286	124902509	DF01250529	+	LTR/ERVL-MaLR	MLT1L	ENSG00000252008	downstream	-9.13293	2.13209	6.59495e-43	6.36424e-41
12	124903719	124903850	DF01250534	+	LTR/ERVL-MaLR	MLT1L	ENSG00000252008	downstream	-10.1482	1.65496	1.27015e-31	7.0564e-30
12	124904439	124904667	DF01250537	+	LTR/Gypsy	LTR104_Mam	ENSG00000252008	downstream	-7.55058	2.02928	3.59814e-39	2.90865e-37
12	124905910	124906182	DF01250541	+	LINE/L2	L2b	autonomous	autonomous	-6.37673	1.46708	2.85376e-35	1.92708e-33
12	124906280	124906365	DF01250543	-	LINE/L2	L2d	autonomous	autonomous	-6.59806	0.415264	4.05302e-23	1.23132e-21
12	124907313	124907502	DF01250545	+	LINE/L1	L1ME4b	autonomous	autonomous	-4.43573	-0.532155	4.24217e-11	2.44828e-10
12	124907880	124907958	DF01250549	+	LINE/L1	L1ME4b	autonomous	autonomous	-5.30911	-0.79727	2.0968e-10	1.06653e-09
12	124908598	124908991	DF01250551	+	LINE/L1	L1ME3G	ENSG00000150991	downstream	-5.54993	2.01822	3.08709e-44	3.17697e-42
12	124939375	124939472	DF01250628	-	LINE/L1	L1ME4b	autonomous	autonomous	-5.76981	0.899093	3.64433e-21	9.12358e-20
12	124940372	124940975	DF01250632	-	LINE/L2	L2a	autonomous	autonomous	-5.58375	0.0575532	2.63729e-17	4.10443e-16
12	130911128	130912703	DF01264113	+	LINE/L1	L1MEc	autonomous	autonomous	-7.58639	-1.07008	1.92892e-09	8.13724e-09
12	132700347	132700816	DF01267159	-	LINE/L1	L1PB4	ENSG00000176894	intron	-3.45243	-0.864459	7.60023e-08	2.46669e-07
12	132700347	132700816	DF01267159	-	LINE/L1	L1PB4	ENSG00000256632	intron	-3.45243	-0.864459	7.60023e-08	2.46669e-07
12	132708052	132708647	DF01267185	-	LINE/L1	HAL1	ENSG00000256632	intron	-3.93533	0.64928	1.192e-17	1.94977e-16
12	132708052	132708647	DF01267185	-	LINE/L1	HAL1	ENSG00000247077	upstream	-3.93533	0.64928	1.192e-17	1.94977e-16
12	132709988	132710165	DF01267192	+	LINE/L1	L1M3	ENSG00000256632	intron	-2.73557	-0.45769	2.10557e-06	5.69677e-06
12	132709988	132710165	DF01267192	+	LINE/L1	L1M3	ENSG00000247077	upstream	-2.73557	-0.45769	2.10557e-06	5.69677e-06
12	132712089	132712439	DF01267198	-	LINE/L1	L1MC3	ENSG00000256632	intron	-5.82014	-0.373177	2.00031e-14	2.05476e-13
12	132712089	132712439	DF01267198	-	LINE/L1	L1MC3	ENSG00000247077	intron	-5.82014	-0.373177	2.00031e-14	2.05476e-13
12	132714438	132714675	DF01267205	+	LINE/L2	L2a	ENSG00000256632	intron	-3.94361	-0.844284	1.53077e-09	6.63222e-09
12	132714438	132714675	DF01267205	+	LINE/L2	L2a	ENSG00000247077	intron	-3.94361	-0.844284	1.53077e-09	6.63222e-09
12	133076477	133077126	DF01268089	-	LINE/L2	L2c	ENSG00000279466	upstream	-6.0032	-1.19151	3.05914e-08	1.06009e-07
12	133076477	133077126	DF01268089	-	LINE/L2	L2c	ENSG00000279817	downstream	-6.0032	-1.19151	3.05914e-08	1.06009e-07
12	133076477	133077126	DF01268089	-	LINE/L2	L2c	ENSG00000196387	upstream	-6.0032	-1.19151	3.05914e-08	1.06009e-07
12	133173974	133177908	DF01268351	+	LINE/L1	L1PB4	ENSG00000256825	intron	-6.78211	-0.596592	1.12759e-12	8.80629e-12
13	19795919	19796348	DF01271498	-	LTR/ERV1	MER31A	autonomous	autonomous	-3.80975	-1.08049	6.106e-08	2.00577e-07
13	19799249	19799560	DF01271513	+	LINE/L1	L1M4	autonomous	autonomous	-5.92717	-0.698543	6.21806e-12	4.26607e-11
13	19800949	19801297	DF01271520	+	LTR/ERVL-MaLR	MLT1A1	autonomous	autonomous	-6.16333	-1.07864	4.65901e-09	1.84987e-08
13	19812433	19812731	DF01271579	-	LINE/L1	L1MEc	autonomous	autonomous	-5.38184	-0.422498	3.15076e-13	2.69297e-12
13	19815134	19815465	DF01271592	-	LTR/ERV1	MER67A	ENSG00000233469	downstream	-3.56773	-0.466455	2.73057e-09	1.12088e-08
13	19845498	19846134	DF01271692	-	LTR/ERVL	MER77B	ENSG00000132950	intron	-1.5286	-0.135444	0.00300452	0.00542245
13	19845498	19846134	DF01271692	-	LTR/ERVL	MER77B	ENSG00000223576	downstream	-1.5286	-0.135444	0.00300452	0.00542245
13	21030621	21031569	DF01274493	-	LINE/L1	L1M4a1	ENSG00000150457	intron	-1.13469	-0.0814383	0.0331413	0.0499826
13	21142871	21143323	DF01274801	-	LINE/L1	L1MB4	ENSG00000252128	upstream	-2.50603	0.433811	2.48151e-08	8.78595e-08
13	21142871	21143323	DF01274801	-	LINE/L1	L1MB4	ENSG00000150459	intron	-2.50603	0.433811	2.48151e-08	8.78595e-08
13	21143786	21144101	DF01274802	+	LINE/L1	HAL1b	ENSG00000150459	intron	-3.15222	-0.532397	7.31209e-08	2.38065e-07
13	21144714	21144883	DF01274808	+	LINE/L1	HAL1b	ENSG00000150459	intron	-3.68904	-0.605966	2.2889e-09	9.53474e-09
13	21151973	21152221	DF01274826	-	LINE/L2	L2a	ENSG00000150459	downstream	-4.22749	-1.22242	2.43319e-07	7.36961e-07
13	21151973	21152221	DF01274826	-	LINE/L2	L2a	ENSG00000165480	downstream	-4.22749	-1.22242	2.43319e-07	7.36961e-07
13	21152222	21152542	DF01274827	-	LTR/ERVL-MaLR	MLT1K	ENSG00000165480	downstream	-3.14979	-0.72086	1.87518e-07	5.83931e-07
13	21429318	21431116	DF01275439	-	LINE/L1	L1MDa	ENSG00000180776	intron	-2.10348	0.711724	0.00338171	0.00605266
13	24888086	24888878	DF01281788	+	LINE/L1	L1ME3Cz	ENSG00000151849	intron	1.33996	0.857899	0.0253049	0.0390812
13	27250511	27251071	DF01286543	-	LINE/L1	L1ME3E	ENSG00000275294	intron	-1.23539	-0.135468	0.0226511	0.03526
13	27250511	27251071	DF01286543	-	LINE/L1	L1ME3E	ENSG00000122026	upstream	-1.23539	-0.135468	0.0226511	0.03526
13	27262747	27263029	DF01286567	+	LINE/L2	L2d2	autonomous	autonomous	-3.9893	-0.978826	8.42395e-09	3.18773e-08
13	27269026	27269505	DF01286587	+	LTR/ERVL-MaLR	MLT1H	ENSG00000122035	upstream	-4.21498	-0.368972	2.70708e-13	2.3345e-12
13	27285543	27285943	DF01286621	-	LINE/L2	L2c	autonomous	autonomous	-7.51276	-1.1247	8.46287e-09	3.19855e-08
13	27441999	27443000	DF01287017	+	LINE/L2	L2a	ENSG00000122033	intron	1.56932	0.476377	0.0277955	0.0425833
13	27669820	27670826	DF01287494	+	LINE/RTE-X	L4_C_Mam	ENSG00000186184	intron	-4.2207	-0.835379	5.8543e-10	2.73256e-09
13	27669820	27670826	DF01287494	+	LINE/RTE-X	L4_C_Mam	ENSG00000273552	intron	-4.2207	-0.835379	5.8543e-10	2.73256e-09
13	30452585	30452876	DF01293177	+	LINE/L1	L1MB5	autonomous	autonomous	-8.16818	-0.588263	1.16508e-12	9.0889e-12
13	30453485	30454127	DF01293180	+	LINE/L1	L1MB5	ENSG00000189403	downstream	-4.67148	0.376545	4.83203e-16	6.4217e-15
13	30454464	30454617	DF01293183	+	LINE/L1	L1M5	ENSG00000189403	downstream	-3.98915	-0.976997	8.04452e-09	3.05993e-08
13	30941497	30946760	DF01294305	-	LINE/L1	L1PB3	ENSG00000175664	intron	-7.78772	-0.912212	7.71438e-11	4.25274e-10
13	31112291	31112942	DF01294656	+	LINE/L1	L1ME4a	ENSG00000231894	intron	-7.65938	-1.01462	1.02857e-09	4.58678e-09
13	31126505	31126934	DF01294684	+	LTR/ERVL-MaLR	MLT1D	autonomous	autonomous	-8.17319	-0.585747	2.13714e-13	1.87962e-12
13	31127012	31127291	DF01294685	-	LINE/L2	L2b	autonomous	autonomous	-7.96849	-0.76573	1.99231e-11	1.23539e-10
13	31128103	31128469	DF01294687	+	LTR/ERVL-MaLR	THE1B	autonomous	autonomous	-8.85505	0.0856394	9.70336e-19	1.815e-17
13	31128824	31129081	DF01294688	+	LINE/L2	L2	autonomous	autonomous	-7.08739	-0.311877	1.45571e-15	1.79321e-14
13	31129408	31129575	DF01294690	+	LINE/L2	L2	autonomous	autonomous	-8.31661	-0.459374	1.07465e-13	9.9012e-13
13	31130002	31130090	DF01294691	+	LTR/ERVL-MaLR	MLT1K	autonomous	autonomous	-7.26647	-1.29721	1.21885e-07	3.8562e-07
13	31131010	31131232	DF01294692	+	LINE/L1	L1MC4	autonomous	autonomous	-7.78607	0.410603	3.77223e-21	9.41e-20
13	31137996	31138211	DF01294710	+	LINE/L2	L2a	ENSG00000120694	intron	-5.98625	0.73061	3.5958e-22	9.98838e-21
13	32458365	32461604	DF01297191	+	LINE/L1	L1MA4A	ENSG00000244754	intron	-2.06213	0.110828	3.87723e-05	9.03208e-05
13	32720097	32720437	DF01297787	+	LINE/L1	L1ME3G	ENSG00000083642	intron	-2.84915	-0.695221	2.07898e-06	5.62864e-06
13	33838684	33839677	DF01299919	-	LINE/L1	L1ME2	ENSG00000133119	intron	1.30356	0.983112	0.0242182	0.0375255
13	36323331	36323828	DF01304367	+	LINE/RTE-X	L4_A_Mam	ENSG00000133104	intron	-1.39512	-0.224336	0.00997171	0.0165231
13	37014789	37016148	DF01305747	+	LINE/L1	L1MB2	ENSG00000102710	intron	-2.043	0.172967	2.45167e-05	5.84599e-05
13	38371369	38372786	DF01307991	+	LINE/L1	L1PB1	ENSG00000279025	upstream	-5.74508	-0.839983	4.0989e-10	1.95945e-09
13	40722814	40723342	DF01312419	-	LTR/ERVL-MaLR	MLT1E1A	autonomous	autonomous	-2.38662	-0.760353	0.000123696	0.000270676
13	40875044	40880825	DF01312730	-	LTR/ERV1	HERVE_a-int	ENSG00000168852	intron	0.803627	2.80375	0.0257784	0.0397354
13	40875044	40880825	DF01312730	-	LTR/ERV1	HERVE_a-int	ENSG00000239827	downstream	0.803627	2.80375	0.0257784	0.0397354
13	41212789	41214980	DF01313517	-	LINE/L1	L1MA2	ENSG00000278390	intron	-1.93002	-0.130323	0.000141886	0.000308615
13	41212789	41214980	DF01313517	-	LINE/L1	L1MA2	ENSG00000120662	downstream	-1.93002	-0.130323	0.000141886	0.000308615
13	44427639	44428899	DF01319759	-	LTR/ERVL-MaLR	MLT1J1-int	autonomous	autonomous	-5.4168	-0.384499	7.81339e-15	8.61295e-14
13	45321918	45322496	DF01322032	+	LTR/ERVL	MLT2B3	autonomous	autonomous	-2.87003	-0.385048	6.9377e-08	2.26564e-07
13	45322980	45323506	DF01322034	+	LINE/L1	HAL1	autonomous	autonomous	-4.22373	-0.832832	4.1197e-10	1.96872e-09
13	45325680	45326193	DF01322045	-	LTR/ERVL-MaLR	MLT1H	autonomous	autonomous	-2.42881	0.111382	3.15749e-06	8.37383e-06
13	45329208	45329377	DF01322054	+	LINE/CR1	L3b	autonomous	autonomous	-3.75321	0.0405963	1.27354e-13	1.15882e-12
13	45330523	45330798	DF01322058	+	LTR/ERV1	MER39	ENSG00000133112	downstream	-1.60713	-0.257127	0.00437901	0.00769784
13	48985291	48985817	DF01329320	+	LINE/L1	L1ME3G	ENSG00000102531	intron	-3.70003	-0.990898	2.30642e-07	7.11078e-07
13	48985291	48985817	DF01329320	+	LINE/L1	L1ME3G	ENSG00000201662	upstream	-3.70003	-0.990898	2.30642e-07	7.11078e-07
13	49029725	49031106	DF01329405	+	LINE/L1	L1MB7	ENSG00000102531	intron	-2.47543	0.175508	1.28251e-07	4.04707e-07
13	49050020	49053167	DF01329435	-	LINE/L1	L1PB1	ENSG00000102531	intron	-2.41443	-0.219824	7.70528e-06	1.95624e-05
13	49911766	49912176	DF01331441	-	LINE/L1	L1MC3	ENSG00000123178	downstream	-2.19278	-0.0572464	1.6543e-05	4.02843e-05
13	49944221	49945266	DF01331522	-	LINE/L1	L1MB7	autonomous	autonomous	-2.80486	0.427002	3.36023e-11	1.98588e-10
13	51350627	51353092	DF01334213	-	LINE/L1	L1MB7	ENSG00000253309	intron	-1.13651	1.29466	0.00315866	0.00568114
13	51350627	51353092	DF01334213	-	LINE/L1	L1MB7	ENSG00000266072	upstream	-1.13651	1.29466	0.00315866	0.00568114
13	51350627	51353092	DF01334213	-	LINE/L1	L1MB7	ENSG00000102786	downstream	-1.13651	1.29466	0.00315866	0.00568114
13	56665314	56666973	DF01343482	-	LINE/L1	L1MD3	autonomous	autonomous	3.49632	3.22694	5.23736e-23	1.57567e-21
13	60157397	60158254	DF01349144	-	LINE/L1	L1MEb	ENSG00000139734	intron	-1.50062	0.314663	0.0160291	0.0255947
13	62002886	62003424	DF01352342	-	LINE/L1	L1MEg	ENSG00000229578	downstream	-2.37211	-0.453518	3.13903e-05	7.38645e-05
13	79560403	79566665	DF01382266	+	LINE/L1	L1PA12	ENSG00000227676	upstream	-0.96702	1.23425	0.0245734	0.0380378
13	80323566	80323786	DF01383635	+	LTR/ERVL-MaLR	MSTB2	autonomous	autonomous	-6.73346	-0.639281	3.50174e-12	2.50796e-11
13	109188514	109188811	DF01434333	-	LTR/ERVL	MLT2B3	ENSG00000041515	intron	2.9741	0.502698	0.000223447	0.000473498
13	109188514	109188811	DF01434333	-	LTR/ERVL	MLT2B3	ENSG00000236242	intron	2.9741	0.502698	0.000223447	0.000473498
13	109219329	109224969	DF01434383	-	LTR/ERVL	HERVL-int	autonomous	autonomous	1.12835	3.52946	0.0081236	0.013658
13	109227132	109227691	DF01434392	-	LTR/ERVL-MaLR	MLT1F2	autonomous	autonomous	1.77161	0.827605	0.0114393	0.0187606
13	109237506	109239344	DF01434409	+	LTR/ERVL	ERVL-E-int	autonomous	autonomous	1.86225	1.90235	0.00321962	0.00578147
13	109269052	109269447	DF01434457	+	LTR/ERV1	HERVH-int	ENSG00000275216	upstream	-1.44212	1.63435	3.03148e-05	7.14726e-05
13	109276690	109277198	DF01434474	+	LTR/ERV1	MER39	ENSG00000275216	downstream	-1.21289	1.24852	0.00497655	0.0086739
13	109280921	109281431	DF01434482	-	LTR/ERVL	MLT2D	ENSG00000223617	upstream	-1.66707	-0.0600188	0.00118272	0.00226919
13	110897414	110897927	DF01437154	-	LINE/L1	L1MA5	ENSG00000088448	intron	0.759042	2.54783	0.0202352	0.0317777
13	110897414	110897927	DF01437154	-	LINE/L1	L1MA5	ENSG00000229152	intron	0.759042	2.54783	0.0202352	0.0317777
13	111258270	111262338	DF01437742	+	LINE/L1	L1M1	ENSG00000102606	intron	1.20158	1.35643	0.0220676	0.034409
13	112534767	112536780	DF01439379	-	LINE/L1	L1MB7	ENSG00000126216	intron	1.76817	0.822376	0.0181029	0.0286712
13	113169029	113170185	DF01440269	-	LINE/L1	L1MEc	ENSG00000126231	intron	-2.53627	-0.381759	9.12839e-06	2.29601e-05
13	113181922	113182339	DF01440290	+	LTR/ERVL	LTR86A1	ENSG00000126226	intron	1.72173	1.16398	0.00154798	0.00292075
14	21003918	21006079	DF01446320	+	LTR/ERV1	PABL_A-int	ENSG00000165794	downstream	-7.85401	-0.862074	1.13642e-10	6.06458e-10
14	21133860	21134331	DF01446587	+	LINE/L2	L2	autonomous	autonomous	-8.07674	-0.673517	2.55409e-12	1.87204e-11
14	21134629	21134955	DF01446589	+	LINE/L2	L2	autonomous	autonomous	-7.9642	-0.767286	9.58943e-12	6.36761e-11
14	21139631	21140258	DF01446609	-	LINE/L1	L1ME3B	autonomous	autonomous	-8.56009	-0.226596	3.99303e-14	3.93226e-13
14	21144559	21145834	DF01446626	-	LINE/L1	L1M3	ENSG00000169327	downstream	-7.35337	-1.23777	6.106e-08	2.00577e-07
14	21160160	21160556	DF01446661	-	LTR/ERVL-MaLR	MLT1H1	ENSG00000169327	upstream	-8.23051	-0.5415	4.60097e-13	3.81894e-12
14	21160160	21160556	DF01446661	-	LTR/ERVL-MaLR	MLT1H1	ENSG00000259102	upstream	-8.23051	-0.5415	4.60097e-13	3.81894e-12
14	21168720	21172381	DF01446676	+	LINE/L1	L1PREC2	autonomous	autonomous	-8.193	-0.584171	6.04174e-12	4.15737e-11
14	21172749	21175494	DF01446678	+	LINE/L1	L1PREC2	autonomous	autonomous	-8.17067	-0.586534	1.90164e-13	1.68365e-12
14	21176990	21177707	DF01446683	-	LINE/L1	L1MB8	autonomous	autonomous	-7.65364	-1.0177	2.38659e-09	9.9106e-09
14	21178001	21178566	DF01446685	-	LINE/L1	L1MB8	autonomous	autonomous	-8.65472	-0.11901	2.30466e-18	4.14141e-17
14	21181235	21182221	DF01446699	-	LINE/L1	L1PB1	ENSG00000258906	downstream	-7.67091	-1.01314	2.27666e-09	9.48659e-09
14	21190686	21191456	DF01446730	+	LINE/L1	L1MDa	autonomous	autonomous	-7.7242	-0.962796	3.2001e-10	1.56697e-09
14	21191934	21193578	DF01446733	+	LTR/ERV1	MER52A	autonomous	autonomous	-6.5003	-0.210339	5.37304e-15	6.09389e-14
14	21194123	21194714	DF01446736	+	LINE/L1	L1MDa	autonomous	autonomous	-6.13379	-0.527068	4.99653e-14	4.85364e-13
14	21195392	21196001	DF01446740	+	LTR/ERV1	MER50B	autonomous	autonomous	-3.61355	-0.542246	1.20265e-10	6.39477e-10
14	21197550	21198249	DF01446748	+	LTR/ERV1	LTR8	ENSG00000258441	downstream	-4.84302	-0.60325	1.03527e-11	6.82731e-11
14	21238289	21238502	DF01446817	+	LINE/L1	L1M5	ENSG00000092199	intron	-1.54783	0.124825	0.00141055	0.00267448
14	21252650	21252886	DF01446854	+	LINE/L1	L1MC5	ENSG00000092199	intron	-1.11704	0.0909208	0.0211004	0.0330192
14	21331636	21331831	DF01447083	+	LINE/L1	L1ME3B	ENSG00000092200	intron	-7.17388	-1.35991	2.43319e-07	7.36961e-07
14	21333444	21333924	DF01447086	-	LTR/ERVL-MaLR	MLT1G1	ENSG00000092200	intron	-7.85084	-0.862037	3.5941e-11	2.1129e-10
14	21339767	21340167	DF01447110	-	LINE/L2	L2a	ENSG00000092200	intron	-7.59473	-1.06709	3.70355e-09	1.49305e-08
14	21344023	21344665	DF01447128	-	LINE/L1	HAL1	ENSG00000092200	intron	-7.78706	-0.913742	1.21783e-10	6.44603e-10
14	21350772	21351059	DF01447150	+	LINE/L2	L2c	ENSG00000092200	intron	-1.22121	0.367369	0.0087363	0.0146168
14	21350772	21351059	DF01447150	+	LINE/L2	L2c	ENSG00000092201	downstream	-1.22121	0.367369	0.0087363	0.0146168
14	22950421	22951004	DF01450248	+	LINE/L1	L1ME4a	ENSG00000257285	intron	-2.88123	-0.116941	5.70353e-09	2.23595e-08
14	22950421	22951004	DF01450248	+	LINE/L1	L1ME4a	ENSG00000092036	intron	-2.88123	-0.116941	5.70353e-09	2.23595e-08
14	22950421	22951004	DF01450248	+	LINE/L1	L1ME4a	ENSG00000259132	intron	-2.88123	-0.116941	5.70353e-09	2.23595e-08
14	23031544	23031808	DF01450441	+	LINE/CR1	L3b	ENSG00000100804	intron	-1.71655	0.104373	0.000580657	0.00116186
14	23314793	23315093	DF01451051	+	LINE/L1	L1ME4a	ENSG00000258643	intron	-2.59003	-0.344548	6.09354e-07	1.76307e-06
14	23328754	23328984	DF01451087	+	LINE/L2	L2c	ENSG00000100836	downstream	-6.23629	-1.02769	1.92892e-09	8.13724e-09
14	23337443	23338858	DF01451119	+	LTR/ERV1	MER4B-int	autonomous	autonomous	-7.72796	-0.962028	3.53558e-10	1.71395e-09
14	23342377	23343860	DF01451129	+	LTR/ERV1	MER4B-int	ENSG00000092096	downstream	-7.72293	-0.965096	2.84088e-10	1.40652e-09
14	23344651	23345236	DF01451132	+	LTR/ERV1	MER4B	ENSG00000092096	downstream	-7.35337	-1.23777	6.106e-08	2.00577e-07
14	23499920	23501183	DF01451406	-	LINE/L1	L1PB1	ENSG00000129460	intron	-3.76728	-0.687622	3.91679e-09	1.5706e-08
14	24169206	24169830	DF01452640	+	LINE/L2	L2a	ENSG00000259529	downstream	-2.64678	0.242439	1.88603e-08	6.74612e-08
14	24169206	24169830	DF01452640	+	LINE/L2	L2a	ENSG00000213928	downstream	-2.64678	0.242439	1.88603e-08	6.74612e-08
14	24169206	24169830	DF01452640	+	LINE/L2	L2a	ENSG00000100918	upstream	-2.64678	0.242439	1.88603e-08	6.74612e-08
14	24197169	24197410	DF01452681	+	LINE/L2	L2c	ENSG00000100926	upstream	-2.13409	-0.158802	3.5377e-05	8.27569e-05
14	24197169	24197410	DF01452681	+	LINE/L2	L2c	ENSG00000254692	intron	-2.13409	-0.158802	3.5377e-05	8.27569e-05
14	24197169	24197410	DF01452681	+	LINE/L2	L2c	ENSG00000276698	upstream	-2.13409	-0.158802	3.5377e-05	8.27569e-05
14	24225199	24225650	DF01452755	+	LINE/L1	L1MC5	ENSG00000255526	intron	-2.07509	-0.473116	0.000399421	0.000816735
14	24225199	24225650	DF01452755	+	LINE/L1	L1MC5	ENSG00000129559	intron	-2.07509	-0.473116	0.000399421	0.000816735
14	24472966	24474524	DF01453227	+	LTR/ERV1	LTR12C	autonomous	autonomous	1.30463	0.828209	0.0262495	0.0404035
14	30585573	30586479	DF01463138	-	LINE/L1	L1MB5	ENSG00000092140	intron	-1.6411	0.256536	0.000377967	0.00077571
14	30624412	30625230	DF01463214	+	LINE/L2	L2a	ENSG00000092108	intron	-2.3347	-0.310382	1.30532e-05	3.21279e-05
14	30763537	30765593	DF01463453	+	LINE/L1	L1ME1	ENSG00000258558	intron	-7.07507	-1.42319	9.6992e-07	2.73206e-06
14	30844164	30847147	DF01463656	-	LINE/L1	L1MA2	autonomous	autonomous	-6.50569	-0.823145	6.20717e-11	3.48383e-10
14	31015978	31016460	DF01464039	+	LINE/L1	L1MC2	ENSG00000196792	intron	-3.68214	-0.614319	8.31161e-10	3.79382e-09
14	31015978	31016460	DF01464039	+	LINE/L1	L1MC2	ENSG00000207952	upstream	-3.68214	-0.614319	8.31161e-10	3.79382e-09
14	31015978	31016460	DF01464039	+	LINE/L1	L1MC2	ENSG00000258968	upstream	-3.68214	-0.614319	8.31161e-10	3.79382e-09
14	32162227	32163558	DF01466644	+	LINE/L1	L1MEg	ENSG00000100852	downstream	-1.69984	-0.225274	0.00248341	0.0045455
14	34553987	34554645	DF01470881	-	LINE/L2	L2a	ENSG00000206588	downstream	-5.06111	-0.676329	3.0442e-11	1.82345e-10
14	34553987	34554645	DF01470881	-	LINE/L2	L2a	ENSG00000259135	upstream	-5.06111	-0.676329	3.0442e-11	1.82345e-10
14	34650902	34651350	DF01471193	-	LTR/ERVL-MaLR	MLT1D	autonomous	autonomous	-8.89957	0.145465	1.38409e-19	2.86145e-18
14	35033780	35034798	DF01472257	-	LTR/ERVL-MaLR	THE1B-int	autonomous	autonomous	-3.01516	-0.37224	5.11522e-08	1.72647e-07
14	35067142	35068149	DF01472359	-	LINE/L1	L1MA7	ENSG00000151327	intron	-3.11309	-0.642379	8.36474e-08	2.7013e-07
14	35133219	35134394	DF01472528	-	LINE/L1	L1M1	ENSG00000100890	intron	-2.82377	-0.557896	2.35036e-06	6.32408e-06
14	35133219	35134394	DF01472528	-	LINE/L1	L1M1	ENSG00000258790	intron	-2.82377	-0.557896	2.35036e-06	6.32408e-06
14	35318355	35318966	DF01473001	-	LINE/L1	L1MA6	ENSG00000258790	downstream	-2.85856	0.198027	6.1636e-09	2.40785e-08
14	35318355	35318966	DF01473001	-	LINE/L1	L1MA6	ENSG00000100902	downstream	-2.85856	0.198027	6.1636e-09	2.40785e-08
14	35327533	35328662	DF01473032	+	LINE/L1	L1MC2	autonomous	autonomous	-6.14685	-0.0524587	9.46669e-17	1.38664e-15
14	35386623	35387196	DF01473180	-	LTR/ERV1	LTR9	ENSG00000240023	downstream	-8.4704	-0.304082	2.94018e-16	4.0156e-15
14	35387262	35388038	DF01473182	-	LTR/ERVL	MER21B	ENSG00000240023	downstream	-9.51604	0.877041	1.1613e-25	4.3126e-24
14	35392202	35392499	DF01473194	+	LTR/ERVL-MaLR	MLT1A0	autonomous	autonomous	-10.8044	2.57946	2.70918e-55	4.34232e-53
14	35393924	35394361	DF01473199	+	LTR/ERV1	MER110A	autonomous	autonomous	-8.99093	1.96304	3.09176e-42	2.93286e-40
14	35397705	35397805	DF01473209	+	LINE/L2	L2c	autonomous	autonomous	-8.69574	1.55848	9.94233e-34	6.18932e-32
14	35400528	35400597	DF01473214	-	LINE/L1	L1PB4	ENSG00000100906	downstream	-3.3743	-0.590194	2.77895e-08	9.80418e-08
14	39140955	39142148	DF01480001	-	LTR/ERVL-MaLR	THE1A-int	autonomous	autonomous	-2.53395	-0.155043	9.34354e-07	2.64095e-06
14	39187741	39188143	DF01480123	-	LINE/L2	L2a	autonomous	autonomous	-5.13057	-0.360902	1.58215e-13	1.42475e-12
14	39189174	39189513	DF01480126	-	LINE/L1	L1MEg	autonomous	autonomous	-4.38877	-0.917039	2.35218e-09	9.77937e-09
14	39190500	39190854	DF01480130	-	LINE/L1	L1MEg	autonomous	autonomous	-4.74288	-0.906532	1.15779e-09	5.11478e-09
14	39191263	39191862	DF01480134	-	LINE/L1	L1MA6	autonomous	autonomous	-5.29764	-0.796848	7.99045e-11	4.385e-10
14	39191843	39192123	DF01480135	+	LINE/L1	L1M5	autonomous	autonomous	-6.38533	-0.921432	6.02634e-10	2.80582e-09
14	39196602	39196888	DF01480157	-	LINE/L1	L1ME3G	autonomous	autonomous	-9.08966	0.357508	2.92991e-23	9.019e-22
14	39197160	39197216	DF01480159	-	LINE/L1	L1ME3G	autonomous	autonomous	-7.65683	-1.01611	9.18405e-10	4.16019e-09
14	39197252	39197581	DF01480160	+	LTR/ERVL-MaLR	MLT1J	autonomous	autonomous	-7.03875	-0.385662	3.68586e-13	3.11594e-12
14	39200109	39200437	DF01480174	-	LINE/L1	L1M5	autonomous	autonomous	-7.17388	-1.35991	2.43319e-07	7.36961e-07
14	39200628	39200955	DF01480175	-	LTR/ERVL-MaLR	MLT1A0	autonomous	autonomous	-5.98446	-0.652521	2.29025e-12	1.69604e-11
14	39203340	39205149	DF01480183	+	LINE/L1	L1PBa1	autonomous	autonomous	-7.07972	0.951354	6.00962e-25	2.11619e-23
14	39206549	39208708	DF01480189	+	LINE/L1	L1PBa1	autonomous	autonomous	-7.86816	0.518868	2.31504e-23	7.18178e-22
14	39377049	39379395	DF01480568	-	LTR/ERV1	MER4-int	ENSG00000150527	intron	-2.53504	-0.210524	1.05044e-06	2.94517e-06
14	39409035	39411090	DF01480625	-	LINE/L1	L1MB1	ENSG00000165355	intron	-1.40362	0.0727903	0.00327983	0.00588314
14	39519462	39520569	DF01480835	+	LINE/L1	L1PA16	autonomous	autonomous	-4.32634	-1.16848	6.106e-08	2.00577e-07
14	39536250	39541989	DF01480861	+	LINE/L1	L1PREC2	autonomous	autonomous	-1.20245	-0.0330761	0.0213596	0.0333837
14	45123234	45123602	DF01489856	+	LTR/ERV1	MER67A	ENSG00000100442	intron	-3.80335	-0.320412	1.49642e-11	9.50869e-11
14	49536299	49536574	DF01496962	+	LINE/L1	L1PREC2	autonomous	autonomous	4.33212	4.73902	2.02506e-52	2.83804e-50
14	49570294	49570844	DF01497072	+	LTR/ERVL	MER77	ENSG00000213741	downstream	-3.02502	0.356104	7.12567e-12	4.84584e-11
14	49580166	49580468	DF01497095	+	LINE/L2	L2	ENSG00000213741	intron	-2.85593	-0.321258	1.42335e-07	4.48035e-07
14	49580166	49580468	DF01497095	+	LINE/L2	L2	ENSG00000244270	upstream	-2.85593	-0.321258	1.42335e-07	4.48035e-07
14	49910852	49911196	DF01497996	+	LINE/L1	L1PA17	ENSG00000274704	downstream	-7.72324	-0.964294	2.42922e-10	1.21544e-09
14	49918701	49919140	DF01498025	+	LINE/L2	L2c	autonomous	autonomous	-7.43519	-1.1815	3.05914e-08	1.06009e-07
14	49927867	49928784	DF01498057	+	LINE/L1	L1ME2z	ENSG00000214900	intron	-7.84817	-0.864345	3.06148e-11	1.82517e-10
14	49936681	49938139	DF01498091	+	LTR/ERVL-MaLR	THE1A-int	ENSG00000214900	intron	-7.65669	-1.01538	1.034e-09	4.6032e-09
14	50315689	50317486	DF01499089	-	LINE/L1	L1PB1	ENSG00000125375	intron	-1.57381	0.12069	0.00279412	0.00507028
14	50579924	50581316	DF01499670	-	LINE/L1	L1ME4b	ENSG00000198513	intron	-7.72322	-0.964348	3.24856e-10	1.5889e-09
14	50660913	50662135	DF01499829	-	LINE/L1	L1M2	ENSG00000151748	intron	-1.33929	0.930111	0.00274628	0.00498997
14	50660913	50662135	DF01499829	-	LINE/L1	L1M2	ENSG00000269906	downstream	-1.33929	0.930111	0.00274628	0.00498997
14	52749012	52749352	DF01503883	-	LTR/ERVL-MaLR	MLT1A	ENSG00000198252	intron	-2.17679	0.014475	3.33118e-05	7.81488e-05
14	52851263	52852153	DF01504173	-	LINE/L1	L1M5	autonomous	autonomous	-5.23892	-0.84678	3.17298e-10	1.55548e-09
14	54458474	54459957	DF01507160	+	LTR/ERVL-MaLR	THE1D-int	autonomous	autonomous	-4.22222	-0.833894	2.65325e-10	1.32029e-09
14	54467445	54469011	DF01507185	+	LTR/ERVL-MaLR	MLT-int	ENSG00000258753	upstream	-3.42867	-0.66536	5.35567e-08	1.80196e-07
14	54936491	54937231	DF01508137	-	LINE/L1	L1MB8	ENSG00000198554	downstream	-3.61323	-0.656479	1.6449e-09	7.09256e-09
14	55056923	55057398	DF01508424	+	LINE/L1	L1ME2	ENSG00000168175	intron	-1.15156	0.994188	0.0104777	0.0172928
14	55146308	55146714	DF01508665	-	LTR/ERVL	LTR16A	ENSG00000131981	downstream	-1.00627	0.725007	0.023058	0.0358454
14	55146308	55146714	DF01508665	-	LTR/ERVL	LTR16A	ENSG00000126787	downstream	-1.00627	0.725007	0.023058	0.0358454
14	55156115	55156966	DF01508682	+	LINE/L1	HAL1	ENSG00000126787	intron	-1.15664	-0.0123584	0.0292268	0.0445924
14	55583543	55584276	DF01509755	+	LINE/L2	L2a	ENSG00000126777	intron	-0.980429	0.638805	0.0329645	0.0497374
14	57143928	57144675	DF01512698	-	LTR/ERVL	HERV16-int	ENSG00000248550	intron	-6.00307	-1.19294	3.05914e-08	1.06009e-07
14	58275204	58276392	DF01514763	+	LINE/L1	L1ME1	ENSG00000139971	intron	-1.33039	1.00709	0.00281255	0.00510141
14	58275204	58276392	DF01514763	+	LINE/L1	L1ME1	ENSG00000257621	intron	-1.33039	1.00709	0.00281255	0.00510141
14	60126376	60128930	DF01518149	+	LINE/L1	L1MB8	ENSG00000126773	intron	0.827353	2.43385	0.0231516	0.0359828
14	60693803	60694712	DF01519249	-	LINE/L1	L1MA5A	autonomous	autonomous	-7.35324	-1.23921	6.106e-08	2.00577e-07
14	60945736	60946631	DF01519723	+	LINE/L2	L2b	ENSG00000020426	intron	-3.67607	-0.505865	8.18155e-11	4.47753e-10
14	60945736	60946631	DF01519723	+	LINE/L2	L2b	ENSG00000258892	intron	-3.67607	-0.505865	8.18155e-11	4.47753e-10
14	61688758	61689653	DF01521206	-	LINE/L1	L1MC2	ENSG00000258777	intron	-7.3533	-1.2385	6.106e-08	2.00577e-07
14	61690236	61691823	DF01521209	-	LINE/L1	L1MC2	ENSG00000258777	intron	-6.66306	-0.0661225	1.66085e-15	2.02889e-14
14	61700147	61700859	DF01521220	-	LINE/L1	L1MB2	ENSG00000100644	intron	-0.738097	2.00439	0.0324337	0.0490028
14	61702741	61702927	DF01521224	-	LINE/L1	L1M5	ENSG00000100644	intron	-2.93238	-0.653889	7.52302e-07	2.15432e-06
14	61703337	61703707	DF01521228	-	LTR/ERVL-MaLR	MLT1K	ENSG00000100644	intron	-1.31763	0.600067	0.0207762	0.0325575
14	61707307	61708781	DF01521236	-	LINE/L1	L1PA4	ENSG00000100644	intron	-1.11936	0.234175	0.0237847	0.0368968
14	61713631	61714058	DF01521251	+	LTR/ERVL	MER21A	ENSG00000100644	intron	-1.49203	0.64729	0.0085738	0.0143613
14	61713631	61714058	DF01521251	+	LTR/ERVL	MER21A	ENSG00000258667	downstream	-1.49203	0.64729	0.0085738	0.0143613
14	61724927	61725344	DF01521272	+	LINE/L2	L2d2	ENSG00000100644	intron	-1.70536	0.664038	5.0122e-05	0.00011504
14	61724927	61725344	DF01521272	+	LINE/L2	L2d2	ENSG00000258667	intron	-1.70536	0.664038	5.0122e-05	0.00011504
14	61728285	61728883	DF01521278	+	LINE/L2	L2	ENSG00000100644	intron	-1.80185	1.20579	1.04693e-06	2.93623e-06
14	61728285	61728883	DF01521278	+	LINE/L2	L2	ENSG00000258667	intron	-1.80185	1.20579	1.04693e-06	2.93623e-06
14	61732158	61732369	DF01521287	-	LINE/RTE-X	L4_A_Mam	ENSG00000100644	intron	-1.65019	-0.129587	0.00203501	0.00376931
14	61732158	61732369	DF01521287	-	LINE/RTE-X	L4_A_Mam	ENSG00000258667	intron	-1.65019	-0.129587	0.00203501	0.00376931
14	61732158	61732369	DF01521287	-	LINE/RTE-X	L4_A_Mam	ENSG00000258964	upstream	-1.65019	-0.129587	0.00203501	0.00376931
14	61735408	61735667	DF01521295	+	LINE/L2	L2c	ENSG00000100644	intron	-1.38233	0.431641	0.0154599	0.0247637
14	61735408	61735667	DF01521295	+	LINE/L2	L2c	ENSG00000258667	intron	-1.38233	0.431641	0.0154599	0.0247637
14	61735408	61735667	DF01521295	+	LINE/L2	L2c	ENSG00000258964	intron	-1.38233	0.431641	0.0154599	0.0247637
14	61736333	61736682	DF01521297	-	LINE/L1	L1PA16	ENSG00000100644	intron	-2.08412	0.676741	6.64232e-06	1.6989e-05
14	61736333	61736682	DF01521297	-	LINE/L1	L1PA16	ENSG00000258667	intron	-2.08412	0.676741	6.64232e-06	1.6989e-05
14	61736333	61736682	DF01521297	-	LINE/L1	L1PA16	ENSG00000258964	intron	-2.08412	0.676741	6.64232e-06	1.6989e-05
14	61737266	61737444	DF01521298	-	LINE/RTE-BovB	MamRTE1	ENSG00000100644	intron	-2.18642	0.27693	3.02065e-05	7.12415e-05
14	61737266	61737444	DF01521298	-	LINE/RTE-BovB	MamRTE1	ENSG00000258667	intron	-2.18642	0.27693	3.02065e-05	7.12415e-05
14	61737266	61737444	DF01521298	-	LINE/RTE-BovB	MamRTE1	ENSG00000258964	intron	-2.18642	0.27693	3.02065e-05	7.12415e-05
14	61742469	61742603	DF01521303	+	LINE/L2	L2b	ENSG00000100644	intron	-2.97516	-0.0590381	1.17397e-08	4.35035e-08
14	61742469	61742603	DF01521303	+	LINE/L2	L2b	ENSG00000258667	intron	-2.97516	-0.0590381	1.17397e-08	4.35035e-08
14	61742469	61742603	DF01521303	+	LINE/L2	L2b	ENSG00000258964	intron	-2.97516	-0.0590381	1.17397e-08	4.35035e-08
14	61742908	61742919	DF01521305	+	LINE/L2	L2b	ENSG00000100644	intron	-4.29306	-0.789215	1.00423e-10	5.41405e-10
14	61742908	61742919	DF01521305	+	LINE/L2	L2b	ENSG00000258667	intron	-4.29306	-0.789215	1.00423e-10	5.41405e-10
14	61742908	61742919	DF01521305	+	LINE/L2	L2b	ENSG00000258964	intron	-4.29306	-0.789215	1.00423e-10	5.41405e-10
14	61746716	61746903	DF01521317	+	LINE/L2	L2c	ENSG00000100644	intron	-4.15018	1.48547	4.49391e-22	1.22753e-20
14	61746716	61746903	DF01521317	+	LINE/L2	L2c	ENSG00000258667	intron	-4.15018	1.48547	4.49391e-22	1.22753e-20
14	61746716	61746903	DF01521317	+	LINE/L2	L2c	ENSG00000258964	intron	-4.15018	1.48547	4.49391e-22	1.22753e-20
14	61748843	61748951	DF01521319	-	LINE/L1	HAL1b	ENSG00000100644	downstream	-5.61528	0.773238	1.07823e-25	4.02637e-24
14	61748843	61748951	DF01521319	-	LINE/L1	HAL1b	ENSG00000258667	intron	-5.61528	0.773238	1.07823e-25	4.02637e-24
14	61748843	61748951	DF01521319	-	LINE/L1	HAL1b	ENSG00000258964	intron	-5.61528	0.773238	1.07823e-25	4.02637e-24
14	61757159	61758209	DF01521338	+	LINE/L1	L1ME3F	ENSG00000258964	intron	-8.69935	-0.0814646	1.87244e-17	2.98232e-16
14	61763291	61763759	DF01521357	+	LINE/L2	L2c	ENSG00000258964	intron	-2.48841	0.219186	4.87277e-07	1.42539e-06
14	61763291	61763759	DF01521357	+	LINE/L2	L2c	ENSG00000023608	intron	-2.48841	0.219186	4.87277e-07	1.42539e-06
14	61765278	61765734	DF01521362	-	LTR/ERV1	MER4A1	ENSG00000258964	intron	-3.15682	0.872677	5.75968e-12	3.98145e-11
14	61765278	61765734	DF01521362	-	LTR/ERV1	MER4A1	ENSG00000023608	intron	-3.15682	0.872677	5.75968e-12	3.98145e-11
14	61765998	61766535	DF01521363	+	LTR/ERV1	LTR10C	ENSG00000258964	intron	-2.43613	0.901684	0.0001212	0.000265421
14	61765998	61766535	DF01521363	+	LTR/ERV1	LTR10C	ENSG00000023608	intron	-2.43613	0.901684	0.0001212	0.000265421
14	61771612	61771959	DF01521378	-	LINE/L2	L2	ENSG00000258964	intron	-2.86786	-0.390436	1.96863e-07	6.11462e-07
14	61771612	61771959	DF01521378	-	LINE/L2	L2	ENSG00000023608	intron	-2.86786	-0.390436	1.96863e-07	6.11462e-07
14	61784218	61784487	DF01521412	+	LINE/L1	L1ME1	ENSG00000023608	intron	-2.66521	-0.136722	2.60177e-07	7.85034e-07
14	61786111	61787302	DF01521420	+	LINE/L1	L1ME1	ENSG00000023608	intron	-1.58878	1.33705	0.000249082	0.000524591
14	61789764	61790081	DF01521425	-	LINE/L2	L2	ENSG00000023608	intron	-2.65489	-0.25224	5.01018e-07	1.46328e-06
14	61800118	61800290	DF01521451	-	LTR/ERVL-MaLR	MLT1L	ENSG00000279633	upstream	-5.48436	-0.343474	1.16432e-13	1.06569e-12
14	61804902	61805134	DF01521459	+	LTR/ERVL-MaLR	MLT1A0	ENSG00000279633	downstream	-4.54078	-0.61467	9.81725e-12	6.50031e-11
14	61808797	61808988	DF01521469	+	LTR/ERVL-MaLR	MLT1L	ENSG00000139973	upstream	-7.3547	-1.23704	7.4759e-08	2.42972e-07
14	61809558	61810214	DF01521472	+	LTR/Gypsy	MamGypLTR2b	ENSG00000139973	upstream	-6.43674	-0.874527	7.15951e-11	3.96961e-10
14	61817443	61817985	DF01521490	+	LINE/L1	L1MC4	ENSG00000139973	intron	-8.01738	-0.721929	2.11729e-12	1.57885e-11
14	61821926	61822519	DF01521496	-	LTR/ERVL	MLT2B3	ENSG00000139973	intron	-7.72965	-0.96201	5.23916e-10	2.47108e-09
14	61836634	61836774	DF01521533	-	LTR/ERVL-MaLR	MLT1N2	ENSG00000139973	intron	-8.11789	-0.633196	9.19461e-13	7.26632e-12
14	61838135	61838859	DF01521535	-	LTR/Gypsy	MamGypLTR1b	ENSG00000139973	intron	-8.92779	0.15305	7.93314e-19	1.50406e-17
14	61845347	61849906	DF01521546	-	LINE/L1	L1M1	ENSG00000139973	intron	-6.95578	-0.432553	8.50197e-15	9.30579e-14
14	61862457	61864083	DF01521574	-	LINE/L1	L1MC1	ENSG00000139973	intron	-7.43526	-1.18076	1.53277e-08	5.55448e-08
14	61907360	61907832	DF01521659	-	LTR/ERVL-MaLR	MLT1F	ENSG00000139973	intron	-7.3533	-1.23848	6.106e-08	2.00577e-07
14	61942869	61945573	DF01521720	+	LINE/L1	L1PA7	ENSG00000139973	intron	-7.59464	-1.06711	3.67716e-09	1.4839e-08
14	61955106	61959835	DF01521742	-	LINE/L1	L1MA10	ENSG00000139973	intron	-7.3533	-1.2385	6.106e-08	2.00577e-07
14	66587723	66593311	DF01531402	+	LINE/L1	L1PA7	ENSG00000171723	intron	-1.60069	0.863248	0.00140619	0.00266676
14	69384830	69385901	DF01537219	+	LINE/L2	L2a	ENSG00000100632	intron	-1.22563	0.169939	0.015817	0.0252834
14	69781207	69781768	DF01538183	+	LTR/ERVL-MaLR	MLT1M	ENSG00000100652	intron	-1.72914	-0.0355447	0.000676861	0.00134235
14	69783204	69784883	DF01538187	-	LINE/L2	L2c	ENSG00000100652	intron	-3.57001	-0.182349	1.92442e-12	1.44314e-11
14	69792173	69793077	DF01538201	+	LINE/L1	L1ME3Cz	ENSG00000100652	intron	-6.16264	-1.08159	7.68046e-09	2.92664e-08
14	69811879	69814583	DF01538248	+	LTR/ERVK	HERVK3-int	autonomous	autonomous	-5.60991	0.556971	3.21864e-22	9.03975e-21
14	69814767	69815504	DF01538250	+	LTR/ERVK	HERVK3-int	autonomous	autonomous	-4.76855	-1.15523	6.106e-08	2.00577e-07
14	73391990	73392358	DF01545989	+	LTR/ERVL-MaLR	MLT1K	ENSG00000133961	intron	-2.25005	-0.631736	0.000306279	0.000636309
14	73400468	73401217	DF01546023	+	LTR/ERVL	MER21B	ENSG00000133961	intron	-1.82095	-0.522563	0.00237495	0.00436073
14	73968870	73969410	DF01547671	+	LTR/ERVL	LTR102_Mam	ENSG00000187097	intron	-5.01398	-0.0278421	7.18523e-18	1.20643e-16
14	74104209	74104719	DF01548079	-	LINE/L1	L1MC5	ENSG00000205659	intron	-2.24382	-0.40469	7.72051e-05	0.00017289
14	74107861	74109202	DF01548089	-	LINE/L1	L1MB8	ENSG00000205659	intron	-1.22018	0.617202	0.0308946	0.0469061
14	74301931	74302597	DF01548544	+	LINE/L1	L1ME5	ENSG00000119688	intron	-3.42467	-0.663177	7.43215e-08	2.41805e-07
14	74301931	74302597	DF01548544	+	LINE/L1	L1ME5	ENSG00000133980	upstream	-3.42467	-0.663177	7.43215e-08	2.41805e-07
14	74301931	74302597	DF01548544	+	LINE/L1	L1ME5	ENSG00000258737	upstream	-3.42467	-0.663177	7.43215e-08	2.41805e-07
14	74747638	74748128	DF01549708	+	LINE/L1	L1M3	autonomous	autonomous	-5.55532	-0.985798	1.07246e-09	4.75666e-09
14	75076568	75077517	DF01550456	-	LINE/L1	HAL1	ENSG00000119703	intron	-2.18735	-0.380611	6.92559e-05	0.000156117
14	75076568	75077517	DF01550456	-	LINE/L1	HAL1	ENSG00000119638	downstream	-2.18735	-0.380611	6.92559e-05	0.000156117
14	77724197	77725636	DF01556916	-	LINE/L1	L1MA4	ENSG00000119705	intron	-1.05923	0.951288	0.0139157	0.0224644
14	77724197	77725636	DF01556916	-	LINE/L1	L1MA4	ENSG00000100603	intron	-1.05923	0.951288	0.0139157	0.0224644
14	81266133	81266786	DF01563880	-	LINE/CR1	L3	ENSG00000140022	intron	2.58747	1.27384	2.92662e-06	7.79045e-06
14	91451116	91451966	DF01583719	-	LINE/L1	L1M4	autonomous	autonomous	-6.37304	-0.923884	2.42922e-10	1.21544e-09
14	92114119	92114668	DF01585312	-	LINE/L1	L1ME1	ENSG00000183648	downstream	-2.7234	-0.220239	6.50286e-08	2.13037e-07
14	92192511	92192986	DF01585509	+	LTR/ERVL-MaLR	MLT1H1	autonomous	autonomous	-7.24557	-0.16363	2.43427e-16	3.36418e-15
14	92216526	92217337	DF01585575	+	LINE/L1	L1MB3	autonomous	autonomous	-7.92016	-0.812167	4.2929e-11	2.47365e-10
14	94065491	94071367	DF01589946	+	LINE/L1	L1PB1	ENSG00000089737	intron	-1.20025	0.547028	0.0165577	0.0263828
14	94074070	94076400	DF01589957	+	LINE/L1	L1ME1	ENSG00000089737	intron	-2.13934	0.116819	6.93299e-06	1.76935e-05
14	101977312	101977853	DF01607106	-	LINE/L1	L1MC4	ENSG00000197102	intron	-3.41588	-0.664826	4.81011e-08	1.62684e-07
14	102007749	102008140	DF01607166	-	LTR/ERVL-MaLR	MLT1B	ENSG00000197102	intron	-2.36682	-0.455377	2.48791e-05	5.92935e-05
14	102056022	102056485	DF01607256	+	LTR/ERV1	LTR2B	ENSG00000258959	intron	-2.50647	-0.509266	1.29834e-05	3.19616e-05
14	102060076	102060519	DF01607271	+	LTR/ERVL-MaLR	MLT1C2	ENSG00000258959	intron	-9.46828	0.808924	6.15884e-27	2.5002e-25
14	102064726	102065279	DF01607287	+	LTR/ERV1	LTR6B	ENSG00000258959	intron	-8.06869	-0.677513	1.74541e-12	1.32061e-11
14	102068275	102068464	DF01607298	-	LINE/L1	L1M4	ENSG00000258959	upstream	-7.91288	-0.812958	2.15072e-11	1.32251e-10
14	102068892	102069132	DF01607302	-	LINE/L1	L1M4	ENSG00000258959	upstream	-9.33728	0.616082	9.78485e-21	2.33439e-19
14	102069207	102069371	DF01607303	+	LINE/L1	L1MC5	ENSG00000258959	upstream	-9.21411	0.45469	1.03485e-17	1.70675e-16
14	102069685	102069807	DF01607305	-	LINE/L1	L1MC5a	autonomous	autonomous	-7.78702	-0.91376	1.31095e-10	6.89181e-10
14	102069806	102070185	DF01607306	-	LINE/L1	L1M5	autonomous	autonomous	-10.8307	2.60786	5.67999e-45	6.16378e-43
14	102071975	102072188	DF01607311	+	LINE/L1	L1MB4	autonomous	autonomous	-10.6112	2.29545	5.87313e-44	5.87081e-42
14	102073206	102073455	DF01607316	+	LTR/ERVL-MaLR	MLT1N2	autonomous	autonomous	-11.0157	2.84009	5.09594e-57	8.61338e-55
14	102074282	102074660	DF01607322	-	LINE/L1	L1MB3	ENSG00000240457	downstream	-11.6824	3.67297	9.51762e-62	1.9375e-59
14	102074661	102074835	DF01607323	-	LINE/L1	L1M4	ENSG00000240457	downstream	-10.1162	1.6414	3.24601e-37	2.42053e-35
14	102075141	102075216	DF01607325	-	LINE/L2	L2a	ENSG00000240457	downstream	-9.81348	1.23583	1.72352e-30	8.90134e-29
14	102078848	102078972	DF01607336	-	LINE/L1	L1M5	ENSG00000240457	upstream	-8.40209	2.67207	2.26827e-41	2.04724e-39
14	102078848	102078972	DF01607336	-	LINE/L1	L1M5	ENSG00000080824	downstream	-8.40209	2.67207	2.26827e-41	2.04724e-39
14	102079576	102079676	DF01607340	-	LINE/L1	L1MD	ENSG00000240457	upstream	-7.34987	0.697962	4.17307e-22	1.1455e-20
14	102079576	102079676	DF01607340	-	LINE/L1	L1MD	ENSG00000080824	downstream	-7.34987	0.697962	4.17307e-22	1.1455e-20
14	102174065	102174409	DF01607629	-	LINE/L1	L1PB1	ENSG00000140153	intron	-4.30646	-0.969173	3.84888e-09	1.54426e-08
14	102269773	102270319	DF01607775	+	LINE/L1	L1MC4	ENSG00000080823	intron	-3.94629	-1.18047	2.43319e-07	7.36961e-07
14	102401938	102403898	DF01608191	+	LINE/L1	L1MB5	ENSG00000196663	intron	-2.25111	-0.127942	8.17188e-05	0.000182529
14	103360191	103360496	DF01610512	-	LINE/L1	HAL1ME	autonomous	autonomous	-7.85873	-0.861218	1.08362e-10	5.80173e-10
14	103360502	103360906	DF01610513	-	LTR/ERVL-MaLR	MLT1I	autonomous	autonomous	-9.23637	0.483293	2.10828e-19	4.2638e-18
14	103433704	103434337	DF01610754	-	LTR/ERV1	MER57A-int	ENSG00000075413	intron	-1.49872	-0.0481292	0.00292343	0.00528904
14	105016726	105017050	DF01613633	-	LINE/L1	L1MD	ENSG00000170779	intron	-2.66479	-0.570156	6.25092e-06	1.60497e-05
15	29787115	29788591	DF01636389	-	LINE/L1	L1MB8	ENSG00000104067	intron	-1.2612	0.400658	0.00857361	0.0143613
15	30776212	30781390	DF01638466	+	LINE/L1	L1PA4	autonomous	autonomous	-1.73252	0.328887	0.000657728	0.00130716
15	34287000	34293151	DF01645154	-	LINE/L1	L1PA7	ENSG00000140199	intron	-1.60475	0.332099	0.00258649	0.00471962
15	34928227	34929638	DF01646413	-	LINE/L1	L1PA8A	ENSG00000021776	intron	-1.27262	-0.156551	0.0138734	0.0223999
15	34950388	34950993	DF01646448	-	LINE/L1	L1MEd	ENSG00000021776	intron	-2.88969	0.108398	4.53271e-10	2.1528e-09
15	39601349	39602050	DF01654297	+	LINE/L1	L1MB8	ENSG00000137801	downstream	-7.35047	-0.0581466	4.04713e-17	6.15098e-16
15	39601349	39602050	DF01654297	+	LINE/L1	L1MB8	ENSG00000150667	intron	-7.35047	-0.0581466	4.04713e-17	6.15098e-16
15	39611456	39612790	DF01654321	+	LINE/L1	L1M3b	ENSG00000150667	intron	-7.78598	-0.914534	2.10962e-10	1.0726e-09
15	39613250	39614446	DF01654323	+	LINE/L1	L1MA7	ENSG00000150667	intron	-6.08586	-1.13325	1.80086e-08	6.46385e-08
15	39674356	39675630	DF01654418	+	LINE/L1	L1ME3F	ENSG00000150667	intron	-5.15922	-0.895709	3.21741e-10	1.57456e-09
15	40398281	40398854	DF01655858	-	LTR/ERV1	LTR43B	autonomous	autonomous	-1.19924	0.45019	0.0129039	0.0209583
15	40398914	40399404	DF01655860	-	LINE/L1	L1MD3	autonomous	autonomous	-1.34411	0.365712	0.00370843	0.00659049
15	40399405	40399868	DF01655861	+	LTR/ERV1	LTR12B	autonomous	autonomous	-1.69973	0.474778	0.000398469	0.000814969
15	40674036	40675336	DF01656577	-	LINE/L1	L1M1	autonomous	autonomous	-3.91	-0.599977	1.52877e-09	6.62458e-09
15	40722707	40723834	DF01656724	+	LINE/L1	L1MB7	ENSG00000051180	intron	-1.8593	0.200694	6.9863e-05	0.000157384
15	41094138	41094465	DF01657573	+	LINE/L2	L2c	ENSG00000128908	intron	-3.80977	-1.08146	6.106e-08	2.00577e-07
15	41291204	41291443	DF01658218	-	LTR/ERVL-MaLR	MLT1F	ENSG00000247556	intron	-2.08782	-0.270075	0.000205216	0.000436957
15	41317047	41317375	DF01658284	-	LTR/ERVL-MaLR	MLT1O	ENSG00000104147	intron	-2.63691	0.129696	7.76471e-07	2.21875e-06
15	41345751	41346005	DF01658373	+	LINE/L2	L2	ENSG00000137804	intron	-3.18934	-0.272187	6.42294e-10	2.97805e-09
15	41345751	41346005	DF01658373	+	LINE/L2	L2	ENSG00000259396	downstream	-3.18934	-0.272187	6.42294e-10	2.97805e-09
15	41350105	41350700	DF01658387	-	LTR/ERV1	LTR61	ENSG00000137804	intron	-1.35472	0.516786	0.00210019	0.00388461
15	41361584	41361904	DF01658430	-	LINE/RTE-X	L4_C_Mam	ENSG00000137804	intron	-2.48528	-0.714592	4.51859e-05	0.000104398
15	41374181	41374529	DF01658474	-	LTR/ERVL-MaLR	MLT1A0	ENSG00000137804	intron	-1.25468	-0.0675971	0.0195617	0.0307893
15	41391632	41392063	DF01658526	-	LINE/L2	L2a	ENSG00000137806	intron	-2.89526	-0.176822	2.28703e-08	8.11799e-08
15	41392416	41392785	DF01658529	+	LTR/ERVL-MaLR	THE1C	ENSG00000137806	intron	-2.58213	-0.607295	9.83978e-06	2.4645e-05
15	41412417	41412948	DF01658595	+	LTR/ERVL	HERV16-int	ENSG00000137815	intron	-4.28301	-0.620144	5.10446e-12	3.55718e-11
15	41424064	41424513	DF01658632	-	LINE/L2	L2c	ENSG00000137815	intron	-4.1629	-0.551663	1.69363e-12	1.28457e-11
15	41587502	41592733	DF01659071	+	LTR/ERV1	HERVIP10F-int	autonomous	autonomous	-6.17662	-0.486982	2.63843e-12	1.93132e-11
15	42480114	42480702	DF01660968	-	LINE/L1	L1MEf	ENSG00000103994	intron	-5.12196	-0.630487	4.18893e-12	2.95835e-11
15	42496741	42497011	DF01661020	-	LTR/ERVL-MaLR	THE1D	ENSG00000092531	intron	-3.92593	-0.285698	6.62604e-09	2.58056e-08
15	42497644	42498693	DF01661024	-	LTR/ERVL-MaLR	THE1D-int	ENSG00000092531	intron	-2.7153	0.0869293	1.74511e-08	6.28234e-08
15	42699991	42701586	DF01661501	-	LINE/L1	L1MA6	ENSG00000159433	intron	-3.1123	-0.647157	9.20972e-08	2.96115e-07
15	43807648	43807782	DF01664064	+	LINE/L2	L2d2	ENSG00000140259	intron	-4.44735	-0.499879	1.1261e-12	8.79962e-12
15	43812224	43812714	DF01664075	+	LTR/ERVL-MaLR	MLT1H	ENSG00000140259	intron	-3.30716	0.344657	8.463e-14	7.92827e-13
15	43821126	43822119	DF01664098	+	LINE/L1	L1ME3Cz	ENSG00000140259	intron	-2.74717	-0.596002	2.83758e-06	7.56427e-06
15	43845286	43845626	DF01664181	+	LTR/ERVL-MaLR	MLT1A0	ENSG00000092470	intron	-3.28398	-0.143553	1.58718e-10	8.22918e-10
15	43848257	43848658	DF01664190	+	LINE/L1	HAL1b	ENSG00000092470	intron	-2.48418	-0.0786062	3.07245e-07	9.19987e-07
15	44041430	44044915	DF01664581	+	LINE/L1	L1PA7	ENSG00000171877	intron	-3.80985	-1.08118	6.106e-08	2.00577e-07
15	44392648	44393609	DF01665500	+	LINE/L1	L1M5	ENSG00000166734	intron	-3.06193	-0.759616	3.84243e-07	1.13723e-06
15	44392648	44393609	DF01665500	+	LINE/L1	L1M5	ENSG00000259499	upstream	-3.06193	-0.759616	3.84243e-07	1.13723e-06
15	44440684	44441808	DF01665633	-	LINE/L1	L1MCc	ENSG00000137770	intron	-2.25394	-0.156538	1.24863e-05	3.07951e-05
15	44567732	44568258	DF01665939	+	LINE/L1	L1ME4a	ENSG00000104133	intron	-1.68564	0.953226	5.50952e-05	0.000125833
15	44577608	44578018	DF01665960	+	LINE/L1	L1MEf	ENSG00000104133	intron	-2.87544	0.243502	2.67915e-10	1.33165e-09
15	44578331	44578874	DF01665962	+	LINE/L1	L1MEf	ENSG00000104133	intron	-2.88482	0.772384	7.27658e-13	5.86183e-12
15	44580815	44581205	DF01665970	+	LINE/L1	L1MEf	ENSG00000104133	intron	-2.4081	0.0807191	1.10427e-05	2.74483e-05
15	44581989	44582265	DF01665975	+	LINE/L1	L1MEf	ENSG00000104133	intron	-2.10788	-0.567906	0.00026511	0.000555955
15	44644185	44646271	DF01666146	+	LINE/L1	L1PA15	ENSG00000104133	intron	-2.31683	-0.0547322	2.98779e-05	7.04963e-05
15	44706506	44708323	DF01666293	-	LINE/L1	L1M1	ENSG00000229474	intron	-2.10325	0.256477	0.000272497	0.000569905
15	44708346	44708893	DF01666294	-	LINE/L1	L1ME1	ENSG00000229474	intron	-2.4755	-0.791361	0.00011988	0.000262737
15	44708346	44708893	DF01666294	-	LINE/L1	L1ME1	ENSG00000166710	upstream	-2.4755	-0.791361	0.00011988	0.000262737
15	44719575	44719944	DF01666320	-	LTR/ERV1	MER57B2	ENSG00000166710	downstream	-4.45858	1.18789	7.1727e-28	3.1062e-26
15	44720561	44721256	DF01666325	-	LTR/ERVL	MER21C	ENSG00000166710	downstream	-4.32871	2.25028	4.32573e-40	3.63756e-38
15	44721965	44722408	DF01666332	-	LTR/ERV1	MER65C	autonomous	autonomous	-6.79125	1.07985	3.05225e-28	1.35333e-26
15	44725310	44725600	DF01666347	+	LTR/ERVL-MaLR	MSTD	autonomous	autonomous	-8.08391	-0.672685	5.89819e-12	4.06561e-11
15	44726451	44726848	DF01666354	-	LTR/ERVL	LTR16A2	ENSG00000185880	upstream	-8.23854	-0.540645	7.12884e-13	5.75445e-12
15	44729723	44730435	DF01666363	-	LINE/L1	L1MB8	ENSG00000185880	intron	-3.25521	0.463276	7.14369e-13	5.76477e-12
15	44744466	44746512	DF01666391	+	LINE/L1	L1M4	ENSG00000185880	intron	-6.61264	-0.7321	6.73303e-12	4.60176e-11
15	44815743	44816242	DF01666557	+	LINE/L1	L1P3b	autonomous	autonomous	-7.51286	-1.12395	7.68046e-09	2.92664e-08
15	44816546	44817259	DF01666559	+	LINE/L1	L1P3b	autonomous	autonomous	-8.43125	-0.342355	8.06416e-16	1.03122e-14
15	49115561	49117354	DF01674597	+	LINE/L1	L1MA4A	ENSG00000166200	intron	-2.00988	0.0170651	3.67037e-05	8.57097e-05
15	49385499	49389644	DF01675066	+	LINE/L1	L1PB3	ENSG00000166262	intron	-2.48619	-0.717297	4.48011e-05	0.000103552
15	50328270	50329902	DF01676757	-	LINE/L1	L1MC5a	ENSG00000104064	intron	-3.11161	-0.647026	3.88278e-07	1.1482e-06
15	50388553	50389514	DF01676950	+	LTR/ERVL	MER21-int	autonomous	autonomous	-7.65529	-1.01685	1.45994e-09	6.34704e-09
15	50390435	50391559	DF01676955	+	LTR/ERVL	MER21-int	autonomous	autonomous	-7.14543	-0.272901	5.46774e-15	6.18871e-14
15	50518511	50519004	DF01677297	+	LINE/L1	L1MA4A	ENSG00000170236	intron	-4.76852	-1.15737	6.106e-08	2.00577e-07
15	50667744	50668501	DF01677698	+	LTR/ERV1	MER41-int	ENSG00000092439	intron	-1.8866	0.0444102	0.0019451	0.00361792
15	50674448	50674859	DF01677718	-	LINE/L1	L1M1	ENSG00000092439	intron	-3.37786	-0.483318	4.73227e-08	1.60109e-07
15	52539732	52541254	DF01681838	-	LTR/ERVL-MaLR	THE1D-int	autonomous	autonomous	-6.49275	-0.828459	1.49046e-10	7.7522e-10
15	52545922	52547012	DF01681857	-	LINE/L1	L1M2	ENSG00000128989	downstream	-1.57231	0.405617	0.000856871	0.00167313
15	54926082	54932099	DF01685954	-	LINE/L1	L1HS	autonomous	autonomous	3.33158	2.47908	1.13107e-13	1.03628e-12
15	59631839	59633377	DF01696066	-	LINE/L1	L1ME3Cz	ENSG00000140297	intron	-7.06368	-0.348472	7.6306e-14	7.20168e-13
15	59636217	59636771	DF01696074	-	LINE/L1	L1PA10	ENSG00000140297	intron	-3.91386	-0.722371	3.83594e-09	1.5424e-08
15	59636217	59636771	DF01696074	-	LINE/L1	L1PA10	ENSG00000140307	downstream	-3.91386	-0.722371	3.83594e-09	1.5424e-08
15	59653376	59654655	DF01696109	+	LINE/L2	L2a	ENSG00000140307	intron	-1.97066	0.37991	0.000176913	0.000379591
15	59653376	59654655	DF01696109	+	LINE/L2	L2a	ENSG00000227161	intron	-1.97066	0.37991	0.000176913	0.000379591
15	59654991	59656612	DF01696112	+	LINE/L2	L2a	ENSG00000140307	intron	-1.76406	0.452438	0.000106015	0.00023382
15	59654991	59656612	DF01696112	+	LINE/L2	L2a	ENSG00000227161	intron	-1.76406	0.452438	0.000106015	0.00023382
15	59654991	59656612	DF01696112	+	LINE/L2	L2a	ENSG00000140299	downstream	-1.76406	0.452438	0.000106015	0.00023382
15	60268563	60271358	DF01697371	-	LINE/L1	L1PBa	autonomous	autonomous	-5.01504	-0.996494	1.92892e-09	8.13724e-09
15	60341336	60341708	DF01697523	+	LTR/ERVL?	LTR89B	autonomous	autonomous	-5.03981	-1.31849	4.85779e-07	1.42131e-06
15	63142974	63143420	DF01703058	-	LTR/ERVL-MaLR	MLT1F-int	ENSG00000103642	downstream	-2.59218	-0.469072	4.92039e-06	1.27698e-05
15	63142974	63143420	DF01703058	-	LTR/ERVL-MaLR	MLT1F-int	ENSG00000185088	intron	-2.59218	-0.469072	4.92039e-06	1.27698e-05
15	63269843	63270334	DF01703338	+	LTR/ERVL-MaLR	MLT1D	ENSG00000166128	downstream	-4.88852	-0.808887	2.33987e-10	1.1809e-09
15	63640554	63640809	DF01704103	-	LINE/L1	L1MD3	ENSG00000103657	intron	-1.72174	0.47529	6.87576e-05	0.000155044
15	64106476	64106959	DF01705196	+	LTR/ERVL-MaLR	MLT1D	ENSG00000028528	intron	-1.32504	-0.0248239	0.0139299	0.0224847
15	64197301	64198192	DF01705344	+	LINE/L2	L2d2	ENSG00000169118	intron	-1.80905	-0.139177	0.000626696	0.00124851
15	64197301	64198192	DF01705344	+	LINE/L2	L2d2	ENSG00000259316	intron	-1.80905	-0.139177	0.000626696	0.00124851
15	64480869	64481309	DF01706047	+	LINE/CR1	CR1_Mam	ENSG00000180357	intron	-2.85331	-0.209473	6.78689e-08	2.21951e-07
15	64668985	64669657	DF01706620	+	LINE/L1	L1ME4b	ENSG00000180357	intron	-4.41886	-1.11262	3.05914e-08	1.06009e-07
15	64668985	64669657	DF01706620	+	LINE/L1	L1ME4b	ENSG00000207162	upstream	-4.41886	-1.11262	3.05914e-08	1.06009e-07
15	64811058	64811831	DF01707002	+	LTR/ERVL	MER21B	autonomous	autonomous	-5.31812	-1.14457	1.53277e-08	5.55448e-08
15	64869463	64870154	DF01707152	-	LINE/L1	L1MC4	ENSG00000249240	intron	-4.28976	-0.787806	2.86754e-10	1.41821e-09
15	65306227	65307116	DF01708382	-	LINE/L1	L1M5	ENSG00000200156	downstream	-7.3547	-1.23704	7.476e-08	2.42972e-07
15	65545046	65545454	DF01709021	+	LINE/L1	L1MD2	ENSG00000074696	intron	-3.70008	-0.98954	1.53277e-08	5.55448e-08
15	68066933	68067564	DF01715071	-	LINE/L1	HAL1	ENSG00000033800	intron	-1.51661	-0.124347	0.00985583	0.0163438
15	68228547	68228857	DF01715421	+	LINE/L2	L2b	ENSG00000260007	intron	-2.36301	-0.451808	3.70459e-05	8.64652e-05
15	68228547	68228857	DF01715421	+	LINE/L2	L2b	ENSG00000128973	intron	-2.36301	-0.451808	3.70459e-05	8.64652e-05
15	72190849	72191204	DF01724558	+	LINE/L1	L1MC5	ENSG00000175318	intron	-3.12038	-0.648392	4.92688e-07	1.44046e-06
15	72337810	72338297	DF01724879	-	LINE/L2	L2	ENSG00000261460	intron	-1.43934	-0.168658	0.00592817	0.0102106
15	72337810	72338297	DF01724879	-	LINE/L2	L2	ENSG00000213614	downstream	-1.43934	-0.168658	0.00592817	0.0102106
15	74882141	74883193	DF01730563	-	LTR/ERV1	LTR28C	autonomous	autonomous	-7.3547	-1.23704	7.47865e-08	2.42978e-07
15	74918879	74919167	DF01730659	+	LINE/L2	L2	ENSG00000178741	downstream	-3.84253	-0.101626	1.30615e-11	8.42245e-11
15	78266546	78266857	DF01738057	+	LINE/L2	L2b	ENSG00000259708	upstream	-4.28815	-0.464159	1.80994e-12	1.3651e-11
15	78266546	78266857	DF01738057	+	LINE/L2	L2b	ENSG00000140403	intron	-4.28815	-0.464159	1.80994e-12	1.3651e-11
15	78268712	78269401	DF01738063	-	LINE/L2	L2a	ENSG00000140403	intron	-4.82689	-0.227747	1.123e-13	1.03024e-12
15	78282272	78282630	DF01738086	-	LINE/L2	L2a	ENSG00000140403	downstream	-3.27234	-0.560397	3.1575e-08	1.09241e-07
15	78282272	78282630	DF01738086	-	LINE/L2	L2a	ENSG00000140395	intron	-3.27234	-0.560397	3.1575e-08	1.09241e-07
15	78282272	78282630	DF01738086	-	LINE/L2	L2a	ENSG00000272418	upstream	-3.27234	-0.560397	3.1575e-08	1.09241e-07
15	78287647	78287820	DF01738092	+	LINE/L1	L1ME5	ENSG00000140395	intron	-2.78771	-0.299009	1.23742e-07	3.91007e-07
15	78287647	78287820	DF01738092	+	LINE/L1	L1ME5	ENSG00000259562	downstream	-2.78771	-0.299009	1.23742e-07	3.91007e-07
15	78607585	78613730	DF01738939	+	LINE/L1	L1PA4	ENSG00000080644	intron	-6.23965	-1.0262	1.90957e-09	8.13724e-09
15	80138904	80140027	DF01742522	+	LINE/L1	L1ME3F	ENSG00000086666	downstream	-2.05302	-0.39218	0.000348207	0.000718068
15	82866553	82866910	DF01748386	+	LTR/ERVL-MaLR	THE1B	ENSG00000103942	intron	-3.84313	-0.0721566	6.00953e-15	6.77171e-14
15	84702899	84704397	DF01752192	+	LTR/ERVL	ERVL-E-int	ENSG00000140612	intron	-1.47982	1.33019	0.00317116	0.00570216
15	84706207	84706636	DF01752200	+	LTR/ERVL	ERVL-E-int	ENSG00000140612	intron	-2.37543	-0.0926841	2.68667e-06	7.17775e-06
15	84706742	84707181	DF01752202	+	LTR/ERVL	LTR33C	ENSG00000140612	intron	-2.86699	-0.772529	7.23612e-06	1.84216e-05
15	85447377	85454630	DF01753965	-	LINE/L1	L1PA14	ENSG00000170776	intron	-1.24356	0.414646	0.0138126	0.0223108
15	89497550	89497824	DF01762317	-	LINE/L1	L1ME4a	ENSG00000140519	upstream	-8.51777	-0.2629	7.45776e-16	9.6069e-15
15	89576439	89576821	DF01762560	+	LINE/L2	L2c	ENSG00000259713	intron	-3.75992	0.954358	2.72463e-18	4.85852e-17
15	89576439	89576821	DF01762560	+	LINE/L2	L2c	ENSG00000140534	intron	-3.75992	0.954358	2.72463e-18	4.85852e-17
15	89576439	89576821	DF01762560	+	LINE/L2	L2c	ENSG00000259615	downstream	-3.75992	0.954358	2.72463e-18	4.85852e-17
15	90964595	90964993	DF01766328	+	LINE/L1	L1ME1	ENSG00000166965	downstream	-2.53378	-0.264173	1.21576e-06	3.37813e-06
15	90964595	90964993	DF01766328	+	LINE/L1	L1ME1	ENSG00000198901	downstream	-2.53378	-0.264173	1.21576e-06	3.37813e-06
15	90964595	90964993	DF01766328	+	LINE/L1	L1ME1	ENSG00000258725	upstream	-2.53378	-0.264173	1.21576e-06	3.37813e-06
15	92994925	92996056	DF01770682	-	LINE/L1	L1MC5a	ENSG00000173575	intron	-1.14495	1.18658	0.0115086	0.0188613
16	1477254	1477806	DF01790026	+	LINE/L1	L1MC4	ENSG00000103249	upstream	-3.48236	-0.620839	1.18905e-08	4.40391e-08
16	1477254	1477806	DF01790026	+	LINE/L1	L1MC4	ENSG00000219027	upstream	-3.48236	-0.620839	1.18905e-08	4.40391e-08
16	1720336	1720693	DF01790433	+	LINE/L1	L1ME4a	ENSG00000138834	intron	-4.63004	-0.377286	4.28786e-13	3.58036e-12
16	2261154	2261551	DF01791421	+	LTR/ERV1	PABL_A-int	ENSG00000205937	intron	-1.81294	-0.139893	0.000586747	0.00117303
16	3153180	3153326	DF01793289	+	LINE/L1	L1MC5	autonomous	autonomous	-6.77559	-0.596011	6.96081e-13	5.63349e-12
16	3489426	3489864	DF01794113	-	LTR/ERVL-MaLR	MLT1H1	ENSG00000122390	downstream	-4.58779	-1.00838	8.65524e-09	3.26595e-08
16	3489426	3489864	DF01794113	-	LTR/ERVL-MaLR	MLT1H1	ENSG00000263212	intron	-4.58779	-1.00838	8.65524e-09	3.26595e-08
16	3695572	3696549	DF01794612	+	LINE/L1	L1MC4a	ENSG00000126602	intron	-2.56105	-0.0462084	4.29723e-07	1.26553e-06
16	4307224	4307546	DF01796168	+	LINE/L2	L2a	autonomous	autonomous	-2.14148	0.495526	2.39314e-06	6.43236e-06
16	12603813	12609764	DF01818071	+	LINE/L1	L1PA4	ENSG00000259899	intron	7.01497	0.2196	2.69527e-06	7.19796e-06
16	14673703	14674421	DF01823801	+	LINE/L1	L1PB3	ENSG00000069764	intron	-1.95855	-0.272713	0.000783114	0.00153772
16	17803650	17804099	DF01832909	-	LINE/L1	HAL1	autonomous	autonomous	8.29531	1.29988	5.85108e-12	4.03513e-11
16	18770661	18771362	DF01835546	-	LINE/L1	L1MB4	autonomous	autonomous	-7.34624	-0.0590678	2.47321e-17	3.86201e-16
16	18771637	18771961	DF01835548	-	LINE/L1	L1MB4	autonomous	autonomous	-6.35892	-0.323013	1.90939e-15	2.30724e-14
16	18772259	18772428	DF01835550	-	LINE/L1	L1MB4	autonomous	autonomous	-7.91077	-0.81371	1.8941e-11	1.18096e-10
16	20886421	20886932	DF01841634	+	LTR/ERV1	LTR54	ENSG00000196678	intron	-2.90192	-0.936803	1.12187e-05	2.78497e-05
16	20886421	20886932	DF01841634	+	LTR/ERV1	LTR54	ENSG00000188215	intron	-2.90192	-0.936803	1.12187e-05	2.78497e-05
16	23458803	23459018	DF01848855	-	LINE/L1	L1M4	ENSG00000260136	downstream	-6.74177	-0.638467	4.79041e-12	3.35341e-11
16	28839997	28840219	DF01864688	-	LINE/CR1	L3	ENSG00000168488	downstream	-6.03233	-0.184687	1.4879e-15	1.83043e-14
16	28839997	28840219	DF01864688	-	LINE/CR1	L3	ENSG00000260570	upstream	-6.03233	-0.184687	1.4879e-15	1.83043e-14
16	28839997	28840219	DF01864688	-	LINE/CR1	L3	ENSG00000178952	downstream	-6.03233	-0.184687	1.4879e-15	1.83043e-14
16	29003035	29006776	DF01865223	+	LTR/ERVL	HERVL-int	autonomous	autonomous	-9.12022	0.389061	5.14929e-23	1.55085e-21
16	29950308	29952417	DF01867715	-	LINE/L1	L1M1	ENSG00000149932	intron	-7.51293	-1.12319	7.68046e-09	2.92664e-08
16	30100062	30100999	DF01868096	+	LTR/ERV1	HERVIP10B3-int	ENSG00000250616	intron	-3.98936	-0.980573	8.09212e-09	3.07384e-08
16	30660703	30661093	DF01869771	-	LINE/L2	L2c	ENSG00000156860	intron	-1.1152	0.722516	0.0142905	0.0230307
16	30765627	30765886	DF01870068	-	LINE/L2	L2a	ENSG00000196118	upstream	-3.01845	0.864824	1.01695e-10	5.47631e-10
16	30765627	30765886	DF01870068	-	LINE/L2	L2a	ENSG00000103549	intron	-3.01845	0.864824	1.01695e-10	5.47631e-10
16	30797026	30797355	DF01870124	-	LINE/RTE-X	L4_A_Mam	autonomous	autonomous	-8.6256	-0.154258	5.76756e-16	7.54463e-15
16	30809374	30809609	DF01870165	-	LINE/L2	L2a	autonomous	autonomous	-5.62049	-0.935279	7.53115e-10	3.45682e-09
16	31045874	31046228	DF01870904	+	LTR/ERVL-MaLR	MLT1I-int	ENSG00000103496	downstream	-4.22446	-0.661289	1.90721e-11	1.18808e-10
16	31045874	31046228	DF01870904	+	LTR/ERVL-MaLR	MLT1I-int	ENSG00000260911	intron	-4.22446	-0.661289	1.90721e-11	1.18808e-10
16	31195044	31195443	DF01871306	-	LINE/L1	L1MA7	ENSG00000089280	downstream	-1.84951	-0.0907119	0.000317823	0.000659115
16	31195044	31195443	DF01871306	-	LINE/L1	L1MA7	ENSG00000260060	upstream	-1.84951	-0.0907119	0.000317823	0.000659115
16	31771430	31776332	DF01872542	+	LINE/L1	L1PA10	ENSG00000197302	intron	-1.33614	1.14223	0.000404759	0.000827286
16	31874322	31874780	DF01872715	-	LTR/ERV1	MER57E3	ENSG00000185947	intron	-2.49752	0.0189258	4.08849e-07	1.20676e-06
16	31927829	31932141	DF01872797	+	LINE/L1	L1PA15	autonomous	autonomous	-4.34977	0.559155	7.34146e-23	2.17815e-21
16	46700823	46701430	DF01879081	-	LINE/L1	L1MB2	ENSG00000091651	downstream	-3.13027	-0.927238	3.28461e-06	8.68701e-06
16	46700823	46701430	DF01879081	-	LINE/L1	L1MB2	ENSG00000140795	downstream	-3.13027	-0.927238	3.28461e-06	8.68701e-06
16	46940345	46940737	DF01879751	+	LINE/L1	L1M5	autonomous	autonomous	-7.58721	-1.06861	2.47664e-09	1.02473e-08
16	47422826	47425582	DF01880810	-	LINE/L1	L1PA6	ENSG00000129636	intron	-1.21462	0.111566	0.0187281	0.029578
16	47489299	47492858	DF01880917	-	LTR/ERV1	MER61-int	ENSG00000102893	intron	2.19505	0.680878	0.00196664	0.00365432
16	50752453	50752792	DF01888341	-	LINE/L1	L1MB4	ENSG00000083799	intron	-4.04503	-1.12317	6.106e-08	2.00577e-07
16	56684452	56684787	DF01901469	-	LINE/L2	L2b	ENSG00000187193	downstream	-2.57904	-0.0145661	8.47442e-07	2.40724e-06
16	56684452	56684787	DF01901469	-	LINE/L2	L2b	ENSG00000259827	intron	-2.57904	-0.0145661	8.47442e-07	2.40724e-06
16	56684452	56684787	DF01901469	-	LINE/L2	L2b	ENSG00000261429	upstream	-2.57904	-0.0145661	8.47442e-07	2.40724e-06
16	57326200	57327898	DF01903059	-	LINE/L1	L1MB7	autonomous	autonomous	2.16219	0.317761	0.00285615	0.00517611
16	58615274	58615663	DF01906407	+	LTR/ERVL-MaLR	MLT1J2	ENSG00000125107	intron	-2.97366	-0.197721	5.19037e-09	2.05093e-08
16	66598435	66598848	DF01922365	-	LINE/L1	L1ME2	autonomous	autonomous	-5.34866	-0.753958	2.73891e-11	1.65194e-10
16	66708854	66709546	DF01922667	-	LINE/L1	L1MC4	autonomous	autonomous	-6.72031	-0.641663	8.55321e-13	6.79796e-12
16	67477046	67477674	DF01924430	+	LINE/L1	L1MC5	ENSG00000159720	intron	-2.91898	-0.585306	3.67184e-07	1.08917e-06
16	67704166	67705207	DF01925064	-	LINE/CR1	L3	ENSG00000141098	intron	-3.20833	-0.269342	1.74429e-09	7.4956e-09
16	68096473	68097702	DF01925948	-	LINE/L2	L2c	ENSG00000261864	intron	-1.992	-0.15304	0.000250829	0.000527952
16	68096473	68097702	DF01925948	-	LINE/L2	L2c	ENSG00000072736	intron	-1.992	-0.15304	0.000250829	0.000527952
16	68708392	68708620	DF01927450	+	LINE/L2	L2a	ENSG00000062038	intron	-7.5128	-1.12465	7.68046e-09	2.92664e-08
16	69184910	69185258	DF01928866	+	LTR/ERVL	MLT2B3	ENSG00000141076	intron	-5.68561	-0.886694	7.93593e-10	3.63185e-09
16	69184910	69185258	DF01928866	+	LTR/ERVL	MLT2B3	ENSG00000168807	upstream	-5.68561	-0.886694	7.93593e-10	3.63185e-09
16	69581273	69581985	DF01929952	-	LINE/L1	L1M4	ENSG00000102908	intron	-3.05412	-0.27934	7.22242e-09	2.79953e-08
16	69582293	69583077	DF01929954	-	LINE/L1	L1M4	ENSG00000102908	intron	-3.23431	-0.180129	2.85371e-10	1.41237e-09
16	69585360	69586037	DF01929964	+	LINE/L1	L1MB4	ENSG00000102908	intron	-1.65766	-0.203794	0.00190348	0.00354688
16	69612955	69613878	DF01930032	+	LINE/L2	L2c	ENSG00000102908	intron	-2.42322	-0.167281	1.92298e-06	5.22964e-06
16	69736879	69737085	DF01930328	-	LINE/L1	HAL1	ENSG00000262136	intron	-5.31805	-1.14531	3.05914e-08	1.06009e-07
16	70540672	70541506	DF01932538	-	LINE/L1	L1MB4	ENSG00000189091	intron	-1.32779	0.682341	0.00203644	0.0037717
16	70540672	70541506	DF01932538	-	LINE/L1	L1MB4	ENSG00000221066	downstream	-1.32779	0.682341	0.00203644	0.0037717
16	70588520	70589011	DF01932638	+	LINE/L1	L1MB3	ENSG00000157368	intron	-6.17376	-1.07862	8.36586e-09	3.16919e-08
16	72031740	72033068	DF01935885	-	LTR/ERV1	MER57A-int	autonomous	autonomous	-4.02704	-0.0247036	9.83482e-16	1.23998e-14
16	72033140	72033828	DF01935887	-	LTR/ERV1	MER57A-int	autonomous	autonomous	-4.13762	-1.07158	3.05914e-08	1.06009e-07
16	72064779	72072012	DF01935977	+	LTR/ERV1	HERVI-int	ENSG00000140830	intron	-1.96791	0.916589	7.69834e-05	0.000172438
16	72064779	72072012	DF01935977	+	LTR/ERV1	HERVI-int	ENSG00000261701	intron	-1.96791	0.916589	7.69834e-05	0.000172438
16	72082491	72084362	DF01935993	+	LTR/ERV1	HERVIP10B3-int	ENSG00000140830	intron	-2.02837	-0.179459	0.000270963	0.000567035
16	72082491	72084362	DF01935993	+	LTR/ERV1	HERVIP10B3-int	ENSG00000260252	upstream	-2.02837	-0.179459	0.000270963	0.000567035
16	74561273	74562459	DF01940919	+	LTR/ERV1	MER57A-int	ENSG00000090863	intron	-2.76388	-0.670784	1.03141e-05	2.57519e-05
16	74592828	74593218	DF01941018	+	LTR/ERVL-MaLR	MSTD	ENSG00000090863	intron	-3.49466	-0.155784	1.07825e-11	7.07895e-11
16	74611558	74612015	DF01941081	-	LTR/ERVL	ERV3-16A3_I-int	ENSG00000270945	downstream	-6.08321	-0.15034	3.89459e-15	4.49756e-14
16	74613578	74614077	DF01941087	-	LTR/ERVL	ERV3-16A3_I-int	ENSG00000270945	upstream	-6.7754	1.00864	5.99358e-25	2.11321e-23
16	75583324	75584027	DF01943761	+	LINE/L1	L1ME3Cz	ENSG00000259992	intron	-2.07084	-0.474622	0.000278035	0.000580876
16	75600480	75600895	DF01943812	+	LTR/ERV1	MER65C	ENSG00000259992	intron	-1.9091	-0.401215	0.000670802	0.00133134
16	75600480	75600895	DF01943812	+	LTR/ERV1	MER65C	ENSG00000065457	intron	-1.9091	-0.401215	0.000670802	0.00133134
16	75650846	75651379	DF01943943	+	LINE/L1	L1ME4b	ENSG00000065427	upstream	-2.84645	-0.263206	1.56035e-07	4.89445e-07
16	75650846	75651379	DF01943943	+	LINE/L1	L1ME4b	ENSG00000166848	intron	-2.84645	-0.263206	1.56035e-07	4.89445e-07
16	87866044	87866310	DF01971595	+	LINE/L1	L1ME4b	ENSG00000103257	intron	-1.90146	-0.17959	0.000263362	0.00055283
16	88660066	88660359	DF01972903	+	LINE/L1	L1MDa	ENSG00000167508	intron	1.68526	0.769331	0.0053154	0.00922242
16	88660066	88660359	DF01972903	+	LINE/L1	L1MDa	ENSG00000260630	upstream	1.68526	0.769331	0.0053154	0.00922242
16	88661032	88661387	DF01972907	+	LINE/L1	L1MC4	ENSG00000167508	intron	1.28133	1.20341	0.0146962	0.023634
16	88661032	88661387	DF01972907	+	LINE/L1	L1MC4	ENSG00000260630	upstream	1.28133	1.20341	0.0146962	0.023634
16	89468853	89469113	DF01974169	+	LINE/L1	L1MEc	ENSG00000167522	intron	-5.51273	-0.626108	9.71085e-12	6.44057e-11
17	1255921	1256435	DF01981046	-	LTR/ERVL-MaLR	MLT1K	ENSG00000262213	upstream	-7.85205	-0.862	5.34484e-11	3.03514e-10
17	1314688	1314848	DF01981195	+	LINE/L1	L1ME3G	autonomous	autonomous	-7.83074	-0.908369	1.8679e-09	7.98739e-09
17	1320011	1320188	DF01981212	+	LINE/L1	L1ME4a	autonomous	autonomous	-7.52306	-1.12172	1.49391e-08	5.47847e-08
17	1321211	1321517	DF01981218	+	LINE/L1	L1ME4a	autonomous	autonomous	-6.08586	-1.13325	1.80259e-08	6.46759e-08
17	1324807	1325141	DF01981231	+	LINE/L1	L1ME4a	autonomous	autonomous	-6.72278	-0.641	3.48163e-12	2.49676e-11
17	1329694	1330175	DF01981245	+	LTR/Gypsy	MamGypLTR1b	autonomous	autonomous	-6.05143	-0.183635	9.43851e-15	1.02905e-13
17	1334898	1335211	DF01981260	+	LTR/ERV1	MER51B	autonomous	autonomous	-5.75175	-0.837744	8.04963e-11	4.41227e-10
17	1337225	1337699	DF01981269	+	LINE/L1	L1M5	autonomous	autonomous	-3.9483	-0.843028	8.8767e-10	4.02999e-09
17	1338637	1339046	DF01981277	+	LINE/L1	L1ME3A	autonomous	autonomous	-4.31277	-0.619684	6.84761e-11	3.80955e-10
17	1339670	1340284	DF01981281	+	LINE/L1	L1ME3A	autonomous	autonomous	-4.70986	-0.487186	2.06186e-13	1.81799e-12
17	1343768	1344006	DF01981288	+	LINE/L1	L1ME3G	ENSG00000108953	downstream	-4.1487	-0.881426	1.03548e-09	4.60731e-09
17	1374336	1374809	DF01981383	-	LINE/L1	L1MB7	ENSG00000108953	intron	-2.39719	-0.0305054	7.18945e-06	1.83044e-05
17	1380828	1381094	DF01981398	+	LINE/L2	L2d	ENSG00000108953	intron	-2.50604	-0.574187	2.84223e-05	6.72152e-05
17	1386397	1386524	DF01981419	+	LINE/L2	L2a	ENSG00000108953	intron	-4.27326	-0.473232	2.62875e-13	2.2761e-12
17	1414282	1415001	DF01981511	-	LINE/L2	L2c	autonomous	autonomous	-3.33922	-0.168404	1.72497e-08	6.21466e-08
17	1461377	1461788	DF01981649	+	LINE/L2	L2a	ENSG00000167193	intron	-4.02233	-0.799654	4.20267e-10	2.00596e-09
17	1461377	1461788	DF01981649	+	LINE/L2	L2a	ENSG00000197879	downstream	-4.02233	-0.799654	4.20267e-10	2.00596e-09
17	1463282	1463812	DF01981658	+	LTR/ERVL-MaLR	MLT1K	ENSG00000167193	upstream	-4.0494	0.189966	5.47695e-16	7.20163e-15
17	1463282	1463812	DF01981658	+	LTR/ERVL-MaLR	MLT1K	ENSG00000197879	downstream	-4.0494	0.189966	5.47695e-16	7.20163e-15
17	2305220	2305664	DF01983696	+	LINE/L1	HAL1ME	ENSG00000070366	upstream	-1.16886	0.335041	0.0160172	0.025577
17	2305220	2305664	DF01983696	+	LINE/L1	HAL1ME	ENSG00000167720	intron	-1.16886	0.335041	0.0160172	0.025577
17	2305220	2305664	DF01983696	+	LINE/L1	HAL1ME	ENSG00000262333	upstream	-1.16886	0.335041	0.0160172	0.025577
17	3705326	3705683	DF01987144	+	LINE/L2	L2c	autonomous	autonomous	-5.7374	-0.453934	5.46304e-13	4.49303e-12
17	4207219	4207655	DF01988372	+	LTR/ERVL-MaLR	MLT1E2	ENSG00000185722	intron	-3.03169	-0.168379	3.18197e-09	1.29569e-08
17	4572573	4573254	DF01989388	-	LINE/L1	L1ME1	ENSG00000262921	downstream	3.16306	1.97673	8.44755e-11	4.61134e-10
17	4572573	4573254	DF01989388	-	LINE/L1	L1ME1	ENSG00000262519	downstream	3.16306	1.97673	8.44755e-11	4.61134e-10
17	4915905	4916701	DF01990294	+	LINE/L1	L1MC4	autonomous	autonomous	-5.55116	-0.986478	9.66788e-10	4.33694e-09
17	5010226	5010466	DF01990505	-	LINE/L1	L1ME4b	ENSG00000129250	intron	-3.93914	-0.341706	1.86432e-10	9.55422e-10
17	5286668	5287329	DF01991291	-	LINE/L2	L2a	ENSG00000029725	intron	-2.33023	-0.310736	1.99509e-05	4.81033e-05
17	5396228	5397057	DF01991585	-	LINE/L1	L1MB8	ENSG00000108559	intron	-1.73926	-0.2485	0.00109908	0.00211702
17	7149353	7149800	DF01995851	+	LTR/ERVL	ERVL-E-int	autonomous	autonomous	-7.07507	-1.42319	9.6992e-07	2.73206e-06
17	7172334	7172659	DF01995937	-	LINE/L1	L1M5	ENSG00000141505	downstream	-7.96553	-0.766508	1.11237e-11	7.27722e-11
17	7396031	7396274	DF01996405	-	LINE/L2	L2a	ENSG00000187838	upstream	-2.9544	-0.725814	2.86504e-06	7.63308e-06
17	7396031	7396274	DF01996405	-	LINE/L2	L2a	ENSG00000262481	intron	-2.9544	-0.725814	2.86504e-06	7.63308e-06
17	7485221	7485447	DF01996590	-	LINE/L2	L2a	ENSG00000174282	upstream	-4.76187	0.86319	5.46298e-26	2.08138e-24
17	7485221	7485447	DF01996590	-	LINE/L2	L2a	ENSG00000259224	downstream	-4.76187	0.86319	5.46298e-26	2.08138e-24
17	7485221	7485447	DF01996590	-	LINE/L2	L2a	ENSG00000181222	intron	-4.76187	0.86319	5.46298e-26	2.08138e-24
17	7485856	7486312	DF01996593	-	LINE/L2	L2a	ENSG00000174282	upstream	-4.40676	0.678066	3.24645e-17	4.99394e-16
17	7485856	7486312	DF01996593	-	LINE/L2	L2a	ENSG00000259224	downstream	-4.40676	0.678066	3.24645e-17	4.99394e-16
17	7485856	7486312	DF01996593	-	LINE/L2	L2a	ENSG00000181222	intron	-4.40676	0.678066	3.24645e-17	4.99394e-16
17	7486434	7487016	DF01996594	+	LINE/L1	L1M5	ENSG00000174282	upstream	-3.85663	0.764936	7.87534e-15	8.66412e-14
17	7486434	7487016	DF01996594	+	LINE/L1	L1M5	ENSG00000259224	downstream	-3.85663	0.764936	7.87534e-15	8.66412e-14
17	7486434	7487016	DF01996594	+	LINE/L1	L1M5	ENSG00000181222	intron	-3.85663	0.764936	7.87534e-15	8.66412e-14
17	7487403	7488005	DF01996597	+	LINE/L2	L2a	ENSG00000181222	intron	-3.30385	0.468396	4.42864e-10	2.10661e-09
17	7522826	7523170	DF01996680	-	LTR/ERV1	MER61B	autonomous	autonomous	-6.50511	-0.825293	7.01359e-11	3.8926e-10
17	7525043	7526012	DF01996688	-	LTR/ERV1	LTR25-int	autonomous	autonomous	-7.60557	0.204131	4.13221e-19	8.0759e-18
17	7534865	7535189	DF01996728	-	LINE/L1	L1M4b	ENSG00000201489	downstream	-5.81743	-0.788929	5.99466e-11	3.37747e-10
17	7618607	7619108	DF01996911	+	LINE/L1	HAL1	ENSG00000129214	intron	-6.58061	-0.775044	1.31164e-10	6.89414e-10
17	7961505	7961994	DF01997712	+	LTR/ERV1	MER34A	autonomous	autonomous	-7.90876	-0.813747	1.58084e-11	9.99741e-11
17	7965714	7966200	DF01997732	+	LINE/L1	L1M5	autonomous	autonomous	-7.26641	-1.29793	1.21885e-07	3.8562e-07
17	8192221	8192623	DF01998294	+	LTR/ERVL-MaLR	MLT1K	ENSG00000196544	upstream	-3.00712	0.119373	1.78144e-09	7.64583e-09
17	8192221	8192623	DF01998294	+	LTR/ERVL-MaLR	MLT1K	ENSG00000279152	downstream	-3.00712	0.119373	1.78144e-09	7.64583e-09
17	8203017	8203146	DF01998337	-	LINE/L1	HAL1	ENSG00000178999	downstream	-4.01985	-0.798736	5.7723e-09	2.26037e-08
17	8210736	8210788	DF01998355	-	LINE/L1	L1M5	ENSG00000178999	upstream	-7.43532	-1.18006	1.53277e-08	5.55448e-08
17	8349805	8350018	DF01998741	-	LINE/L1	L1MA8	autonomous	autonomous	-7.26635	-1.29862	2.43319e-07	7.36961e-07
17	8358777	8359298	DF01998779	-	LINE/L1	L1MC4	autonomous	autonomous	-1.27315	0.719416	0.00264393	0.00481604
17	8368111	8368634	DF01998809	+	LTR/ERVL-MaLR	MLT1C2	ENSG00000265749	intron	-1.7911	1.50433	1.89435e-06	5.15681e-06
17	8368111	8368634	DF01998809	+	LTR/ERVL-MaLR	MLT1C2	ENSG00000184619	downstream	-1.7911	1.50433	1.89435e-06	5.15681e-06
17	8368111	8368634	DF01998809	+	LTR/ERVL-MaLR	MLT1C2	ENSG00000263809	downstream	-1.7911	1.50433	1.89435e-06	5.15681e-06
17	12150118	12155536	DF02007806	+	LINE/L1	L1PA10	autonomous	autonomous	-3.06005	-0.0245537	5.0413e-09	1.99541e-08
17	16234888	16235412	DF02016901	-	LINE/L1	L1MC5a	ENSG00000108474	intron	-3.25414	-0.561335	1.06121e-08	3.95196e-08
17	16235751	16236566	DF02016903	-	LINE/L1	L1MC5a	ENSG00000108474	intron	-2.93876	-0.287272	5.33979e-08	1.79705e-07
17	16384561	16384688	DF02017410	+	LTR/ERVL	MER21A	ENSG00000170315	downstream	-3.97269	2.12052	1.60419e-23	5.05527e-22
17	16384561	16384688	DF02017410	+	LTR/ERVL	MER21A	ENSG00000265401	upstream	-3.97269	2.12052	1.60419e-23	5.05527e-22
17	16384689	16384802	DF02017411	+	LTR/ERV1	MER39	ENSG00000170315	downstream	-4.323	0.0842697	1.13536e-14	1.21785e-13
17	16384689	16384802	DF02017411	+	LTR/ERV1	MER39	ENSG00000265401	upstream	-4.323	0.0842697	1.13536e-14	1.21785e-13
17	16384803	16384950	DF02017412	+	LTR/ERVL	MER21A	ENSG00000170315	downstream	-3.61699	1.07083	3.27531e-15	3.82198e-14
17	16384803	16384950	DF02017412	+	LTR/ERVL	MER21A	ENSG00000265401	upstream	-3.61699	1.07083	3.27531e-15	3.82198e-14
17	16387967	16388656	DF02017426	-	LINE/L1	L1ME3G	ENSG00000265095	upstream	-6.74456	1.00421	4.59002e-27	1.87699e-25
17	16389560	16389905	DF02017430	+	LINE/L1	L1MB3	ENSG00000265095	upstream	-7.18169	-0.205886	1.99347e-15	2.40051e-14
17	16390219	16390554	DF02017432	-	LINE/L1	L1ME3G	ENSG00000265095	upstream	-6.09866	-0.11529	2.03991e-16	2.84171e-15
17	16395469	16395595	DF02017449	+	LINE/L1	L1ME4b	autonomous	autonomous	-7.7773	-0.915178	1.2332e-09	5.42644e-09
17	16397030	16397362	DF02017452	+	LTR/ERV1	MER4B	autonomous	autonomous	-8.71359	-0.0534942	3.38725e-18	5.95255e-17
17	16397829	16398101	DF02017455	+	LTR/ERV1	MER4B	autonomous	autonomous	-7.38948	-0.0248111	1.17997e-16	1.69805e-15
17	16398753	16399334	DF02017457	+	LINE/L1	L1MEh	autonomous	autonomous	-9.46416	0.790318	6.88068e-26	2.61438e-24
17	16400188	16401104	DF02017464	+	LTR/ERVK	LTR5A	autonomous	autonomous	-9.38854	0.690766	7.23366e-22	1.93422e-20
17	16401410	16401751	DF02017466	+	LINE/L1	L1MEh	autonomous	autonomous	-8.07012	-0.675874	1.31654e-12	1.0154e-11
17	16402332	16402477	DF02017469	+	LINE/L1	L1MEh	autonomous	autonomous	-8.07784	-0.673536	3.83616e-12	2.72647e-11
17	16410692	16411220	DF02017498	-	LINE/L1	L1MB8	autonomous	autonomous	-7.65523	-1.01763	1.43013e-09	6.23202e-09
17	16448561	16448917	DF02017586	+	LTR/ERVL-MaLR	MLT1B	ENSG00000175061	intron	-1.46164	0.229693	0.00254076	0.00464261
17	16448561	16448917	DF02017586	+	LTR/ERVL-MaLR	MLT1B	ENSG00000181350	intron	-1.46164	0.229693	0.00254076	0.00464261
17	16468955	16470206	DF02017643	-	LINE/L1	L1M6	ENSG00000175061	intron	-1.34629	0.234129	0.0132188	0.0214274
17	16468955	16470206	DF02017643	-	LINE/L1	L1M6	ENSG00000181350	intron	-1.34629	0.234129	0.0132188	0.0214274
17	17196759	17197651	DF02019065	+	LINE/L1	L1MB7	ENSG00000133030	intron	-2.79945	0.144725	8.22748e-09	3.12143e-08
17	18266559	18266916	DF02021641	-	LTR/ERVL-MaLR	MLT1A0	ENSG00000177427	downstream	-2.85482	-0.259684	1.55245e-07	4.87022e-07
17	18266559	18266916	DF02021641	-	LTR/ERVL-MaLR	MLT1A0	ENSG00000260647	upstream	-2.85482	-0.259684	1.55245e-07	4.87022e-07
17	18269917	18270468	DF02021647	-	LTR/ERVL	MLT2B3	ENSG00000260647	downstream	-1.05199	0.58388	0.0176713	0.0280258
17	18269917	18270468	DF02021647	-	LTR/ERVL	MLT2B3	ENSG00000177302	downstream	-1.05199	0.58388	0.0176713	0.0280258
17	18310449	18310787	DF02021753	+	LINE/L1	L1MB5	ENSG00000177302	intron	-2.9919	-0.192793	1.11842e-07	3.5676e-07
17	18310449	18310787	DF02021753	+	LINE/L1	L1MB5	ENSG00000228000	upstream	-2.9919	-0.192793	1.11842e-07	3.5676e-07
17	18310449	18310787	DF02021753	+	LINE/L1	L1MB5	ENSG00000237382	upstream	-2.9919	-0.192793	1.11842e-07	3.5676e-07
17	19653342	19654872	DF02025163	-	LTR/ERV1	LTR12C	ENSG00000072210	intron	1.82093	1.85669	3.54878e-05	8.29952e-05
17	28468443	28469112	DF02035142	+	LINE/L1	L1MB2	ENSG00000258472	intron	3.87302	1.72875	2.23974e-11	1.36894e-10
17	28468443	28469112	DF02035142	+	LINE/L1	L1MB2	ENSG00000263266	downstream	3.87302	1.72875	2.23974e-11	1.36894e-10
17	29190801	29191316	DF02036721	+	LINE/L2	L2c	autonomous	autonomous	-7.58646	-1.06933	1.92892e-09	8.13724e-09
17	29194341	29194902	DF02036735	-	LINE/L1	L1ME3C	ENSG00000264050	downstream	-7.7356	-0.96126	5.9942e-10	2.79225e-09
17	29219714	29219946	DF02036814	+	LTR	LTR91	autonomous	autonomous	-7.78753	-0.913005	9.53756e-11	5.16706e-10
17	29220949	29221189	DF02036821	+	LINE/L1	L1ME3A	autonomous	autonomous	-7.92296	-0.812149	8.35392e-11	4.56649e-10
17	29221851	29222228	DF02036824	+	LINE/L1	L1ME3A	autonomous	autonomous	-7.5128	-1.12468	7.68046e-09	2.92664e-08
17	29222346	29222839	DF02036825	+	LINE/L1	L1MEd	autonomous	autonomous	-6.62435	-0.728964	1.39031e-11	8.89725e-11
17	29225253	29226189	DF02036837	+	LINE/L1	L1MEd	autonomous	autonomous	-8.41962	-0.37612	5.40849e-14	5.21929e-13
17	29228804	29229086	DF02036850	-	LINE/L2	L2	autonomous	autonomous	-6.71834	-0.644822	1.20417e-12	9.36503e-12
17	29231805	29232174	DF02036861	+	LTR/ERVL-MaLR	MLT1D	autonomous	autonomous	-6.68028	-0.0335804	3.09725e-16	4.22185e-15
17	29233350	29233708	DF02036869	-	LINE/L1	L1PB3	autonomous	autonomous	-8.31218	-0.459414	2.53674e-14	2.55866e-13
17	29238387	29239082	DF02036892	+	LTR/ERV1	LTR78	autonomous	autonomous	-8.62046	-0.154364	8.43158e-18	1.40555e-16
17	29433820	29435848	DF02037502	-	LTR/ERV1	MER61-int	ENSG00000160551	intron	-1.94365	0.158011	7.9567e-05	0.000177893
17	29436155	29437055	DF02037504	-	LTR/ERV1	MER61-int	ENSG00000160551	intron	-3.61647	-0.435718	3.12899e-11	1.86105e-10
17	30486543	30487403	DF02039986	+	LINE/L1	L1ME4b	ENSG00000108587	intron	-2.23844	-0.209073	2.3093e-05	5.52351e-05
17	30742838	30743119	DF02040657	-	LINE/L2	L2d2	ENSG00000264538	intron	-3.13184	0.199739	1.04689e-11	6.89741e-11
17	30742838	30743119	DF02040657	-	LINE/L2	L2d2	ENSG00000280069	downstream	-3.13184	0.199739	1.04689e-11	6.89741e-11
17	30772470	30773298	DF02040732	-	LINE/L1	L1MC4	ENSG00000264538	intron	-2.06295	0.805479	9.89812e-07	2.78359e-06
17	30772470	30773298	DF02040732	-	LINE/L1	L1MC4	ENSG00000176390	intron	-2.06295	0.805479	9.89812e-07	2.78359e-06
17	30777081	30778133	DF02040749	+	LINE/L1	L1M5	ENSG00000264538	intron	-1.4776	1.28581	0.000128561	0.000280814
17	30777081	30778133	DF02040749	+	LINE/L1	L1M5	ENSG00000176390	intron	-1.4776	1.28581	0.000128561	0.000280814
17	30780491	30780814	DF02040760	-	LINE/L1	HAL1M8	ENSG00000264538	intron	-1.49831	-0.0502382	0.00364113	0.00648078
17	30780491	30780814	DF02040760	-	LINE/L1	HAL1M8	ENSG00000176390	intron	-1.49831	-0.0502382	0.00364113	0.00648078
17	30780491	30780814	DF02040760	-	LINE/L1	HAL1M8	ENSG00000265791	downstream	-1.49831	-0.0502382	0.00364113	0.00648078
17	30794817	30795109	DF02040795	+	LINE/L1	L1M5	ENSG00000176390	intron	-2.04836	0.505309	7.80172e-06	1.97982e-05
17	30794817	30795109	DF02040795	+	LINE/L1	L1M5	ENSG00000266490	downstream	-2.04836	0.505309	7.80172e-06	1.97982e-05
17	30812594	30813145	DF02040847	+	LTR/ERVL-MaLR	MLT1H2	ENSG00000176390	intron	-3.93603	-0.122214	5.77407e-13	4.73209e-12
17	30870131	30870813	DF02041041	-	LINE/L1	L1MC5	ENSG00000176208	intron	-2.53186	-0.261971	1.16056e-06	3.23668e-06
17	30903651	30904031	DF02041140	+	LINE/L2	L2d	ENSG00000172171	intron	-2.53965	0.208415	5.81604e-07	1.68839e-06
17	30903651	30904031	DF02041140	+	LINE/L2	L2d	ENSG00000184060	upstream	-2.53965	0.208415	5.81604e-07	1.68839e-06
17	31119241	31120721	DF02041764	-	LINE/L1	L1PA7	ENSG00000196712	intron	-2.59097	-0.345757	6.99535e-07	2.00837e-06
17	31897748	31898254	DF02043752	-	LINE/CR1	L3	ENSG00000108651	intron	-2.97418	-0.807645	1.05158e-06	2.94807e-06
17	31983801	31984873	DF02044009	+	LINE/L1	L1M5	ENSG00000178691	intron	-1.78505	-0.000157813	0.0003148	0.000653233
17	32001351	32002144	DF02044048	+	LINE/L1	L1MC3	ENSG00000178691	downstream	-2.91088	-0.179981	5.25973e-08	1.77224e-07
17	32001351	32002144	DF02044048	+	LINE/L1	L1MC3	ENSG00000264300	downstream	-2.91088	-0.179981	5.25973e-08	1.77224e-07
17	32385164	32385525	DF02045048	+	LINE/L2	L2c	autonomous	autonomous	-1.04839	0.643666	0.0215203	0.0336236
17	32392722	32393124	DF02045072	-	LINE/L1	L1M5	autonomous	autonomous	-3.51725	0.246772	4.19952e-15	4.82971e-14
17	32393577	32393978	DF02045075	-	LINE/L2	L2a	autonomous	autonomous	-2.61987	0.507015	3.81171e-09	1.53287e-08
17	32396455	32396931	DF02045089	+	LINE/L1	L1MEi	autonomous	autonomous	-2.82476	0.348217	3.87147e-10	1.85997e-09
[truncated: 3,725 more rows]

## Sheet: Perth 1 hour
# IAV H3N2 Perth - DE TEs at 1 hour									*FC > 1 (high in mock)
chromosome	start	end	TE ID	strand	Class	subfamily	Gene association	Relationship to gene	log(Fold Change)	log(CPM)	P-value	FDR
19	48882411	48882938	DF02418684	-	LTR/ERV1	LTR10C	ENSG00000104804	intron	-2.79445	0.00840676	2.8133e-05	0.0302918

## Sheet: Perth 6 hour
# IAV H3N2 Perth - DE TEs at 6 hour									*FC > 1 (high in mock)
chromosome	start	end	TE ID	strand	Class	subfamily	Gene association	Relationship to gene	log(Fold Change)	log(CPM)	P-value	FDR
1	4508106	4508565	DF00006837	+	LINE/L1	L1PA5	autonomous	autonomous	4.12584	0.352515	7.57142e-12	4.67103e-10
1	9928348	9928596	DF00018569	+	LINE/L1	L1MB5	ENSG00000162441	intron	-1.03062	0.162277	0.00855429	0.0361465
1	10420220	10420475	DF00019957	+	LINE/L1	L1ME3D	ENSG00000142657	downstream	0.923885	2.31576	0.000622981	0.00447272
1	19608606	19608860	DF00042595	+	LINE/L1	L1ME1	ENSG00000173436	intron	4.3354	2.34924	7.1929e-30	2.76112e-27
1	19608606	19608860	DF00042595	+	LINE/L1	L1ME1	ENSG00000270136	intron	4.3354	2.34924	7.1929e-30	2.76112e-27
1	19608606	19608860	DF00042595	+	LINE/L1	L1ME1	ENSG00000226396	downstream	4.3354	2.34924	7.1929e-30	2.76112e-27
1	26332863	26333118	DF00061432	+	LINE/L1	L1MC5a	ENSG00000176092	intron	1.4397	1.62308	0.00908967	0.0379538
1	37698123	37698826	DF00091971	+	LINE/L1	L1ME3F	ENSG00000134690	intron	1.19245	0.479977	0.00383115	0.0192942
1	39006432	39006871	DF00095265	+	LTR/Gypsy	LTR104_Mam	ENSG00000174574	downstream	-1.68377	0.764208	1.37851e-06	2.57468e-05
1	51009948	51010415	DF00123913	+	LINE/L1	L1ME3	autonomous	autonomous	-0.972927	0.349712	0.00737976	0.0321589
1	75828832	75834932	DF00178472	+	LINE/L1	L1PA5	ENSG00000057468	intron	-3.86861	0.468784	1.80269e-19	2.88329e-17
1	78632965	78634986	DF00184020	+	LINE/L1	L1M1	ENSG00000137959	intron	-2.76062	0.234667	1.73752e-09	6.91566e-08
1	78646790	78648317	DF00184037	-	LTR/ERVL-MaLR	THE1C-int	ENSG00000137959	downstream	-2.77757	0.626714	7.1246e-09	2.47129e-07
1	78646790	78648317	DF00184037	-	LTR/ERVL-MaLR	THE1C-int	ENSG00000137965	upstream	-2.77757	0.626714	7.1246e-09	2.47129e-07
1	78656888	78658765	DF00184058	-	LINE/L1	L1MC5	ENSG00000137965	intron	-5.12472	0.427796	1.08e-19	1.84712e-17
1	86376886	86378486	DF00197598	-	LTR/ERVL-MaLR	THE1D-int	ENSG00000122417	intron	1.21573	0.431502	0.00578827	0.0266134
1	92279483	92285622	DF00208732	+	LINE/L1	L1PA6	ENSG00000174842	intron	1.24033	0.633883	0.010143	0.0414796
1	93558002	93559293	DF00211715	-	LINE/L1	L1PA17	ENSG00000137936	downstream	-1.88017	0.876361	7.76657e-07	1.57539e-05
1	94162579	94164104	DF00212836	-	LTR/ERVL	HERVL-int	ENSG00000137962	intron	-2.82834	-0.0165214	4.47938e-11	2.44091e-09
1	94164121	94166151	DF00212837	-	LTR/ERVL	HERVL-int	ENSG00000137962	intron	-2.08609	0.681267	1.69281e-08	5.2974e-07
1	94170666	94171018	DF00212844	-	LINE/L1	L1M5	ENSG00000137962	intron	-0.975088	0.215136	0.0119094	0.0468618
1	111107423	111111021	DF00243500	-	LINE/L1	L1MA4	autonomous	autonomous	-0.891007	0.927138	0.0128321	0.0496439
1	153603946	153605484	DF00286775	+	LTR/ERV1	HUERS-P3b-int	ENSG00000188643	downstream	-0.76381	2.82733	0.00535766	0.0251217
1	153605780	153606012	DF00286778	+	LTR/ERV1	LTR9B	ENSG00000188643	downstream	-1.36008	0.867043	0.000356778	0.00283878
1	153606324	153606579	DF00286780	+	LTR/ERV1	LTR9B	ENSG00000188643	downstream	-1.31603	1.22722	5.41513e-05	0.000590163
1	155653796	155658020	DF00292012	-	LTR/ERV1	HERV4_I-int	ENSG00000246203	intron	-1.23708	1.09026	0.000354299	0.00282295
1	155653796	155658020	DF00292012	-	LTR/ERV1	HERV4_I-int	ENSG00000163374	downstream	-1.23708	1.09026	0.000354299	0.00282295
1	166864226	166865296	DF00314288	+	LINE/L1	HAL1	ENSG00000152382	intron	-1.21302	0.232346	0.00914065	0.0381298
1	167343691	167344030	DF00315295	-	LINE/L2	L2d2	ENSG00000143190	intron	2.13724	1.1569	7.09651e-06	0.000104239
1	169389318	169390104	DF00319542	+	LINE/L1	L1MB3	ENSG00000117475	intron	-1.72462	0.325147	9.42543e-06	0.000133128
1	169871519	169873077	DF00320399	+	LTR/ERVL-MaLR	THE1B-int	ENSG00000000457	intron	-0.859168	1.94231	0.00644777	0.0289221
1	173775849	173778066	DF00327572	-	LINE/L1	L1M1	ENSG00000076321	intron	-1.76963	-0.0133864	1.18114e-05	0.000161161
1	173794571	173795735	DF00327624	+	LINE/L1	L1M4	ENSG00000200674	downstream	-0.777184	1.61975	0.00644575	0.0289205
1	173848573	173849251	DF00327748	-	LINE/L1	HAL1	ENSG00000117593	intron	-3.16976	0.0851219	2.77539e-13	2.13076e-11
1	178183131	178186427	DF00336163	-	LINE/L1	L1MC3	ENSG00000075391	intron	-1.45208	0.271289	0.000357458	0.00284287
1	184095683	184095889	DF00348287	+	LTR/ERVL-MaLR	MLT1B	autonomous	autonomous	-1.0296	2.15399	0.000317217	0.00258594
1	185294478	185295000	DF00350770	-	LINE/L1	L1ME1	ENSG00000116668	downstream	-2.04422	-0.0973431	3.07395e-06	5.11063e-05
1	185294478	185295000	DF00350770	-	LINE/L1	L1ME1	ENSG00000279838	upstream	-2.04422	-0.0973431	3.07395e-06	5.11063e-05
1	185294478	185295000	DF00350770	-	LINE/L1	L1ME1	ENSG00000116679	downstream	-2.04422	-0.0973431	3.07395e-06	5.11063e-05
1	197080684	197082265	DF00370640	+	LTR/ERVL-MaLR	THE1B-int	ENSG00000066279	downstream	-1.52229	0.235536	0.000126231	0.00119024
1	211664366	211664635	DF00400746	-	LINE/L2	L2a	ENSG00000117650	intron	0.94502	1.55495	0.00601159	0.0273851
1	212051487	212051521	DF00401649	-	LINE/L1	L1MEf	ENSG00000143476	intron	2.62823	0.686925	1.42396e-08	4.58434e-07
1	212051487	212051521	DF00401649	-	LINE/L1	L1MEf	ENSG00000220749	downstream	2.62823	0.686925	1.42396e-08	4.58434e-07
10	1037577	1038269	DF00407350	-	LINE/L1	L1MC1	ENSG00000232656	intron	-2.1448	1.25647	2.01055e-08	6.19078e-07
10	1037577	1038269	DF00407350	-	LINE/L1	L1MC1	ENSG00000067064	downstream	-2.1448	1.25647	2.01055e-08	6.19078e-07
10	14914962	14916424	DF00434187	+	LINE/L1	L1ME1	ENSG00000152457	intron	-1.16299	0.140929	0.0053223	0.0249762
10	17685369	17685802	DF00440092	-	LTR/ERVL	LTR42	ENSG00000136738	intron	0.666461	2.95359	0.00509099	0.0240541
1	227782641	227783572	DF00468498	+	LINE/L1	L1MC	ENSG00000143740	downstream	-1.27477	0.694094	0.00234279	0.0130799
1	231328278	231329243	DF00475520	+	LINE/L1	L1ME4b	autonomous	autonomous	-0.930602	0.613045	0.0129184	0.0499446
1	231331690	231331992	DF00475529	+	LINE/L2	L2d	ENSG00000116903	downstream	-0.973448	0.344723	0.0105075	0.0425175
10	29423270	29423818	DF00534016	-	LINE/L1	L1HS	ENSG00000224597	intron	1.52218	1.28829	0.000584865	0.0042503
10	29423270	29423818	DF00534016	-	LINE/L1	L1HS	ENSG00000274985	upstream	1.52218	1.28829	0.000584865	0.0042503
10	31466922	31469213	DF00538460	+	LINE/L1	L1P4d	ENSG00000148516	intron	1.42468	0.467424	0.000713452	0.00499156
10	60789107	60790239	DF00586511	-	LINE/L1	L1MA5	ENSG00000170312	intron	1.19724	0.800018	0.00131082	0.00823088
10	60798722	60798962	DF00586524	+	LTR/ERVL-MaLR	MLT1K	autonomous	autonomous	-1.17062	0.548618	0.000995714	0.00655486
10	60804252	60804695	DF00586534	+	LTR/ERVL	LTR33A	autonomous	autonomous	-0.961703	0.495239	0.011645	0.0460418
10	60804703	60805102	DF00586535	-	LINE/L1	L1ME3E	autonomous	autonomous	-2.03833	0.250938	2.76053e-07	6.5144e-06
10	60812513	60813558	DF00586555	-	LINE/L1	L1ME4b	autonomous	autonomous	-1.63058	0.273678	2.68587e-05	0.000325128
10	73221201	73222833	DF00613208	-	LINE/L1	L1MEc	ENSG00000138286	intron	-1.09046	0.463206	0.0124924	0.0485913
10	73221201	73222833	DF00613208	-	LINE/L1	L1MEc	ENSG00000213551	intron	-1.09046	0.463206	0.0124924	0.0485913
10	80506271	80506571	DF00628795	-	LTR/ERV1	LTR24B	ENSG00000108219	intron	-0.976336	1.77722	0.000816829	0.00558349
10	87187626	87188997	DF00641436	-	LINE/L1	L1MCc	ENSG00000122376	intron	-1.16341	-0.144191	0.0049642	0.02361
10	89309782	89310316	DF00645592	-	LTR/Gypsy?	LTR88b	ENSG00000107798	intron	-6.38049	-0.180228	7.88908e-19	1.14518e-16
10	89309782	89310316	DF00645592	-	LTR/Gypsy?	LTR88b	ENSG00000119922	downstream	-6.38049	-0.180228	7.88908e-19	1.14518e-16
10	89316103	89322227	DF00645609	+	LINE/L1	L1PA5	ENSG00000107798	intron	-5.54256	0.206595	4.9672e-24	1.34068e-21
10	89399679	89400080	DF00645780	+	LTR/ERVL-MaLR	MLT1B	ENSG00000107798	intron	-3.93755	-0.372615	2.02086e-13	1.60868e-11
10	89399679	89400080	DF00645780	+	LTR/ERVL-MaLR	MLT1B	ENSG00000185745	intron	-3.93755	-0.372615	2.02086e-13	1.60868e-11
10	89406839	89412211	DF00645794	+	LTR/ERV1	HERV9N-int	ENSG00000107798	intron	-2.1905	1.28989	1.42511e-08	4.58434e-07
10	89406839	89412211	DF00645794	+	LTR/ERV1	HERV9N-int	ENSG00000185745	downstream	-2.1905	1.28989	1.42511e-08	4.58434e-07
10	89406839	89412211	DF00645794	+	LTR/ERV1	HERV9N-int	ENSG00000152778	upstream	-2.1905	1.28989	1.42511e-08	4.58434e-07
10	89444636	89450768	DF00645858	+	LINE/L1	L1PA6	ENSG00000152779	intron	-4.64293	0.441553	1.00626e-22	2.34893e-20
10	89788702	89790543	DF00646607	-	LINE/L1	L1PBa1	ENSG00000283578	downstream	-1.21583	-0.0354027	0.00557267	0.0259206
10	90907617	90907779	DF00648671	+	LINE/L2	L2b	ENSG00000148688	intron	-1.03744	0.0960648	0.0124543	0.0484758
10	92656349	92656968	DF00652658	+	LINE/L1	L1MB5	ENSG00000138160	downstream	-1.11033	-0.0582718	0.00690658	0.030536
10	92656349	92656968	DF00652658	+	LINE/L1	L1MB5	ENSG00000264313	upstream	-1.11033	-0.0582718	0.00690658	0.030536
10	92657280	92658098	DF00652660	+	LINE/L1	L1MB5	ENSG00000138160	downstream	-1.4293	0.355395	0.000739017	0.00513301
10	92657280	92658098	DF00652660	+	LINE/L1	L1MB5	ENSG00000264313	upstream	-1.4293	0.355395	0.000739017	0.00513301
10	94602852	94603148	DF00657444	+	LINE/L2	L2	ENSG00000119969	intron	0.844709	2.26983	0.00358498	0.0182675
10	94602852	94603148	DF00657444	+	LINE/L2	L2	ENSG00000244332	intron	0.844709	2.26983	0.00358498	0.0182675
10	99117269	99118242	DF00667232	+	LINE/L1	L1PA14	ENSG00000172987	intron	2.56006	2.55391	0.000129257	0.0012115
10	102106734	102107035	DF00674064	-	LTR/ERV1	MER52C	ENSG00000198728	downstream	1.06354	2.7261	1.90711e-05	0.00024279
10	104265129	104265898	DF00679248	-	LINE/L1	L1ME3A	ENSG00000148834	intron	-0.864614	0.996839	0.0118447	0.0466866
10	104265129	104265898	DF00679248	-	LINE/L1	L1ME3A	ENSG00000266852	downstream	-0.864614	0.996839	0.0118447	0.0466866
10	104265129	104265898	DF00679248	-	LINE/L1	L1ME3A	ENSG00000065621	upstream	-0.864614	0.996839	0.0118447	0.0466866
10	122889663	122890265	DF00716209	+	LINE/L1	L1MDa	ENSG00000255624	intron	-0.899114	1.0744	0.0057261	0.0264667
10	122890303	122891481	DF00716210	+	LINE/L1	L1MDa	ENSG00000255624	intron	-0.735572	1.64865	0.0105216	0.0425646
10	123163523	123163562	DF00716705	+	LINE/L2	L2b	ENSG00000154473	intron	-1.01275	0.047676	0.0112472	0.0448071
10	124795637	124796283	DF00719955	-	LINE/L1	L1MA1	autonomous	autonomous	2.58715	0.752532	7.14301e-08	1.98055e-06
[truncated: 519 more rows]

## Sheet: Perth 24 hour
# IAV H3N2 Perth - DE TEs at 24 hour									*FC > 1 (high in mock)
[truncated: 2,251 more rows]
