# Supplementary material for: Virus-induced transposable element expression up-regulation in human and mouse host cells
Source: Life Sci Alliance. 2020 Jan 21;3(2):e201900536. doi: 10.26508/lsa.201900536 (PMC6977392; doi:10.26508/lsa.201900536)
Supplement: Supplementary file 11 [file LSA-2019-00536_TableS11.xlsx]

## Sheet: IAV_earlyTEs
# GREAT GO terms for TEs that are activated early (0-26h)
# GREAT version 3.0.0	Species assembly: mm10	Association rule: Basal+extension: 5000 bp upstream, 1000 bp downstream, 1000000 bp max extension, curated regulatory domains included
# Term Name	Binom Rank	Binom Raw P-Value	Binom FDR Q-Val	Binom Fold Enrichment	Binom Observed Region Hits	Binom Region Set Coverage	Hyper Rank	Hyper FDR Q-Val	Hyper Fold Enrichment	Hyper Observed Gene Hits	Hyper Total Genes	Hyper Gene Set Coverage
innate immune response	1	1.56154e-17	1.57216e-13	7.31388	31	0.109155	1	1.62192e-06	4.71132	25	260	0.0559284
cellular response to interferon-beta	2	3.66406e-16	1.84449e-12	33.6654	13	0.0457747	2	1.44658e-05	19.5991	8	20	0.0178971
response to interferon-beta	3	5.40494e-16	1.8139e-12	32.6468	13	0.0457747	5	2.1342e-05	17.0427	8	23	0.0178971
immune response	4	1.14407e-15	2.87962e-12	4.31419	43	0.151409	4	1.61328e-05	2.97959	36	592	0.0805369
response to biotic stimulus	5	7.20312e-13	1.45042e-09	3.88214	39	0.137324	7	3.77521e-05	2.87257	35	597	0.0782998
response to other organism	6	9.56929e-13	1.60573e-09	3.9383	38	0.133803	6	4.05678e-05	2.93814	34	567	0.0760626
defense response	7	1.03906e-12	1.49446e-09	3.45361	44	0.15493	11	0.000983951	2.38542	37	760	0.0827741
multi-organism process	8	2.34137e-12	2.94662e-09	3.09474	49	0.172535	3	2.08798e-05	2.62275	44	822	0.098434
defense response to protozoan	9	6.30429e-12	7.05239e-09	22.0553	11	0.0387324	9	0.000403527	14.291	7	24	0.01566
response to protozoan	10	1.5297e-11	1.5401e-08	20.2767	11	0.0387324	10	0.000883747	12.7031	7	27	0.01566
immune system process	11	6.31443e-10	5.77942e-07	2.37017	58	0.204225	12	0.000962571	2.05527	50	1192	0.111857
response to cytokine stimulus	12	2.12273e-09	1.78097e-06	3.60779	30	0.105634	16	0.00368482	2.89704	23	389	0.0514541
response to bacterium	16	2.74662e-08	1.72831e-05	3.60209	26	0.0915493	22	0.0151676	2.74388	21	375	0.0469799
cellular response to cytokine stimulus	17	5.66689e-08	3.35613e-05	3.84744	23	0.0809859	23	0.0152808	3.02041	18	292	0.0402685
regulation of multi-organism process	21	7.09355e-07	0.000340085	4.88001	15	0.0528169	15	0.0032418	4.64942	13	137	0.0290828
regulation of immune system process	23	2.51111e-06	0.00109921	2.23555	39	0.137324	20	0.0151228	2.1358	34	780	0.0760626
defense response to Gram-positive bacterium	25	8.21199e-06	0.00330713	8.16446	8	0.028169	26	0.022324	6.99968	7	49	0.01566
cellular response to interferon-gamma	36	6.82275e-05	0.019081	8.95205	6	0.0211268	14	0.00174184	11.064	7	31	0.01566
response to interferon-gamma	39	0.000111544	0.0287956	6.61464	7	0.0246479	17	0.00424082	7.83964	8	50	0.0178971
response to lipopolysaccharide	45	0.000202091	0.0452145	2.98387	15	0.0528169	24	0.018997	3.55424	14	193	0.0313199

## Sheet: IAV_midTEs
# GREAT GO terms for TEs that are activated in middle of infection (26-75h)
# GREAT version 3.0.0	Species assembly: mm10	Association rule: Basal+extension: 5000 bp upstream, 1000 bp downstream, 1000000 bp max extension, curated regulatory domains included
# Term Name	Binom Rank	Binom Raw P-Value	Binom FDR Q-Val	Binom Fold Enrichment	Binom Observed Region Hits	Binom Region Set Coverage	Hyper Rank	Hyper FDR Q-Val	Hyper Fold Enrichment	Hyper Observed Gene Hits	Hyper Total Genes	Hyper Gene Set Coverage
response to cytokine stimulus	1	6.49971e-09	6.54391e-05	3.28204	32	0.0960961	2	0.00137802	3.00285	28	389	0.0533333
innate immune response	2	1.06685e-08	5.37053e-05	4.42673	22	0.0660661	6	0.0307364	3.04863	19	260	0.0361905
cellular response to interferon-beta	5	4.93383e-07	0.000993476	15.4601	7	0.021021	4	0.0135111	12.5154	6	20	0.0114286
response to interferon-beta	7	6.04448e-07	0.000869369	14.9924	7	0.021021	5	0.0264797	10.883	6	23	0.0114286

## Sheet: IAV_lateTEs
# GREAT GO terms for TEs that are activated late (75-150h)
# GREAT version 3.0.0	Species assembly: mm10	Association rule: Basal+extension: 5000 bp upstream, 1000 bp downstream, 1000000 bp max extension, curated regulatory domains included
# Term Name	Binom Rank	Binom Raw P-Value	Binom FDR Q-Val	Binom Fold Enrichment	Binom Observed Region Hits	Binom Region Set Coverage	Hyper Rank	Hyper FDR Q-Val	Hyper Fold Enrichment	Hyper Observed Gene Hits	Hyper Total Genes	Hyper Gene Set Coverage
innate immune response	1	1.88813e-18	1.90097e-14	6.73897	35	0.100575	1	0.000835292	3.69749	23	260	0.0438931
cellular response to interferon-beta	2	1.62476e-16	8.17902e-13	29.5875	14	0.0402299	4	0.000641965	14.6292	7	20	0.0133588
response to interferon-beta	3	2.46521e-16	8.27325e-13	28.6923	14	0.0402299	5	0.00152598	12.721	7	23	0.0133588
immune response	4	2.48999e-16	6.26731e-13	4.01204	49	0.140805	2	0.000607722	2.61236	37	592	0.0706107
defense response	5	6.025e-13	1.21319e-09	3.2028	50	0.143678	10	0.0389404	2.03489	37	760	0.0706107
immune system process	6	1.13082e-12	1.89752e-09	2.43452	73	0.20977	3	0.000775414	2.03378	58	1192	0.110687
response to interferon-gamma	29	8.29958e-06	0.00288139	6.94048	9	0.0258621	8	0.0284106	6.68763	8	50	0.0152672

## Sheet: MHC_Fisher's exact
# TE (ERV and LINE) enrichment results in MHC regions during IAV time course
Time point	MHC region tested	# DE TEs in MHC	# nonDE TEs in MHC	# DE TEs in nonMHC region	# nonDE TEs in nonMHC region	Fisher's p-value
3h	MHC I	0	1286	7	2271293	1
7h	MHC I	0	1286	25	2271275	1
12h	MHC I	0	1286	62	2271238	1
26h	MHC I	2	1284	226	2271074	0.007608
49h	MHC I	0	1286	208	2271092	1
75h	MHC I	1	1285	236	2271064	0.1255
99h	MHC I	1	1285	217	2271083	0.1161
122h	MHC I	1	1285	213	2271087	0.1141
149h	MHC I	0	1286	44	2271256	1
Time point	MHC region tested	# DE TEs in MHC	# nonDE TEs in MHC	# DE TEs in nonMHC region	# nonDE TEs in nonMHC region	Fisher's p-value
3h	MHC II	0	249	7	2272330	1
7h	MHC II	0	249	25	2272312	1
12h	MHC II	0	249	62	2272275	1
26h	MHC II	0	249	228	2272109	1
49h	MHC II	0	249	208	2272129	1
75h	MHC II	0	249	237	2272100	1
99h	MHC II	0	249	218	2272119	1
122h	MHC II	0	249	214	2272123	1
149h	MHC II	0	249	44	222293	1
Time point	MHC region tested	# DE TEs in MHC	# nonDE TEs in MHC	# DE TEs in nonMHC region	# nonDE TEs in nonMHC region	Fisher's p-value
3h	MHC III	0	507	7	2272072	1
7h	MHC III	0	507	25	2272054	1
12h	MHC III	2	505	60	2272019	9.31e-05
26h	MHC III	4	503	224	2271855	2.58e-07
49h	MHC III	4	503	204	2271875	1.789e-07
75h	MHC III	3	504	234	2271845	2.326e-05
99h	MHC III	2	505	216	2271863	0.001138
122h	MHC III	3	504	211	2271868	1.716e-05
149h	MHC III	1	506	43	2272036	0.009769
Combined p-values
	MHCII	MHCIII	MHCI
3h	1	1	1
7h	1	1	1
12h	1	9.31e-05	1
26h	1	2.58e-07	0.007608
49h	1	1.789e-07	1
75h	1	2.326e-05	0.1255
99h	1	0.001138	0.1161
122h	1	1.716e-05	0.1141
149h	1	0.009769	1

## Sheet: Human IAV time course - MHC 
Brisbane								Brisbane								Brisbane
MHC I	hours	number of DE TEs in MHC	number of nonDE TEs in MHC	number of DE TEs in genome	number of nonDE TEs in genome	p-value		MHC II	hours	number of DE TEs in MHC	number of nonDE TEs in MHC	number of DE TEs in genome	number of nonDE TEs in genome	p-value		MHC III	hours	number of DE TEs in MHC	number of nonDE TEs in MHC	number of DE TEs in genome	number of nonDE TEs in genome	p-value
MHC I	0	0	1464	7	2615863	1		MHC II	0	0	480	7	2616847	1		MHC III	0	0	563	7	2616764	1
MHC I	6	1	1463	153	2615717	0.0825582		MHC II	6	1	479	153	2616701	0.0278507		MHC III	6	0	563	154	2616617	1
MHC I	24	3	1461	300	2615570	0.000707443		MHC II	24	0	480	303	2616551	1		MHC III	24	0	563	303	2616468	1
Perth								Perth								Perth
MHC I	hours	number of DE TEs in MHC	number of nonDE TEs in MHC	number of DE TEs in genome	number of nonDE TEs in genome	p-value		MHC II	hours	number of DE TEs in MHC	number of nonDE TEs in MHC	number of DE TEs in genome	number of nonDE TEs in genome	p-value		MHC III	hours	number of DE TEs in MHC	number of nonDE TEs in MHC	number of DE TEs in genome	number of nonDE TEs in genome	p-value
MHC I	0	0	1464	1	2615869	1		MHC II	0	0	480	1	2616853	1		MHC III	0	0	563	1	2616770	1
MHC I	6	3	1461	461	2615409	0.00238479		MHC II	6	3	477	461	2616393	9.52151e-05		MHC III	6	0	563	464	2616307	1
MHC I	24	5	1459	1784	2614086	0.00364161		MHC II	24	5	475	1784	2615070	2.35787e-05		MHC III	24	1	562	1788	2614983	1
Udorn								Udorn								Udorn
MHC I	hours	number of DE TEs in MHC	number of nonDE TEs in MHC	number of DE TEs in genome	number of nonDE TEs in genome	p-value		MHC II	hours	number of DE TEs in MHC	number of nonDE TEs in MHC	number of DE TEs in genome	number of nonDE TEs in genome	p-value		MHC III	hours	number of DE TEs in MHC	number of nonDE TEs in MHC	number of DE TEs in genome	number of nonDE TEs in genome	p-value
MHC I	0	0	1464	1	2615869	1		MHC II	0	0	480	2	2616852	1		MHC III	0	0	563	2	2616769	1
MHC I	6	3	1461	461	2615409	0.00238479		MHC II	6	3	477	587	2616267	0.000192692		MHC III	6	7	556	583	2616188	8.776e-11
MHC I	24	5	1459	1784	2614086	0.00364161		MHC II	24	11	469	4660	2612194	1.87289e-09		MHC III	24	19	544	4652	2612119	2.2e-16
